# Supplementary material for: Time-ordered dysregulated ceRNA networks reveal disease progression and diagnostic biomarkers in ischemic and dilated cardiomyopathy
Source: Cell Death Discov. 2021 Oct 16;7:296. doi: 10.1038/s41420-021-00687-7 (PMC8520530; doi:10.1038/s41420-021-00687-7)
Supplement: Supplementary file 2 — Supplementary Table S1 [file 41420_2021_687_MOESM2_ESM.xlsx]

## Sheet: Dysregulated LMM-CTs in ICM
The identified 1271 dysregulated LMM-CTs in ICM
lncRNA	miRNA	mRNA	p-value
PAX8-AS1	hsa-miR-338-3p	CKB	0.0002
SLC16A1-AS1	hsa-miR-301b-3p	KLRD1	0.00023
LINC00963	hsa-let-7d-5p	VPS33A	0.00033
SLC16A1-AS1	hsa-miR-19a-3p	PILRB	0.00033
SLC16A1-AS1	hsa-miR-301a-3p	KLRD1	0.00038
AL161772.1	hsa-miR-181d-5p	NACC2	0.00045
AC012513.3	hsa-miR-499a-5p	TM2D2	0.00046
SLC16A1-AS1	hsa-miR-19a-3p	MTRNR2L8	0.00054
SLC16A1-AS1	hsa-miR-301b-3p	SKIDA1	0.00055
OTUD6B-AS1	hsa-miR-3065-3p	SERPINI1	0.00061
AC008443.1	hsa-miR-330-5p	PILRB	0.00063
LINC00963	hsa-let-7d-5p	FNIP2	0.00063
AC012513.3	hsa-miR-499a-5p	ZMPSTE24	0.00065
NUTM2B-AS1	hsa-miR-122-5p	KCTD15	0.00072
AC012513.3	hsa-miR-499a-5p	CLOCK	0.00073
AC012513.3	hsa-miR-499a-5p	KHDRBS1	0.00075
NUTM2B-AS1	hsa-miR-122-5p	AVL9	0.00075
AC012513.3	hsa-miR-499a-5p	WWC2	0.00079
OIP5-AS1	hsa-miR-499a-5p	KHDRBS1	0.00079
NUTM2B-AS1	hsa-miR-122-5p	MCAM	0.0008
RN7SL832P	hsa-miR-378a-3p	MET	0.00084
AC012513.3	hsa-miR-499a-5p	ATP2A2	0.00085
AC012513.3	hsa-miR-499a-5p	GAPVD1	0.00087
NUTM2B-AS1	hsa-miR-454-3p	OTUD4	0.00091
SLC16A1-AS1	hsa-miR-301a-3p	SKIDA1	0.00093
RN7SL832P	hsa-miR-150-5p	MET	0.00097
OIP5-AS1	hsa-miR-320b	ASB6	0.00114
AC012513.3	hsa-miR-499a-5p	CCDC9B	0.00115
PAX8-AS1	hsa-miR-338-3p	ARMCX1	0.0012
AC012513.3	hsa-miR-499a-5p	CDC27	0.00121
AC012513.3	hsa-miR-499a-5p	GDE1	0.00124
NUTM2B-AS1	hsa-miR-454-3p	RALGAPB	0.0013
MIR17HG	hsa-miR-302c-3p	RNF19B	0.00138
MALAT1	hsa-miR-9-3p	MTRNR2L8	0.00138
PAX8-AS1	hsa-miR-338-3p	DST	0.0014
NUTM2B-AS1	hsa-miR-454-3p	GPR75	0.0015
PAXIP1-AS2	hsa-miR-222-3p	SPARC	0.00154
PAXIP1-AS2	hsa-miR-222-3p	HMGA1	0.00154
SLC16A1-AS1	hsa-miR-19a-3p	SKIDA1	0.00155
OTUD6B-AS1	hsa-miR-3065-3p	QPCTL	0.00155
AC012513.3	hsa-miR-499a-5p	EIF3A	0.00168
PAXIP1-AS2	hsa-miR-222-3p	CASP3	0.00169
HCG11	hsa-miR-222-3p	KARS	0.00172
PAXIP1-AS2	hsa-miR-222-3p	PIGQ	0.00178
AC012513.3	hsa-miR-499a-5p	TMED10	0.00182
MALAT1	hsa-miR-497-3p	C6orf132	0.00183
PAXIP1-AS2	hsa-miR-222-3p	HECTD2	0.00184
AC027279.1	hsa-miR-302a-3p	HADHB	0.00185
LINC00622	hsa-miR-18b-5p	OTUD4	0.00196
AC245140.2	hsa-miR-302b-3p	POMP	0.00198
OIP5-AS1	hsa-miR-499a-5p	TM2D2	0.00201
PAX8-AS1	hsa-miR-338-3p	C1QTNF6	0.00202
PAXIP1-AS2	hsa-miR-222-3p	TMEM245	0.00205
AC012513.3	hsa-miR-499a-5p	FAM120A	0.00207
NUTM2B-AS1	hsa-miR-122-5p	RDH11	0.00207
AC012513.3	hsa-miR-499a-5p	ICE1	0.00211
HCG11	hsa-miR-222-3p	PNRC2	0.00213
AC245140.2	hsa-miR-302d-3p	POMP	0.00216
HCG11	hsa-miR-222-3p	SLC44A1	0.00224
AC245140.2	hsa-miR-302a-3p	POMP	0.00233
PAXIP1-AS2	hsa-miR-222-3p	SLC44A1	0.00234
PAX8-AS1	hsa-miR-338-3p	CREB1	0.00236
PAX8-AS1	hsa-miR-338-3p	SRCIN1	0.00239
AC093908.1	hsa-miR-125a-5p	LMNB1	0.00239
NUTM2B-AS1	hsa-miR-122-5p	GXYLT1	0.00241
LINC00638	hsa-miR-185-5p	ECPAS	0.00242
PAXIP1-AS2	hsa-miR-222-3p	ARF4	0.00245
AC107375.1	hsa-miR-222-3p	HECTD2	0.00254
NUTM2B-AS1	hsa-miR-454-3p	PANK3	0.00268
FAM157C	hsa-let-7i-5p	MRPS9	0.00272
PAXIP1-AS2	hsa-miR-222-3p	SLC35D1	0.00272
MCM3AP-AS1	hsa-miR-130a-5p	MTF1	0.00278
MIR17HG	hsa-miR-302d-3p	RNF19B	0.00278
OIP5-AS1	hsa-miR-3065-3p	SLC1A4	0.00278
OTUD6B-AS1	hsa-miR-3065-3p	NAA40	0.00278
PAXIP1-AS2	hsa-miR-222-3p	ATF4	0.00278
SLC16A1-AS1	hsa-miR-19a-3p	USP37	0.00278
AC107375.1	hsa-miR-222-3p	SLC44A1	0.00281
LINC00963	hsa-let-7b-5p	FNIP2	0.00282
MUC20-OT1	hsa-miR-302a-3p	RBM3	0.00287
NUTM2B-AS1	hsa-miR-122-5p	SIK2	0.00287
HCG11	hsa-miR-222-3p	YY1AP1	0.00296
PAX8-AS1	hsa-miR-338-3p	H2AFX	0.00297
AP003559.1	hsa-miR-651-5p	KLRD1	0.00307
HCG11	hsa-miR-222-3p	SLC35D1	0.00309
PAX8-AS1	hsa-miR-338-3p	KIF3B	0.00309
NUTM2B-AS1	hsa-miR-122-5p	VPS13B	0.00311
PAXIP1-AS2	hsa-miR-222-3p	STMN1	0.00312
LINC00963	hsa-let-7d-5p	PCGF3	0.00319
RN7SL832P	hsa-miR-150-5p	STAT1	0.00321
AC093908.1	hsa-miR-125a-5p	GGCT	0.00321
SNHG14	hsa-miR-3065-3p	SERPINI1	0.00321
AC107375.1	hsa-miR-222-3p	PNRC2	0.00334
SLC16A1-AS1	hsa-miR-19a-3p	ITSN2	0.00341
AC027279.1	hsa-miR-302b-3p	HADHB	0.00345
AC012513.3	hsa-miR-499a-5p	PLEKHB2	0.00349
PAX8-AS1	hsa-miR-338-3p	SCARA3	0.00353
SNHG14	hsa-miR-3065-3p	SLC1A4	0.00354
H19	hsa-miR-16-5p	MET	0.00356
PAXIP1-AS2	hsa-miR-222-3p	BACE2	0.00358
NUTM2B-AS1	hsa-let-7g-5p	ZNF551	0.00358
PAX8-AS1	hsa-miR-338-3p	NRP2	0.00358
NUTM2B-AS1	hsa-miR-122-5p	SEC22C	0.00363
AC012513.3	hsa-miR-499a-5p	CUX1	0.00363
GAS5	hsa-miR-222-3p	TMEM245	0.00365
LINC00963	hsa-let-7d-5p	MTRF1	0.00366
OLMALINC	hsa-miR-499a-5p	GAPVD1	0.00371
NUTM2B-AS1	hsa-miR-122-5p	METTL2B	0.00373
SNHG20	hsa-miR-302a-3p	WEE1	0.00375
LINC00963	hsa-let-7f-5p	FNIP2	0.00376
AC245140.2	hsa-miR-302a-3p	CDK4	0.00379
AC107375.1	hsa-miR-222-3p	TMEM245	0.00382
AC107375.1	hsa-miR-222-3p	FOXC1	0.00384
NUTM2B-AS1	hsa-miR-122-5p	CNN3	0.00388
PAXIP1-AS2	hsa-miR-222-3p	KIF3B	0.00413
NUTM2B-AS1	hsa-miR-454-3p	NAA50	0.0042
NUTM2B-AS1	hsa-miR-454-3p	AVL9	0.00421
NUTM2B-AS1	hsa-miR-122-5p	TRAPPC10	0.00423
OTUD6B-AS1	hsa-miR-3065-3p	MTURN	0.00423
PAX8-AS1	hsa-miR-338-3p	SCAND1	0.0043
OTUD6B-AS1	hsa-miR-3065-3p	CCDC28A	0.00432
AC055822.1	hsa-miR-139-5p	EIF4G1	0.00432
PAXIP1-AS2	hsa-miR-222-3p	ETS1	0.00433
HCG11	hsa-miR-222-3p	LRSAM1	0.00444
HCG11	hsa-miR-222-3p	HMGA1	0.00447
OLMALINC	hsa-miR-499a-5p	ZBTB43	0.0045
HCG11	hsa-miR-222-3p	NCAPD2	0.00452
NUTM2B-AS1	hsa-miR-454-3p	UBE4A	0.0046
MCM3AP-AS1	hsa-miR-130a-5p	TMOD2	0.00472
OTUD6B-AS1	hsa-miR-3065-3p	FAM171A2	0.00476
GAS5	hsa-miR-222-3p	FNIP2	0.00476
LINC00963	hsa-let-7g-5p	FNIP2	0.00482
HCG11	hsa-miR-222-3p	STMN1	0.00484
HCG11	hsa-miR-222-3p	HECTD2	0.00484
AC012513.3	hsa-miR-499a-5p	YLPM1	0.00486
NUTM2B-AS1	hsa-let-7g-5p	PACS1	0.00488
GATA2-AS1	hsa-miR-222-5p	CDK5R1	0.0049
GAS5	hsa-let-7g-5p	SOD2	0.00491
PAXIP1-AS2	hsa-miR-222-3p	SELENOF	0.00492
LINC00963	hsa-let-7f-5p	VPS33A	0.00493
MALAT1	hsa-miR-106a-5p	ITGA6	0.005
OIP5-AS1	hsa-miR-22-5p	AHNAK	0.00501
NUTM2B-AS1	hsa-miR-122-5p	PHOSPHO2	0.00501
AL161772.1	hsa-miR-181d-5p	PLPP3	0.00513
PAXIP1-AS2	hsa-miR-222-3p	RPS2	0.00515
PAXIP1-AS2	hsa-miR-222-3p	RPL12	0.00525
SNHG14	hsa-miR-3065-3p	QPCTL	0.00526
AC012513.3	hsa-miR-499a-5p	ZBTB43	0.00527
LINC00963	hsa-let-7b-5p	AHCTF1	0.00534
PINK1-AS	hsa-miR-302b-3p	HADHB	0.0054
LINC00963	hsa-let-7d-5p	ADIPOR2	0.00542
MIR17HG	hsa-miR-302c-3p	FGF7	0.00543
OLMALINC	hsa-miR-499a-5p	GDE1	0.00544
OIP5-AS1	hsa-miR-22-5p	CS	0.00545
PAXIP1-AS2	hsa-miR-222-3p	OSBPL10	0.0055
AL050341.2	hsa-miR-625-5p	ALPK3	0.0056
OIP5-AS1	hsa-miR-499a-5p	YLPM1	0.00561
AC012513.3	hsa-miR-499a-5p	YIPF6	0.00562
PAXIP1-AS2	hsa-miR-222-3p	DERA	0.00565
OIP5-AS1	hsa-miR-103a-2-5p	BCOR	0.00565
AC012513.3	hsa-miR-499a-5p	SLC9A6	0.00566
AC107375.1	hsa-miR-222-3p	SLC35D1	0.00573
LINC00963	hsa-miR-486-5p	ZNF800	0.00574
FAM157C	hsa-let-7i-5p	ITSN2	0.00576
MBNL1-AS1	hsa-miR-362-5p	SACS	0.00578
RN7SL832P	hsa-miR-150-5p	TTPAL	0.00593
AL137782.1	hsa-miR-499a-5p	KHDRBS1	0.00594
LINC00622	hsa-miR-18b-5p	NAA50	0.00598
PAXIP1-AS2	hsa-miR-222-3p	LRSAM1	0.00607
OIP5-AS1	hsa-miR-499a-5p	ZBTB33	0.00612
PAX8-AS1	hsa-miR-338-3p	INPPL1	0.00614
OIP5-AS1	hsa-miR-22-5p	NAA15	0.00621
OIP5-AS1	hsa-miR-320b	GLS	0.00623
OIP5-AS1	hsa-miR-20a-5p	ZNF337	0.00631
AC107375.1	hsa-miR-222-3p	CASP3	0.00652
LINC00963	hsa-let-7d-5p	PNP	0.00658
LINC00963	hsa-let-7g-5p	VPS33A	0.00658
GAS5	hsa-let-7f-5p	SOD2	0.00658
MCM3AP-AS1	hsa-miR-130a-5p	VAV3	0.00658
AC131212.2	hsa-miR-499a-5p	KHDRBS1	0.00658
UCKL1-AS1	hsa-miR-454-3p	OTUD4	0.0066
OTUD6B-AS1	hsa-miR-3065-3p	PEF1	0.00668
GAS5	hsa-miR-222-3p	SLC35D1	0.00669
MUC20-OT1	hsa-miR-302a-3p	HADHB	0.00674
NUTM2B-AS1	hsa-miR-122-5p	DST	0.00676
LINC01089	hsa-miR-185-3p	LOXL2	0.00677
AC016065.1	hsa-miR-150-5p	MET	0.00682
HCG11	hsa-miR-222-3p	TMEM245	0.00686
AC026356.1	hsa-miR-185-5p	ECPAS	0.00693
AC012513.3	hsa-miR-499a-5p	ILRUN	0.00701
RN7SL832P	hsa-miR-150-5p	SLC1A5	0.00703
GAS5	hsa-miR-222-3p	HECTD2	0.00709
AC012513.3	hsa-miR-499a-5p	LPCAT1	0.00711
HCG11	hsa-miR-222-3p	KCNAB3	0.00714
NUTM2B-AS1	hsa-miR-122-5p	RALGAPA2	0.00716
AC012513.3	hsa-miR-499a-5p	ACTR2	0.00717
OTUD6B-AS1	hsa-miR-3065-3p	ERCC6	0.00721
HCG11	hsa-miR-222-3p	BRD2	0.00722
NUTM2B-AS1	hsa-miR-454-3p	ZNF644	0.00728
MIR17HG	hsa-miR-302d-3p	SGPL1	0.00729
NUTM2B-AS1	hsa-miR-122-5p	ATP13A3	0.00732
NUTM2B-AS1	hsa-miR-122-5p	PFKFB2	0.00734
AC107375.1	hsa-miR-222-3p	NCAPD2	0.00735
MIR29B2CHG	hsa-miR-4428	VGLL4	0.00741
OTUD6B-AS1	hsa-miR-3065-3p	SMC1A	0.00749
PAX8-AS1	hsa-miR-338-3p	HSP90AB1	0.0075
AC107375.1	hsa-miR-222-3p	ARF4	0.00755
OIP5-AS1	hsa-miR-454-3p	GPR75	0.00755
H19	hsa-miR-16-5p	RAI14	0.00757
AC126474.2	hsa-miR-20a-5p	ZBTB43	0.00762
NUTM2B-AS1	hsa-miR-122-5p	STRIP2	0.00767
OIP5-AS1	hsa-miR-454-3p	TIMM50	0.00775
NUTM2B-AS1	hsa-miR-454-3p	ACBD5	0.00789
PAXIP1-AS2	hsa-miR-222-3p	AKR1C3	0.00791
OTUD6B-AS1	hsa-miR-3065-3p	INSR	0.00796
MIR17HG	hsa-miR-302b-3p	SGPL1	0.00796
HCG11	hsa-miR-222-3p	DERA	0.00802
OIP5-AS1	hsa-miR-454-3p	LZIC	0.0081
PEG13	hsa-miR-338-3p	C1QTNF6	0.00814
GAS5	hsa-miR-222-3p	LRSAM1	0.00814
OTUD6B-AS1	hsa-miR-3065-3p	ZBTB47	0.00814
HCG11	hsa-miR-222-3p	CASP3	0.00816
LINC00847	hsa-miR-34a-5p	KHDRBS1	0.00817
GAS5	hsa-miR-222-3p	KARS	0.00818
OLMALINC	hsa-miR-499a-5p	EIF3A	0.00827
AC107375.1	hsa-miR-222-3p	PPP4R2	0.0083
SLC16A1-AS1	hsa-miR-34c-5p	NAT8L	0.00832
OTUD6B-AS1	hsa-miR-3065-3p	TNRC6A	0.00835
SLC16A1-AS1	hsa-miR-19a-3p	C6orf132	0.00837
DANCR	hsa-miR-3196	ATG2A	0.00842
AC012513.3	hsa-miR-499a-5p	PPP6C	0.00844
PAXIP1-AS2	hsa-miR-222-3p	NSMF	0.00851
AC106820.4	hsa-miR-185-5p	ABLIM1	0.00854
OLMALINC	hsa-miR-499a-5p	ZBTB33	0.00854
NUTM2B-AS1	hsa-miR-122-5p	OSBPL8	0.00856
GAS5	hsa-miR-222-3p	HMGA1	0.00869
LINC00963	hsa-let-7d-5p	ATP13A3	0.00869
MALAT1	hsa-miR-155-5p	MTRNR2L8	0.00871
AL161772.1	hsa-miR-181d-5p	SSR3	0.00871
PAXIP1-AS2	hsa-miR-222-3p	LEPROT	0.00871
PAXIP1-AS2	hsa-miR-222-3p	YY1AP1	0.00874
AC012513.3	hsa-miR-499a-5p	AK6	0.00877
LINC00963	hsa-let-7d-5p	RNF26	0.00878
AC107375.1	hsa-miR-222-3p	HMGA1	0.00884
GAS5	hsa-miR-222-3p	PIGQ	0.00885
PAX8-AS1	hsa-miR-338-3p	SLC44A2	0.00888
OIP5-AS1	hsa-miR-454-3p	OTUD4	0.0089
LINC00963	hsa-let-7d-5p	HIF1A	0.0089
GAS5	hsa-let-7g-5p	ATP2A2	0.00892
SLC16A1-AS1	hsa-miR-126-5p	SKIDA1	0.00897
NUTM2B-AS1	hsa-let-7g-5p	JADE3	0.00901
AC110048.2	hsa-miR-320c	ZNF91	0.00901
PAXIP1-AS2	hsa-miR-222-3p	FNIP2	0.00903
HCG11	hsa-miR-222-3p	PPP4R2	0.00904
OIP5-AS1	hsa-miR-454-3p	MFF	0.00904
NUTM2B-AS1	hsa-miR-122-5p	ZNF32	0.0091
OTUD6B-AS1	hsa-miR-3065-3p	NUP43	0.00914
OTUD6B-AS1	hsa-miR-3065-3p	STRBP	0.00925
LINC00963	hsa-let-7b-5p	PTPRU	0.00927
NUTM2B-AS1	hsa-miR-122-5p	SOGA1	0.00927
NUTM2B-AS1	hsa-miR-122-5p	DCAF7	0.00929
CRNDE	hsa-miR-338-3p	CKB	0.00929
PAX8-AS1	hsa-miR-338-3p	SGTB	0.00934
NUTM2B-AS1	hsa-miR-454-3p	EPRS	0.00938
LINC00963	hsa-let-7b-5p	PSMB5	0.00947
AC026356.1	hsa-miR-185-5p	ABLIM1	0.00948
MCM3AP-AS1	hsa-miR-130a-5p	BCAT1	0.00952
AC107375.1	hsa-miR-222-3p	BRD2	0.00953
PAXIP1-AS2	hsa-miR-222-3p	SLC39A6	0.00958
PAX8-AS1	hsa-miR-338-3p	WDFY3	0.0096
AC126474.2	hsa-miR-20a-5p	ISCA1	0.0096
OIP5-AS1	hsa-miR-499a-5p	ATP2A2	0.00968
MALAT1	hsa-miR-539-3p	MTRNR2L8	0.00968
NUTM2B-AS1	hsa-miR-454-3p	AGPAT3	0.0097
AC064807.1	hsa-miR-20a-5p	ENTPD7	0.00972
AC000123.3	hsa-miR-302a-3p	RBM3	0.00973
MIRLET7BHG	hsa-miR-330-5p	PILRB	0.00977
NUTM2B-AS1	hsa-miR-122-5p	HDLBP	0.00984
OIP5-AS1	hsa-miR-454-3p	AGPAT3	0.00984
PAX8-AS1	hsa-miR-338-3p	LZTS2	0.00994
LINC00963	hsa-let-7a-5p	USP32	0.00995
OTUD6B-AS1	hsa-miR-3065-3p	TRIM41	0.00995
AC107375.1	hsa-miR-222-3p	LRSAM1	0.0101
PAX8-AS1	hsa-miR-338-3p	AHSA1	0.01011
GAS5	hsa-miR-222-3p	VPS16	0.01012
AC093908.1	hsa-miR-125a-5p	CENPP	0.01018
PAXIP1-AS2	hsa-miR-222-3p	BRD2	0.01022
NUTM2B-AS1	hsa-miR-122-5p	RASAL2	0.01025
LINC00622	hsa-miR-18b-5p	AGPAT3	0.01025
GAS5	hsa-miR-222-3p	ATF4	0.0103
OIP5-AS1	hsa-miR-22-5p	RALGAPB	0.0103
CRNDE	hsa-miR-338-3p	H2AFX	0.01043
AC107375.1	hsa-miR-222-3p	YY1AP1	0.01046
NUTM2B-AS1	hsa-miR-454-3p	LIG4	0.01046
LINC00963	hsa-let-7d-5p	POLR3D	0.0105
OTUD6B-AS1	hsa-miR-3065-3p	ZNF512B	0.01057
MUC20-OT1	hsa-miR-302a-3p	RNF19B	0.0106
AC131212.2	hsa-miR-499a-5p	GAPVD1	0.0107
OIP5-AS1	hsa-miR-22-5p	ECPAS	0.0107
AC027279.1	hsa-miR-302a-3p	WEE1	0.01078
OTUD6B-AS1	hsa-miR-3065-3p	UBA1	0.01078
SNHG14	hsa-miR-3065-3p	NUP43	0.01093
CRNDE	hsa-miR-338-3p	MAP1A	0.01094
PAX8-AS1	hsa-miR-338-3p	PSRC1	0.01095
NUTM2B-AS1	hsa-miR-122-5p	CCAR1	0.01097
OIP5-AS1	hsa-miR-22-5p	WDR82	0.01112
MIR17HG	hsa-miR-302c-3p	KCNJ8	0.01113
MALAT1	hsa-miR-24-3p	MTRNR2L8	0.01124
AP003469.4	hsa-miR-454-3p	OTUD4	0.01124
OIP5-AS1	hsa-miR-20a-5p	ABCA3	0.01131
AC012513.3	hsa-miR-499a-5p	EIF2AK4	0.01132
LINC00963	hsa-let-7b-5p	VPS33A	0.01132
OIP5-AS1	hsa-miR-454-3p	BICD2	0.01133
OIP5-AS1	hsa-miR-454-3p	RALGAPB	0.0114
OIP5-AS1	hsa-miR-499a-5p	GAPVD1	0.01141
RN7SL832P	hsa-miR-378a-3p	STEAP4	0.01142
MCM3AP-AS1	hsa-miR-130a-5p	TJP1	0.01143
AC069222.1	hsa-miR-30b-5p	GPX3	0.01143
AC107375.1	hsa-miR-222-3p	CDK5R1	0.01143
AC064807.1	hsa-miR-20a-5p	ABCA3	0.01144
NUTM2B-AS1	hsa-let-7g-5p	AVL9	0.01147
PAXIP1-AS2	hsa-miR-222-3p	PEBP1	0.01157
AC234582.1	hsa-miR-185-5p	ECPAS	0.01159
H19	hsa-miR-20b-5p	SOD2	0.01167
NUTM2B-AS1	hsa-miR-122-5p	PGBD4	0.01167
AC245140.2	hsa-miR-302b-3p	SLC12A7	0.01169
HCG11	hsa-miR-222-3p	CDKN1B	0.01172
AC107375.1	hsa-miR-222-3p	KCNAB3	0.01172
OIP5-AS1	hsa-miR-22-5p	RDX	0.01174
NUTM2B-AS1	hsa-miR-122-5p	AKAP5	0.01178
AC012513.3	hsa-miR-499a-5p	QSER1	0.01191
GAS5	hsa-let-7f-5p	ATP2A2	0.01191
OLMALINC	hsa-miR-499a-5p	CLOCK	0.01193
AC126474.2	hsa-miR-20a-5p	PPP4R2	0.01194
NUTM2B-AS1	hsa-miR-122-5p	SCMH1	0.01195
GAS5	hsa-miR-222-3p	MAP3K4	0.01203
NUTM2B-AS1	hsa-let-7g-5p	TRAPPC10	0.01205
HCG11	hsa-miR-222-3p	SPARC	0.01206
AC012513.3	hsa-miR-499a-5p	PKN2	0.01207
LINC00638	hsa-miR-185-5p	CLIC4	0.01214
AC107375.1	hsa-miR-222-3p	STMN1	0.01215
PAXIP1-AS2	hsa-miR-222-3p	DAXX	0.01215
LINC00963	hsa-let-7b-5p	USP32	0.01217
LINC00963	hsa-let-7b-5p	TMEM117	0.01217
AC107375.1	hsa-miR-222-3p	SPARC	0.01219
LINC00622	hsa-miR-18b-5p	IPO7	0.01221
LINC00909	hsa-miR-122-5p	MCAM	0.01229
OIP5-AS1	hsa-miR-29b-2-5p	C11orf24	0.01234
MUC20-OT1	hsa-miR-302a-3p	SGPL1	0.01237
OIP5-AS1	hsa-miR-320b	GSPT1	0.0124
RN7SL832P	hsa-miR-150-5p	ADIPOR2	0.01265
OIP5-AS1	hsa-miR-499a-5p	GXYLT1	0.01268
PAXIP1-AS2	hsa-miR-222-3p	PPP4R2	0.01268
AP003469.4	hsa-miR-454-3p	RALGAPB	0.0127
LINC00963	hsa-miR-486-5p	ADIPOR2	0.01273
AL161772.1	hsa-miR-181d-5p	RNF6	0.01273
OIP5-AS1	hsa-miR-20a-5p	NCAPD2	0.01295
AC022150.4	hsa-miR-221-3p	PSMB5	0.01297
OIP5-AS1	hsa-miR-499a-5p	TMED10	0.01299
AC027279.1	hsa-miR-302c-3p	KCNJ8	0.013
PAXIP1-AS2	hsa-miR-222-3p	PHC2	0.013
OTUD6B-AS1	hsa-miR-3065-3p	ENPP2	0.013
PAX8-AS1	hsa-miR-338-3p	LEPROT	0.01307
OIP5-AS1	hsa-miR-22-5p	HDLBP	0.01307
OTUD6B-AS1	hsa-miR-3065-3p	ZBTB5	0.01309
UCKL1-AS1	hsa-miR-454-3p	PANK3	0.01313
NUTM2B-AS1	hsa-miR-122-5p	CSTF2T	0.01317
NUTM2B-AS1	hsa-miR-454-3p	BICD2	0.01322
HCG11	hsa-miR-222-3p	AHSA1	0.01326
NUTM2B-AS1	hsa-miR-454-3p	TIMM50	0.01332
LINC00963	hsa-let-7d-5p	DTX3L	0.01335
NUTM2B-AS1	hsa-miR-122-5p	TGIF2	0.01336
SNHG20	hsa-miR-302a-3p	POMP	0.01343
GAS5	hsa-miR-222-3p	DERA	0.01349
AC012513.3	hsa-miR-499a-5p	MTDH	0.01351
AC126474.2	hsa-miR-20a-5p	ENTPD7	0.01355
HCG11	hsa-miR-222-3p	DAXX	0.01369
NUTM2B-AS1	hsa-let-7g-5p	ATP2A2	0.0137
AC107375.1	hsa-miR-222-3p	KIF3B	0.01371
PAX8-AS1	hsa-miR-338-3p	TNK2	0.01373
NUTM2B-AS1	hsa-miR-122-5p	FOXK2	0.01376
MUC20-OT1	hsa-miR-302d-3p	RNF19B	0.01389
AC126474.2	hsa-miR-20a-5p	SACS	0.01392
CRNDE	hsa-miR-338-3p	NRP2	0.01397
AP000766.1	hsa-miR-222-3p	PPP4R2	0.01397
NUTM2B-AS1	hsa-miR-454-3p	OTUD3	0.01406
NUTM2B-AS1	hsa-miR-454-3p	ZNF24	0.01414
OIP5-AS1	hsa-miR-320b	UBE2W	0.01415
SNHG14	hsa-miR-3065-3p	TNRC6A	0.01426
HCG11	hsa-miR-222-3p	PTEN	0.01427
OIP5-AS1	hsa-miR-103a-2-5p	MAP6	0.01432
AC012513.3	hsa-miR-499a-5p	PDE10A	0.01433
PAX8-AS1	hsa-miR-338-3p	EMC2	0.01433
LINC00622	hsa-miR-18b-5p	TRAPPC10	0.01433
HCG11	hsa-miR-222-3p	MAP3K4	0.01439
GAS5	hsa-miR-1908-5p	SND1	0.01443
GATA2-AS1	hsa-miR-222-5p	TIPIN	0.01446
MIR17HG	hsa-miR-302c-3p	CLCN3	0.0145
LINC00894	hsa-miR-338-3p	CKB	0.01452
PAXIP1-AS2	hsa-miR-222-3p	KCNAB3	0.01474
OIP5-AS1	hsa-miR-3065-3p	BCOR	0.01475
PAXIP1-AS2	hsa-miR-222-3p	EIF3I	0.0148
LINC00963	hsa-let-7d-5p	ASAP1	0.01487
LINC00909	hsa-miR-122-5p	KCTD15	0.01495
GAS5	hsa-let-7g-5p	FNIP2	0.0152
LINC00963	hsa-let-7b-5p	ATF4	0.01521
LINC00622	hsa-miR-18b-5p	MAP3K9	0.0153
H19	hsa-miR-16-5p	CLIC3	0.01531
PAX8-AS1	hsa-miR-338-3p	EIF2B3	0.01531
OIP5-AS1	hsa-miR-3065-3p	NAA40	0.01534
CRNDE	hsa-miR-338-3p	KIF3B	0.01535
PAXIP1-AS2	hsa-miR-222-3p	ARF1	0.01538
CRNDE	hsa-miR-338-3p	LAMA2	0.01538
OIP5-AS1	hsa-miR-454-3p	PANK3	0.01546
PAXIP1-AS2	hsa-miR-222-3p	FOXC1	0.01547
OIP5-AS1	hsa-miR-20a-5p	BICD2	0.01547
FAM157C	hsa-let-7i-5p	MYO5B	0.01556
AC131649.2	hsa-miR-320c	PBX3	0.01561
AC012513.3	hsa-miR-499a-5p	CELF1	0.01561
OIP5-AS1	hsa-miR-499a-5p	ZBTB43	0.01564
GAS5	hsa-miR-222-3p	CASP3	0.01565
OIP5-AS1	hsa-miR-20a-5p	NAA15	0.01565
UCKL1-AS1	hsa-miR-454-3p	GPR75	0.01565
OIP5-AS1	hsa-miR-22-5p	MMUT	0.01566
CRNDE	hsa-miR-338-3p	INPPL1	0.01568
SNHG14	hsa-miR-3065-3p	NAA40	0.01594
TMEM161B-AS1	hsa-miR-454-3p	OTUD4	0.01598
OIP5-AS1	hsa-miR-20a-5p	CNN3	0.016
OIP5-AS1	hsa-miR-22-5p	OPTN	0.01604
LINC00963	hsa-let-7b-5p	DNM2	0.01604
A2M-AS1	hsa-miR-1-3p	PRRG1	0.01605
NUTM2B-AS1	hsa-miR-454-3p	MAP3K9	0.01613
GAS5	hsa-miR-222-3p	SLC39A6	0.01619
OTUD6B-AS1	hsa-miR-3065-3p	CCDC59	0.0162
OIP5-AS1	hsa-miR-22-5p	CDC42	0.0162
NUTM2B-AS1	hsa-miR-454-3p	BPTF	0.01622
LINC00963	hsa-let-7b-5p	IL7R	0.01628
AC131212.2	hsa-miR-499a-5p	ZBTB43	0.01631
LINC00963	hsa-let-7a-5p	PNP	0.01631
OLMALINC	hsa-miR-499a-5p	FAM120A	0.01637
OTUD6B-AS1	hsa-miR-3065-3p	MAML3	0.01641
OIP5-AS1	hsa-miR-22-5p	PGM1	0.01641
SLC16A1-AS1	hsa-miR-126-5p	ITSN2	0.01642
LINC00963	hsa-let-7f-5p	ATF4	0.01649
AC245140.2	hsa-miR-302a-3p	SLC12A7	0.0165
OIP5-AS1	hsa-miR-20a-5p	PCBP2	0.0165
SNHG14	hsa-miR-3065-3p	TRIM41	0.01651
AC012513.3	hsa-miR-499a-5p	MINPP1	0.01653
PAXIP1-AS2	hsa-miR-222-3p	CDKN1B	0.0166
GAS5	hsa-miR-222-3p	BACE2	0.01663
PAXIP1-AS2	hsa-miR-222-3p	TIMP2	0.01667
OIP5-AS1	hsa-miR-22-5p	IPO7	0.01667
AC012513.3	hsa-miR-499a-5p	UHMK1	0.01689
HCG11	hsa-miR-222-3p	PEBP1	0.01693
AC107375.1	hsa-miR-222-3p	PPP2R2A	0.01693
MIAT	hsa-miR-653-5p	AQP3	0.01694
OIP5-AS1	hsa-miR-499a-5p	WWC2	0.01696
AC245140.2	hsa-miR-302d-3p	SLC12A7	0.01696
AC027279.1	hsa-miR-302d-3p	WEE1	0.01696
OIP5-AS1	hsa-miR-20a-5p	SACS	0.01704
OIP5-AS1	hsa-miR-499a-5p	ZCCHC3	0.01704
OIP5-AS1	hsa-miR-499a-5p	CLOCK	0.01704
AC107375.1	hsa-miR-222-3p	CREBL2	0.01704
GATA2-AS1	hsa-miR-222-5p	MLF2	0.01704
PAX8-AS1	hsa-miR-338-3p	NFAT5	0.01705
NUTM2B-AS1	hsa-miR-454-3p	M6PR	0.01711
PAX8-AS1	hsa-miR-338-3p	GPR137	0.01711
SNHG20	hsa-miR-302a-3p	TMEM127	0.01713
AC107375.1	hsa-miR-222-3p	PTEN	0.01714
PAXIP1-AS2	hsa-miR-222-3p	EZR	0.01724
A2M-AS1	hsa-miR-1-3p	MKLN1	0.01725
PAX8-AS1	hsa-miR-338-3p	TNPO2	0.01732
CRNDE	hsa-miR-338-3p	HSP90AB1	0.01734
MUC20-OT1	hsa-miR-302a-3p	TMEM127	0.01742
MIR4435-2HG	hsa-miR-582-5p	SELENOI	0.01742
PAXIP1-AS2	hsa-miR-222-3p	ACTG1	0.01744
OIP5-AS1	hsa-miR-320b	GXYLT1	0.01768
CRNDE	hsa-miR-338-3p	RARG	0.01772
GATA2-AS1	hsa-miR-222-5p	SERPINE2	0.0178
NUTM2B-AS1	hsa-let-7g-5p	EIF4G1	0.01789
PAX8-AS1	hsa-miR-338-3p	CREB3L2	0.01789
UCKL1-AS1	hsa-miR-454-3p	ACBD5	0.01807
HCG11	hsa-miR-222-3p	FOXC1	0.01808
OTUD6B-AS1	hsa-miR-3065-3p	JAK1	0.01808
H19	hsa-miR-16-5p	FLOT1	0.01816
SNHG16	hsa-miR-3065-3p	NAA40	0.01818
LINC00963	hsa-let-7d-5p	DNA2	0.01819
AC107375.1	hsa-miR-222-3p	C1orf35	0.01821
OIP5-AS1	hsa-miR-499a-5p	AK6	0.01827
OTUD6B-AS1	hsa-miR-3065-3p	C21orf91	0.01844
AC126474.2	hsa-miR-20a-5p	CLOCK	0.01857
AC245140.2	hsa-miR-302a-3p	RNF19B	0.0186
TMEM161B-AS1	hsa-miR-454-3p	ACBD5	0.01861
OIP5-AS1	hsa-miR-499a-5p	ICE1	0.01863
AC012513.3	hsa-miR-499a-5p	MYO1C	0.01869
AC107375.1	hsa-miR-222-3p	ACTG1	0.01873
MCM3AP-AS1	hsa-miR-130a-5p	APAF1	0.01876
OTUD6B-AS1	hsa-miR-3065-3p	XPC	0.01888
OIP5-AS1	hsa-miR-22-5p	RIF1	0.01888
LINC02035	hsa-miR-20a-5p	PLEKHH1	0.0189
RN7SL832P	hsa-miR-150-5p	HEATR1	0.0189
TMEM161B-AS1	hsa-miR-454-3p	GPR75	0.0189
PAXIP1-AS2	hsa-miR-222-3p	VPS16	0.01891
GAS5	hsa-let-7f-5p	FNIP2	0.01893
AP003469.4	hsa-miR-454-3p	ZNF644	0.01897
HCG11	hsa-miR-222-3p	NHLRC3	0.01897
NUTM2B-AS1	hsa-miR-454-3p	UHMK1	0.01914
HCG11	hsa-miR-222-3p	PPP2R2A	0.01917
PAXIP1-AS2	hsa-miR-222-3p	PAN2	0.01929
AC079781.5	hsa-miR-545-5p	CLIC4	0.01931
TMEM161B-AS1	hsa-miR-454-3p	EMSY	0.01931
LINC00963	hsa-let-7d-5p	SLC11A2	0.01936
AC011468.1	hsa-miR-20a-5p	ZNF337	0.01937
PEG13	hsa-miR-338-3p	MDN1	0.0194
DANCR	hsa-miR-3196	PHACTR4	0.01946
LINC00963	hsa-let-7b-5p	SLC11A2	0.01956
LINC00847	hsa-miR-34a-5p	TGIF2	0.01963
OIP5-AS1	hsa-miR-499a-5p	CCDC9B	0.01982
SNHG20	hsa-miR-302d-3p	WEE1	0.01988
AC010969.2	hsa-miR-15a-5p	SLC20A2	0.01997
OTUD6B-AS1	hsa-miR-3065-3p	ALDH2	0.02
AC245140.2	hsa-miR-302a-3p	RTP4	0.02
LINC00847	hsa-miR-34a-5p	PAQR4	0.02011
AC126474.2	hsa-miR-17-5p	ENTPD7	0.02016
LINC00963	hsa-let-7b-5p	SH3RF1	0.02017
A2M-AS1	hsa-miR-1-3p	AKAP9	0.02018
MUC20-OT1	hsa-miR-302d-3p	TMEM127	0.02018
OIP5-AS1	hsa-miR-103a-2-5p	NOP58	0.02027
TMEM161B-AS1	hsa-miR-454-3p	RALGAPB	0.02029
LINC00963	hsa-let-7g-5p	PCGF3	0.02031
OIP5-AS1	hsa-miR-29b-2-5p	MAT2A	0.02031
HCG11	hsa-miR-222-3p	HERC4	0.02037
HCG11	hsa-miR-222-3p	PAN2	0.02041
AC107375.1	hsa-miR-222-3p	ETS1	0.02047
LINC01089	hsa-miR-185-3p	KBTBD2	0.02047
OIP5-AS1	hsa-miR-22-5p	COPA	0.02047
AC245140.2	hsa-miR-302c-3p	RNF19B	0.02058
NUTM2B-AS1	hsa-miR-122-5p	MMGT1	0.0206
OIP5-AS1	hsa-miR-454-3p	ZNF644	0.02063
AC007191.1	hsa-miR-183-5p	CANX	0.02064
AC131212.2	hsa-miR-499a-5p	ZBTB33	0.02066
UCKL1-AS1	hsa-miR-454-3p	ZNF644	0.0207
OTUD6B-AS1	hsa-miR-3065-3p	DVL3	0.02073
AC107375.1	hsa-miR-222-3p	GRB10	0.02076
OIP5-AS1	hsa-miR-499a-5p	FAM120A	0.02076
OIP5-AS1	hsa-miR-20a-5p	RALGAPB	0.0208
AC110048.2	hsa-miR-320c	FAM126B	0.02092
LINC00963	hsa-let-7b-5p	TAGLN	0.02094
HCG11	hsa-miR-222-3p	KIF3B	0.02094
OIP5-AS1	hsa-miR-20a-5p	MAP3K3	0.02099
GAS5	hsa-miR-222-3p	ETS1	0.02099
NUTM2B-AS1	hsa-miR-122-5p	PCSK6	0.02106
AC245140.2	hsa-miR-302d-3p	RNF19B	0.02111
AC004803.1	hsa-miR-499a-5p	ZBTB43	0.02111
AC106820.4	hsa-miR-185-5p	UGCG	0.02113
LINC00963	hsa-let-7b-5p	CCDC113	0.02118
PARD6G-AS1	hsa-miR-130a-5p	TMOD2	0.02122
OLMALINC	hsa-miR-499a-5p	SLC9A6	0.02122
AC106820.4	hsa-miR-185-5p	CLIC4	0.02122
OIP5-AS1	hsa-miR-20a-5p	GARS	0.02125
LINC00963	hsa-let-7b-5p	CDYL2	0.02125
OLMALINC	hsa-miR-499a-5p	YIPF6	0.02131
OIP5-AS1	hsa-miR-454-3p	ACBD5	0.02133
LINC00963	hsa-let-7f-5p	USP32	0.02139
OIP5-AS1	hsa-miR-454-3p	BPTF	0.02143
OIP5-AS1	hsa-miR-22-5p	YY1AP1	0.02147
CRNDE	hsa-miR-338-3p	AHSA1	0.02148
NUTM2B-AS1	hsa-let-7g-5p	ZNF532	0.02158
AC107375.1	hsa-miR-222-3p	CDKN1B	0.02163
OIP5-AS1	hsa-miR-20a-5p	VLDLR	0.02164
PAXIP1-AS2	hsa-miR-222-3p	AKR1C2	0.02167
AC005332.6	hsa-miR-181a-5p	MET	0.02176
GAS5	hsa-miR-222-3p	RPS2	0.02178
LINC00963	hsa-let-7f-5p	HMOX2	0.02188
GAS5	hsa-miR-222-3p	EZR	0.0219
AC011468.1	hsa-miR-20a-5p	NCR3LG1	0.02198
AC126474.2	hsa-miR-20a-5p	AHCTF1	0.022
AP000766.1	hsa-miR-222-3p	KIF3B	0.022
MCM3AP-AS1	hsa-miR-130a-5p	DYNLL1	0.02212
KCTD21-AS1	hsa-miR-320c	PBX3	0.02218
MUC20-OT1	hsa-miR-302a-3p	RTP4	0.02219
H19	hsa-miR-16-5p	IL17RB	0.02224
AC107375.1	hsa-miR-222-3p	LEPROT	0.02234
PAX8-AS1	hsa-miR-338-3p	ACP6	0.02235
CRNDE	hsa-miR-338-3p	EMC2	0.02252
AC245140.2	hsa-miR-302a-3p	SGPL1	0.02253
AP000766.1	hsa-miR-222-3p	STMN1	0.0226
PAX8-AS1	hsa-miR-338-3p	KIAA0513	0.0226
AC107375.1	hsa-miR-222-3p	AHSA1	0.02267
AC012513.3	hsa-miR-499a-5p	TRAF3IP1	0.02267
CRNDE	hsa-miR-338-3p	LEPROT	0.02271
PAXIP1-AS2	hsa-miR-222-3p	AHSA1	0.02271
LINC00963	hsa-let-7f-5p	PTPRU	0.02272
OIP5-AS1	hsa-miR-454-3p	NAA50	0.02273
MUC20-OT1	hsa-miR-302a-3p	LXN	0.02273
NUTM2B-AS1	hsa-miR-122-5p	E2F3	0.02279
PAXIP1-AS2	hsa-miR-222-3p	CAV2	0.02285
AC027279.1	hsa-miR-302a-3p	RBM3	0.02293
PAXIP1-AS2	hsa-miR-222-3p	ZC3H15	0.02297
UCKL1-AS1	hsa-miR-454-3p	NAA50	0.023
AL137782.1	hsa-miR-499a-5p	WWC2	0.023
AC016065.1	hsa-miR-150-5p	STAT1	0.02316
A2M-AS1	hsa-miR-1-3p	STAG1	0.02322
NUTM2B-AS1	hsa-miR-454-3p	NUFIP2	0.02323
MIR17HG	hsa-miR-302d-3p	TMEM134	0.02323
HCG11	hsa-miR-222-3p	ETS1	0.02323
AP003469.4	hsa-miR-454-3p	GPR75	0.02327
LINC00847	hsa-miR-34a-5p	MRNIP	0.0233
AC107375.1	hsa-miR-222-3p	NSMF	0.02334
OIP5-AS1	hsa-miR-454-3p	TSPYL1	0.02337
AC245140.2	hsa-miR-302c-3p	CLCN3	0.02345
LINC00909	hsa-miR-122-5p	SIK2	0.02352
AC107375.1	hsa-miR-222-3p	OSBPL10	0.02353
CRNDE	hsa-miR-338-3p	SLC44A2	0.02353
OIP5-AS1	hsa-miR-499a-5p	LPCAT1	0.02353
OIP5-AS1	hsa-miR-140-5p	ASB6	0.02357
FAM201A	hsa-miR-126-5p	MTRNR2L1	0.02361
HCG11	hsa-miR-222-3p	PIGQ	0.0237
OIP5-AS1	hsa-miR-22-5p	NAA50	0.02378
MIR29B2CHG	hsa-miR-4428	NAB2	0.02382
TMEM161B-AS1	hsa-miR-454-3p	AGPAT3	0.02395
AC000123.3	hsa-miR-302a-3p	RNF19B	0.02397
LINC00963	hsa-let-7d-5p	HPN	0.02404
PEG13	hsa-miR-338-3p	ISYNA1	0.02404
OIP5-AS1	hsa-miR-103a-2-5p	SCD	0.02413
AP000766.1	hsa-miR-222-3p	NCAPD2	0.02414
OIP5-AS1	hsa-miR-140-5p	UPF1	0.02415
PAX8-AS1	hsa-miR-338-3p	PRKCSH	0.02423
AC107375.1	hsa-miR-222-3p	CAV2	0.02424
TMEM161B-AS1	hsa-miR-454-3p	TIMM50	0.02427
LINC00963	hsa-let-7d-5p	ARF4	0.02427
TMEM161B-AS1	hsa-miR-454-3p	BMT2	0.02427
LINC00847	hsa-miR-34a-5p	FGF2	0.02429
AC245140.2	hsa-miR-302b-3p	MSRB2	0.0243
MIRLET7BHG	hsa-miR-320c	ACBD5	0.0243
SNHG14	hsa-miR-3065-3p	RBCK1	0.02434
LINC00963	hsa-let-7f-5p	ADIPOR2	0.02435
CRNDE	hsa-miR-338-3p	BROX	0.02439
PEG13	hsa-miR-338-3p	RARG	0.02439
LINC00963	hsa-let-7b-5p	FLOT1	0.02447
NUTM2B-AS1	hsa-miR-122-5p	XPO5	0.02449
MALAT1	hsa-miR-21-5p	PTGFR	0.02449
A2M-AS1	hsa-miR-1-3p	IVNS1ABP	0.02449
AC107375.1	hsa-miR-222-3p	DAXX	0.0245
OIP5-AS1	hsa-miR-22-5p	ARFGEF1	0.02452
UCKL1-AS1	hsa-miR-454-3p	EPRS	0.02452
LINC00622	hsa-miR-18b-5p	UHMK1	0.02452
CRNDE	hsa-miR-338-3p	TMEM106B	0.02453
LINC00963	hsa-let-7b-5p	ADIPOR2	0.02457
SNHG14	hsa-miR-3065-3p	JAK1	0.02458
GAS5	hsa-miR-222-3p	ARF4	0.02459
AC131212.2	hsa-miR-499a-5p	WWC2	0.02463
OIP5-AS1	hsa-miR-20a-5p	ZNF652	0.0247
LINC00963	hsa-let-7b-5p	GBP3	0.02473
FAM201A	hsa-miR-19a-3p	MTRNR2L1	0.0248
GAS5	hsa-miR-222-3p	HSPA8	0.02482
LINC00963	hsa-let-7f-5p	PCGF3	0.02493
OIP5-AS1	hsa-miR-3065-3p	INPPL1	0.02496
OIP5-AS1	hsa-miR-22-5p	NUP188	0.02499
KCTD21-AS1	hsa-miR-320c	LARP4B	0.02499
LINC00622	hsa-miR-18b-5p	KLHDC10	0.02501
OIP5-AS1	hsa-miR-22-5p	PRRC2B	0.02501
AC245140.2	hsa-miR-302d-3p	ERGIC2	0.02507
AC126474.2	hsa-miR-17-5p	AHCTF1	0.02507
NUTM2B-AS1	hsa-miR-454-3p	LPGAT1	0.02516
LINC00622	hsa-miR-18b-5p	GSPT1	0.02519
CRNDE	hsa-miR-338-3p	SCARA3	0.02525
HCG11	hsa-miR-222-3p	GRB10	0.02526
LINC00963	hsa-let-7g-5p	USP32	0.02529
LINC01116	hsa-miR-320c	SAMD8	0.02534
AC007191.1	hsa-miR-196b-5p	NUP205	0.02542
AL137782.1	hsa-miR-499a-5p	ICE1	0.02542
AC005332.6	hsa-miR-181a-5p	BEND3	0.02544
LINC00963	hsa-let-7d-5p	HSPA8	0.02545
AC126474.2	hsa-miR-20a-5p	NAA15	0.02546
MCM3AP-AS1	hsa-miR-130a-5p	ADAT1	0.02548
MUC20-OT1	hsa-miR-302a-3p	SAE1	0.02549
CRNDE	hsa-miR-338-3p	ARMCX1	0.02554
OIP5-AS1	hsa-miR-499a-5p	HNRNPC	0.02565
AC020917.4	hsa-miR-625-5p	LPL	0.02567
PAX8-AS1	hsa-miR-338-3p	ATF7	0.02569
AC234582.1	hsa-miR-185-5p	CLIC4	0.02578
OIP5-AS1	hsa-miR-29b-2-5p	PTPRF	0.02578
LINC00963	hsa-let-7f-5p	RTRAF	0.02579
MCM3AP-AS1	hsa-miR-130a-5p	DENND4A	0.02583
PAXIP1-AS2	hsa-miR-222-3p	NHLRC3	0.02588
GAS5	hsa-miR-222-3p	RPL12	0.02592
NUTM2B-AS1	hsa-miR-454-3p	MMGT1	0.02595
AC068870.2	hsa-miR-27b-3p	KBTBD6	0.02605
GAS5	hsa-miR-222-3p	SPARC	0.02606
PAXIP1-AS2	hsa-miR-222-3p	PACS2	0.02607
AC245140.2	hsa-miR-302b-3p	RBM12B	0.02615
NUTM2B-AS1	hsa-miR-122-5p	OPTN	0.0262
CRNDE	hsa-miR-338-3p	ADAR	0.0262
MUC20-OT1	hsa-miR-302d-3p	SGPL1	0.02625
MUC20-OT1	hsa-miR-302a-3p	TMED9	0.02629
GUSBP11	hsa-miR-3065-3p	NAA40	0.02633
OIP5-AS1	hsa-miR-140-5p	SACS	0.02638
PAX8-AS1	hsa-miR-338-3p	TTLL7	0.0264
GATA2-AS1	hsa-miR-222-5p	TMEM245	0.02641
OIP5-AS1	hsa-miR-499a-5p	EIF3A	0.02643
AC064807.1	hsa-miR-20a-5p	FBXO11	0.02654
AC064807.1	hsa-miR-20a-5p	IKBKE	0.02656
LINC00963	hsa-let-7b-5p	RNF26	0.02663
AL137127.1	hsa-miR-1908-5p	SND1	0.02663
LINC00963	hsa-let-7d-5p	DDA1	0.02668
SNHG20	hsa-miR-302a-3p	DCTN6	0.0268
H19	hsa-miR-16-5p	LPCAT3	0.02681
AC131212.2	hsa-miR-499a-5p	ICE1	0.02681
AP000766.1	hsa-miR-222-3p	SLC35D1	0.02683
PAX8-AS1	hsa-miR-338-3p	SCAMP3	0.02687
CRNDE	hsa-miR-338-3p	ISYNA1	0.02705
AC107375.1	hsa-miR-222-3p	EZR	0.02708
AC126474.2	hsa-miR-20a-5p	ITCH	0.02711
OIP5-AS1	hsa-miR-20a-5p	CDC40	0.02711
AC107375.1	hsa-miR-222-3p	AKR1C3	0.02715
AC027279.1	hsa-miR-302a-3p	TMEM127	0.02721
AC245140.2	hsa-miR-302a-3p	WDR73	0.02726
AC026356.1	hsa-miR-185-5p	MYH14	0.02726
AP000766.1	hsa-miR-222-3p	BRD2	0.02728
NUTM2B-AS1	hsa-miR-122-5p	SUZ12	0.02728
GAS5	hsa-miR-222-3p	SLC44A1	0.0273
LINC00963	hsa-let-7d-5p	RALGAPA2	0.02731
PAX8-AS1	hsa-miR-338-3p	PPP1R10	0.02732
SNHG14	hsa-miR-3065-3p	UBE2V1	0.02732
OIP5-AS1	hsa-miR-454-3p	PCSK6	0.02732
SNHG20	hsa-miR-302a-3p	CDK4	0.02733
NUTM2B-AS1	hsa-miR-454-3p	COX20	0.02735
HCG11	hsa-miR-222-3p	EIF3E	0.02738
LINC00963	hsa-let-7f-5p	PRDX6	0.0274
A2M-AS1	hsa-miR-1-3p	RAD17	0.02753
AP000766.1	hsa-miR-222-3p	ARF4	0.0276
MUC20-OT1	hsa-miR-302a-3p	DCTN6	0.02771
HCG11	hsa-miR-222-3p	SLC39A6	0.02771
OIP5-AS1	hsa-miR-22-5p	DDX46	0.02773
SNHG14	hsa-miR-3065-3p	FAM171A2	0.0278
CRNDE	hsa-miR-338-3p	CAD	0.0278
NUTM2B-AS1	hsa-miR-122-5p	CCDC90B	0.0278
AL161772.1	hsa-miR-181d-5p	HIGD2A	0.02781
OIP5-AS1	hsa-miR-20a-5p	TUBB	0.02787
PAXIP1-AS2	hsa-miR-222-3p	ITGA8	0.02789
OLMALINC	hsa-miR-499a-5p	TMED10	0.02791
A2M-AS1	hsa-miR-1-3p	PPP1R12C	0.02801
OIP5-AS1	hsa-miR-454-3p	MSL2	0.02807
OIP5-AS1	hsa-miR-20a-5p	ZBTB43	0.02808
LINC00963	hsa-let-7g-5p	ADIPOR2	0.0283
OIP5-AS1	hsa-miR-20a-5p	AHCTF1	0.02837
AC126474.2	hsa-miR-17-5p	PCDH1	0.02839
AC012513.3	hsa-miR-499a-5p	GTF3C4	0.02839
MUC20-OT1	hsa-miR-302a-3p	RAB32	0.02839
PAXIP1-AS2	hsa-miR-222-3p	UBE2J1	0.0284
FAM157C	hsa-miR-210-3p	ZBED6CL	0.02844
OIP5-AS1	hsa-miR-20a-5p	SOBP	0.02844
GAS5	hsa-let-7g-5p	JADE3	0.02844
AC012513.3	hsa-miR-499a-5p	RNMT	0.02849
PAXIP1-AS2	hsa-miR-222-3p	TNRC18	0.02856
HCG11	hsa-miR-222-3p	SELENOF	0.02857
HCG11	hsa-miR-222-3p	CDK5R1	0.02864
CRNDE	hsa-miR-338-3p	SGTB	0.02864
GAS5	hsa-miR-222-3p	PEBP1	0.02883
OLMALINC	hsa-miR-499a-5p	EIF2AK4	0.02892
OLMALINC	hsa-miR-499a-5p	NPEPPS	0.02892
AC107375.1	hsa-miR-222-3p	ARHGAP42	0.02897
LINC00963	hsa-let-7b-5p	MTRF1	0.02897
OIP5-AS1	hsa-miR-3065-3p	MAT2A	0.02898
AC012513.3	hsa-miR-499a-5p	PICALM	0.02898
PAXIP1-AS2	hsa-miR-222-3p	CREBL2	0.02902
AC090198.1	hsa-miR-338-3p	EFNB2	0.02906
CRNDE	hsa-miR-338-3p	EIF4B	0.02906
OIP5-AS1	hsa-miR-22-5p	PPM1A	0.02922
SNHG14	hsa-miR-3065-3p	ZNF512B	0.02923
PEG13	hsa-miR-338-3p	DYRK3	0.02928
AC107375.1	hsa-miR-222-3p	PIGQ	0.02931
CRNDE	hsa-miR-338-3p	CLSTN1	0.02937
PAX8-AS1	hsa-miR-338-3p	UBR4	0.02944
A2M-AS1	hsa-miR-1-3p	TLCD5	0.02946
CRNDE	hsa-miR-338-3p	MLF2	0.02946
OIP5-AS1	hsa-miR-22-5p	SRD5A1	0.02953
PAXIP1-AS2	hsa-miR-222-3p	HSPA8	0.02954
NUTM2B-AS1	hsa-miR-122-5p	EXOSC6	0.02955
AP000766.1	hsa-miR-222-3p	SPARC	0.02956
OIP5-AS1	hsa-miR-22-5p	BMPR2	0.02959
PAXIP1-AS2	hsa-miR-222-3p	EIF3E	0.02959
PAXIP1-AS2	hsa-miR-222-3p	HERC4	0.0297
PAXIP1-AS2	hsa-miR-222-3p	PTDSS2	0.02972
AC131212.2	hsa-miR-499a-5p	YLPM1	0.02983
AC107375.1	hsa-miR-222-3p	SLC39A6	0.02987
OIP5-AS1	hsa-miR-3065-3p	TRIM41	0.02991
PAXIP1-AS2	hsa-miR-222-3p	NSUN5	0.02993
OIP5-AS1	hsa-miR-20a-5p	VANGL1	0.02997
OIP5-AS1	hsa-miR-20a-5p	TBC1D20	0.03
TMEM161B-AS1	hsa-miR-454-3p	IFNLR1	0.03002
GAS5	hsa-miR-222-3p	KIF3B	0.03002
NUTM2B-AS1	hsa-let-7g-5p	ST3GAL6	0.03003
MUC20-OT1	hsa-miR-302a-3p	CREB3L1	0.03005
TMEM161B-AS1	hsa-miR-454-3p	MFF	0.03022
HCG11	hsa-miR-222-3p	PHF1	0.03029
LINC00963	hsa-let-7d-5p	PREX1	0.03036
FAM157C	hsa-let-7i-5p	ARNT2	0.03037
NUTM2B-AS1	hsa-miR-122-5p	RBM6	0.03038
OIP5-AS1	hsa-miR-582-3p	TUBB	0.03041
OIP5-AS1	hsa-miR-22-5p	TOP1	0.03041
OIP5-AS1	hsa-miR-3065-3p	ERCC2	0.03042
UCKL1-AS1	hsa-miR-454-3p	LTN1	0.03049
NUTM2B-AS1	hsa-miR-122-5p	PPP1R9B	0.03053
OIP5-AS1	hsa-miR-20a-5p	BCL2L2	0.03054
AC234582.1	hsa-miR-185-5p	UGCG	0.03059
H19	hsa-miR-16-5p	NR2F1	0.03069
LINC00963	hsa-let-7g-5p	ATF4	0.03069
AC020917.4	hsa-miR-625-5p	ALPK3	0.0307
LINC00963	hsa-let-7d-5p	IL1R1	0.03083
RN7SL832P	hsa-miR-150-5p	TP53	0.03083
HCG11	hsa-miR-222-3p	CAV2	0.03086
CRNDE	hsa-miR-338-3p	EHD2	0.03087
OIP5-AS1	hsa-miR-34a-5p	KHDRBS1	0.03088
AC107375.1	hsa-miR-222-3p	SELENOF	0.03088
SNHG14	hsa-miR-3065-3p	BCOR	0.03091
NUTM2B-AS1	hsa-let-7g-5p	ATP13A3	0.03092
SNHG20	hsa-miR-302a-3p	RBM3	0.03095
OLMALINC	hsa-miR-499a-5p	RNMT	0.03103
AP003469.4	hsa-miR-454-3p	AGPAT3	0.0312
AC012513.3	hsa-miR-499a-5p	SEC24A	0.03123
OIP5-AS1	hsa-miR-22-5p	FUBP1	0.03124
GAS5	hsa-miR-222-3p	STMN1	0.03125
OIP5-AS1	hsa-miR-22-5p	PDZD8	0.03127
AC010969.2	hsa-miR-15a-5p	FAM160A1	0.03128
AC245140.2	hsa-miR-302d-3p	WDR73	0.03133
AC126474.2	hsa-miR-20a-5p	RRM2B	0.03138
TMEM161B-AS1	hsa-miR-454-3p	NAA50	0.03138
AP000766.1	hsa-miR-222-3p	FOXC1	0.03158
AC245140.2	hsa-miR-302b-3p	SGPL1	0.03164
NUTM2B-AS1	hsa-miR-122-5p	TLCD3A	0.03167
LINC00963	hsa-let-7f-5p	ST3GAL6	0.0317
AC131212.2	hsa-miR-499a-5p	GXYLT1	0.03171
AC010969.2	hsa-miR-15a-5p	NNT	0.03175
LINC00963	hsa-let-7g-5p	RTRAF	0.03176
TMEM161B-AS1	hsa-miR-454-3p	ZNF644	0.03176
MIR17HG	hsa-miR-302c-3p	TMEM134	0.03182
OIP5-AS1	hsa-miR-103a-2-5p	TBC1D20	0.03188
LINC00847	hsa-miR-34a-5p	CCND1	0.03189
GAS5	hsa-miR-222-3p	YY1AP1	0.0319
SNHG14	hsa-miR-3065-3p	INPPL1	0.03197
CRNDE	hsa-miR-338-3p	SRCIN1	0.032
MUC20-OT1	hsa-miR-302d-3p	SAE1	0.03209
OIP5-AS1	hsa-miR-20a-5p	GLYR1	0.03211
H19	hsa-miR-16-5p	TNFRSF11B	0.03215
OIP5-AS1	hsa-miR-454-3p	FUT11	0.03223
OIP5-AS1	hsa-miR-22-5p	TRAPPC10	0.03224
SLC16A1-AS1	hsa-miR-19a-3p	PLAU	0.03225
LINC00622	hsa-miR-18b-5p	ITGA2	0.03227
MUC20-OT1	hsa-miR-302a-3p	OSR1	0.03228
LINC00963	hsa-let-7b-5p	ATP13A3	0.0323
GAS5	hsa-miR-222-3p	EIF3I	0.03231
LINC00622	hsa-miR-18b-5p	SEC23A	0.03238
AC245140.2	hsa-miR-302d-3p	FOXK2	0.0324
AP003469.4	hsa-miR-454-3p	PANK3	0.03249
LINC02035	hsa-miR-20a-5p	NCR3LG1	0.03249
AC012513.3	hsa-miR-499a-5p	TXLNA	0.03249
RN7SL832P	hsa-miR-378a-3p	PPRC1	0.03258
LINC00963	hsa-let-7g-5p	DTX3L	0.03261
GAS5	hsa-let-7g-5p	MTUS1	0.03261
LINC00963	hsa-let-7g-5p	ST3GAL6	0.03264
SNHG14	hsa-miR-3065-3p	SMC1A	0.03267
OIP5-AS1	hsa-miR-454-3p	M6PR	0.03271
AC069222.1	hsa-miR-30b-5p	CASP4	0.03274
SNHG14	hsa-miR-3065-3p	INSR	0.03286
OIP5-AS1	hsa-miR-320b	SOCS7	0.03289
A2M-AS1	hsa-miR-1-3p	PDXK	0.03293
OIP5-AS1	hsa-miR-22-5p	MIA3	0.03296
LINC00847	hsa-miR-34a-5p	MAP7D3	0.03303
LINC00963	hsa-let-7g-5p	PACS1	0.03304
GUSBP11	hsa-miR-320c	LARP4B	0.03304
NUTM2B-AS1	hsa-let-7g-5p	SUCO	0.03304
OIP5-AS1	hsa-miR-20a-5p	ZBTB33	0.03304
CRNDE	hsa-miR-338-3p	CREB1	0.03309
TMEM161B-AS1	hsa-miR-454-3p	LZIC	0.03309
H19	hsa-miR-20b-5p	ATP2A2	0.03309
AC000123.3	hsa-miR-302a-3p	TMEM127	0.0331
AC093157.1	hsa-miR-20a-5p	ENTPD7	0.03311
AC000123.3	hsa-miR-302a-3p	POMP	0.03314
OIP5-AS1	hsa-miR-499a-5p	CDC27	0.03314
AC234582.1	hsa-miR-185-5p	ABLIM1	0.03314
OIP5-AS1	hsa-miR-20a-5p	BPTF	0.03314
AP003469.4	hsa-miR-454-3p	UBE4A	0.03317
NUTM2B-AS1	hsa-miR-122-5p	MLXIP	0.03324
OIP5-AS1	hsa-miR-454-3p	VANGL1	0.03326
MEG3	hsa-miR-22-5p	RDX	0.03326
AC107375.1	hsa-miR-222-3p	ISG20L2	0.03344
MIRLET7BHG	hsa-miR-330-5p	ACVR2B	0.03344
PAX8-AS1	hsa-miR-338-3p	TNKS1BP1	0.03358
CRNDE	hsa-miR-338-3p	NDFIP1	0.03369
NUTM2B-AS1	hsa-miR-454-3p	TUBB4B	0.0337
AP003469.4	hsa-miR-454-3p	TIMM50	0.03386
AL050341.2	hsa-miR-625-5p	FHL1	0.03405
LINC00963	hsa-let-7b-5p	ARF4	0.03405
OTUD6B-AS1	hsa-miR-3065-3p	ELAC2	0.03407
OLMALINC	hsa-miR-499a-5p	KHDRBS1	0.03407
MIR4435-2HG	hsa-miR-582-5p	SCD	0.03416
OTUD6B-AS1	hsa-miR-3065-3p	UBE2V1	0.03422
HCG11	hsa-miR-222-3p	EZR	0.03426
MUC20-OT1	hsa-miR-302a-3p	NCK2	0.0343
NUTM2B-AS1	hsa-let-7g-5p	BMI1	0.03432
A2M-AS1	hsa-miR-1-3p	ETV3	0.03435
OIP5-AS1	hsa-miR-20a-5p	DCAF10	0.03436
GAS5	hsa-miR-222-3p	PHC2	0.03437
AC027279.1	hsa-miR-302a-3p	POMP	0.03438
AC026356.1	hsa-miR-185-5p	BAG1	0.03438
H19	hsa-miR-33a-3p	TGFBR2	0.0344
CRNDE	hsa-miR-338-3p	STAT2	0.0344
UCKL1-AS1	hsa-miR-454-3p	AGPAT3	0.03441
OIP5-AS1	hsa-miR-454-3p	BLCAP	0.03443
OIP5-AS1	hsa-miR-454-3p	BMT2	0.03445
NUTM2B-AS1	hsa-miR-454-3p	IGF2R	0.03446
AP003469.4	hsa-miR-454-3p	ACBD5	0.0346
SNHG14	hsa-miR-3065-3p	ALDH2	0.03471
OIP5-AS1	hsa-miR-320b	SFXN1	0.03471
SNHG14	hsa-miR-3065-3p	MARVELD1	0.03471
AC107375.1	hsa-miR-222-3p	TAB3	0.03473
OIP5-AS1	hsa-miR-22-5p	ZNF121	0.03478
MUC20-OT1	hsa-miR-302a-3p	WDR73	0.03498
AC104447.1	hsa-miR-454-3p	AGPAT3	0.03501
AC064807.1	hsa-miR-20a-5p	TSPYL1	0.03502
MIR4435-2HG	hsa-miR-582-5p	MAP4	0.03504
OIP5-AS1	hsa-miR-454-3p	PARP1	0.03504
CRNDE	hsa-miR-338-3p	C1QTNF6	0.03504
LINC00847	hsa-miR-34a-5p	TAF1A	0.03514
GAS5	hsa-miR-222-3p	PAN2	0.03535
NUTM2B-AS1	hsa-miR-122-5p	TRIM44	0.03542
AC027279.1	hsa-miR-302a-3p	DCTN6	0.03548
NUTM2B-AS1	hsa-miR-122-5p	PSMD7	0.03548
OIP5-AS1	hsa-miR-320b	UBAP2L	0.03559
HCG11	hsa-miR-222-3p	CREBL2	0.03559
MUC20-OT1	hsa-miR-302d-3p	NEK8	0.03559
AC027279.1	hsa-miR-302d-3p	TMEM127	0.03563
AC027279.1	hsa-miR-302a-3p	ASB16	0.03572
LINC00963	hsa-let-7g-5p	PTPRU	0.03576
CRNDE	hsa-miR-338-3p	TRO	0.03583
CRNDE	hsa-miR-338-3p	MDN1	0.03588
OIP5-AS1	hsa-miR-20a-5p	NAXE	0.03588
AC107375.1	hsa-miR-222-3p	TIMP2	0.03614
AC126474.2	hsa-miR-20a-5p	PTEN	0.03621
AC126474.2	hsa-miR-20a-5p	MED1	0.03624
OTUD6B-AS1	hsa-miR-3065-3p	CGNL1	0.03629
CRNDE	hsa-miR-338-3p	TAOK2	0.03638
OIP5-AS1	hsa-miR-454-3p	EPRS	0.03638
AC245140.2	hsa-miR-302a-3p	NR2F6	0.03641
HCG11	hsa-miR-222-3p	LEPROT	0.03648
OTUD6B-AS1	hsa-miR-3065-3p	DENND4B	0.03661
SNHG14	hsa-miR-3065-3p	PEF1	0.03664
AC234582.1	hsa-miR-185-5p	BAG1	0.03675
AC007191.1	hsa-miR-183-5p	RNF41	0.03679
AC064807.1	hsa-miR-20a-5p	CLOCK	0.03679
RN7SL832P	hsa-miR-378a-3p	BACE2	0.03684
AC026356.1	hsa-miR-185-5p	UGCG	0.03688
OIP5-AS1	hsa-miR-22-5p	ZMYM4	0.03704
TMEM161B-AS1	hsa-miR-454-3p	PANK3	0.03708
OIP5-AS1	hsa-miR-22-5p	SUZ12	0.03716
OIP5-AS1	hsa-miR-454-3p	TUBB4B	0.03716
LINC00847	hsa-miR-34a-5p	DNAL4	0.03726
SNHG14	hsa-miR-3065-3p	ENPP2	0.03746
NUTM2B-AS1	hsa-miR-122-5p	ABL2	0.03746
OIP5-AS1	hsa-miR-20a-5p	CPT1A	0.03754
PAXIP1-AS2	hsa-miR-222-3p	PPP2R2A	0.0376
AC055822.1	hsa-miR-150-5p	SLC1A5	0.0376
AC126474.2	hsa-miR-20a-5p	SSX2IP	0.03766
GAS5	hsa-let-7f-5p	MTUS1	0.03766
PAXIP1-AS2	hsa-miR-222-3p	MGAT4B	0.03768
UCKL1-AS1	hsa-miR-454-3p	AVL9	0.03773
OIP5-AS1	hsa-miR-142-3p	CHGB	0.03773
OIP5-AS1	hsa-miR-22-5p	ZNF317	0.03779
OIP5-AS1	hsa-miR-20a-5p	TSPYL1	0.03785
NUTM2B-AS1	hsa-let-7g-5p	PDLIM5	0.03785
AC107375.1	hsa-miR-222-3p	KIT	0.03792
OIP5-AS1	hsa-miR-22-5p	EIF3A	0.03799
LINC02035	hsa-miR-20a-5p	CCNF	0.03801
LINC00847	hsa-miR-34a-5p	CNPPD1	0.03801
LINC00963	hsa-let-7f-5p	ATP13A3	0.03816
NUTM2B-AS1	hsa-let-7g-5p	FOXK2	0.03822
OIP5-AS1	hsa-miR-103a-2-5p	TRAF7	0.03832
NUTM2B-AS1	hsa-miR-122-5p	KIAA1109	0.03833
OIP5-AS1	hsa-miR-20a-5p	PTEN	0.03834
OIP5-AS1	hsa-miR-22-5p	UBE4A	0.03834
LINC00963	hsa-let-7a-5p	PLIN2	0.03834
OTUD6B-AS1	hsa-miR-3065-3p	CTDP1	0.03838
MUC20-OT1	hsa-miR-302d-3p	DCTN6	0.03838
A2M-AS1	hsa-miR-1-3p	PTER	0.03851
AL137127.1	hsa-miR-1908-5p	GMDS	0.03853
OIP5-AS1	hsa-miR-22-5p	DNAL4	0.03857
GATA2-AS1	hsa-miR-222-5p	NPDC1	0.03857
OIP5-AS1	hsa-miR-20a-5p	ISCA1	0.03863
PAXIP1-AS2	hsa-miR-222-3p	ISG20L2	0.03866
MIR17HG	hsa-miR-302b-3p	MSRB2	0.03871
NUTM2B-AS1	hsa-miR-122-5p	EWSR1	0.03874
OTUD6B-AS1	hsa-miR-3065-3p	UQCRC1	0.03887
AL049840.4	hsa-miR-19a-3p	MTRNR2L8	0.03887
LINC00847	hsa-miR-34a-5p	NTN4	0.03887
OIP5-AS1	hsa-miR-20a-5p	IPO7	0.03889
A2M-AS1	hsa-miR-1-3p	GDF11	0.03891
LINC00963	hsa-let-7d-5p	CDKN1A	0.03892
CRNDE	hsa-miR-338-3p	HMGA1	0.03899
OIP5-AS1	hsa-miR-200c-3p	GLI3	0.039
AP000766.1	hsa-miR-222-3p	PTEN	0.03905
AC069222.1	hsa-miR-30b-5p	AVEN	0.03907
AC010969.2	hsa-miR-15a-5p	SELENOI	0.0391
RN7SL832P	hsa-miR-378a-3p	ZDHHC9	0.03915
AC069222.1	hsa-miR-30b-5p	NCK2	0.03922
OIP5-AS1	hsa-miR-499a-5p	NPEPPS	0.03922
LINC00882	hsa-miR-338-3p	CKB	0.03943
SLC16A1-AS1	hsa-miR-19a-3p	SOX11	0.03944
OIP5-AS1	hsa-miR-200c-3p	ARF6	0.03946
LINC02035	hsa-miR-20a-5p	TTF2	0.03951
AC055822.1	hsa-miR-150-5p	TP53	0.03951
OIP5-AS1	hsa-miR-454-3p	AVL9	0.03955
LIFR-AS1	hsa-miR-30c-5p	BID	0.03959
TMEM161B-AS1	hsa-miR-454-3p	LONP2	0.03963
OIP5-AS1	hsa-miR-320b	PURB	0.03982
AC245140.2	hsa-miR-302d-3p	SGPL1	0.03982
MEG3	hsa-miR-22-5p	RALGAPB	0.03982
OLMALINC	hsa-miR-499a-5p	QSER1	0.03987
AC107375.1	hsa-miR-222-3p	PEBP1	0.0399
HCG11	hsa-miR-222-3p	RPS2	0.03991
NUTM2B-AS1	hsa-let-7g-5p	PWWP2A	0.03991
OIP5-AS1	hsa-miR-29b-2-5p	TBC1D20	0.03991
OIP5-AS1	hsa-miR-20a-5p	FERMT2	0.03998
H19	hsa-miR-16-5p	ZFP69B	0.04009
NUTM2B-AS1	hsa-miR-454-3p	QSER1	0.04014
SNHG8	hsa-miR-193b-5p	SERPINH1	0.04016
LINC00963	hsa-let-7g-5p	ATP13A3	0.04016
H19	hsa-miR-10a-5p	DVL1	0.04018
AP000766.1	hsa-miR-222-3p	BACE2	0.04021
AC007191.1	hsa-miR-183-5p	RPS15A	0.04024
FAM201A	hsa-miR-19a-3p	MTRNR2L8	0.04035
AC011468.1	hsa-miR-20a-5p	SACS	0.04036
OIP5-AS1	hsa-miR-20a-5p	SLC35F6	0.04039
LINC00963	hsa-miR-378a-3p	CXCL12	0.04062
LINC00847	hsa-miR-34a-5p	ATP8A1	0.04072
NUTM2B-AS1	hsa-miR-122-5p	PRKRA	0.04078
NUTM2B-AS1	hsa-miR-122-5p	TRAM2	0.04083
LINC00963	hsa-let-7b-5p	IL17RC	0.04085
AC064807.1	hsa-miR-20a-5p	SMC4	0.04089
LINC00963	hsa-let-7f-5p	DTX3L	0.04089
OIP5-AS1	hsa-miR-3065-3p	NUP43	0.04092
AC245140.2	hsa-miR-302c-3p	FGF7	0.04095
AC106820.4	hsa-miR-185-5p	MCRIP1	0.04098
LINC00963	hsa-let-7b-5p	PCGF3	0.04105
HCG11	hsa-miR-222-3p	SRSF2	0.04105
OIP5-AS1	hsa-miR-20a-5p	CRCP	0.04105
CRNDE	hsa-miR-338-3p	DST	0.04109
GATA2-AS1	hsa-miR-29c-5p	TMUB1	0.04111
SNHG14	hsa-miR-3065-3p	CDKN1B	0.04113
OIP5-AS1	hsa-miR-320b	ZNF675	0.04119
PAXIP1-AS2	hsa-miR-222-3p	PABPC1	0.04122
OIP5-AS1	hsa-miR-454-3p	UBE4A	0.04125
OTUD6B-AS1	hsa-miR-3065-3p	CLASP1	0.04133
PAXIP1-AS2	hsa-miR-222-3p	TANGO6	0.04151
RN7SL832P	hsa-miR-378a-3p	DNM2	0.04153
AC027279.1	hsa-miR-302d-3p	POMP	0.04154
NUTM2B-AS1	hsa-miR-122-5p	UBXN2A	0.04154
NEAT1	hsa-miR-370-3p	DUSP1	0.04159
LINC00963	hsa-let-7g-5p	DDR1	0.04163
LINC00963	hsa-let-7d-5p	IFT122	0.04172
CRNDE	hsa-miR-338-3p	NFE2L1	0.04175
GAS5	hsa-let-7g-5p	PDLIM5	0.04189
CRNDE	hsa-miR-338-3p	SCAND1	0.04197
LINC00641	hsa-miR-1-3p	FITM2	0.04197
NUTM2B-AS1	hsa-miR-122-5p	MSH6	0.04218
PAX8-AS1	hsa-miR-338-3p	RPP25	0.04221
AC011468.1	hsa-miR-20a-5p	NAXE	0.04224
AP003469.4	hsa-miR-454-3p	SECISBP2L	0.04227
TMEM161B-AS1	hsa-miR-454-3p	C3orf18	0.04235
GAS5	hsa-let-7g-5p	TRAPPC10	0.0424
A2M-AS1	hsa-miR-1-3p	ZNF638	0.04245
UCKL1-AS1	hsa-miR-454-3p	TIMM50	0.04245
AC010969.2	hsa-miR-15a-5p	OTUD4	0.04254
AC107375.1	hsa-miR-222-3p	STAMBP	0.04255
LINC00963	hsa-let-7b-5p	MCM6	0.04265
PAX8-AS1	hsa-miR-338-3p	UGGT1	0.04265
AP003469.4	hsa-miR-454-3p	NAA50	0.04274
AP000766.1	hsa-miR-222-3p	ETS1	0.04274
OIP5-AS1	hsa-miR-22-5p	RBM6	0.04282
OIP5-AS1	hsa-miR-22-5p	COPS3	0.04282
AC126474.2	hsa-miR-20a-5p	NAXE	0.04293
CRNDE	hsa-miR-338-3p	EFNB2	0.04295
OIP5-AS1	hsa-miR-29b-2-5p	PHLDA1	0.04295
OIP5-AS1	hsa-miR-320b	AHCYL1	0.04298
TMEM161B-AS1	hsa-miR-454-3p	PARP1	0.04298
FAM157C	hsa-let-7i-5p	GAREM1	0.04298
OIP5-AS1	hsa-miR-20a-5p	ZNF121	0.04299
AC004803.1	hsa-miR-499a-5p	EIF3A	0.04304
AP003559.1	hsa-miR-651-5p	CCND2	0.04304
OIP5-AS1	hsa-miR-454-3p	OTUD3	0.04307
OIP5-AS1	hsa-miR-7151-5p	ZNF644	0.04312
OTUD6B-AS1	hsa-miR-3065-3p	ILVBL	0.04315
MIR29B2CHG	hsa-miR-4428	GRSF1	0.04318
AC000123.3	hsa-miR-302a-3p	NCK2	0.04327
OIP5-AS1	hsa-miR-29b-2-5p	ACTR1A	0.04333
OIP5-AS1	hsa-miR-20a-5p	KIAA0100	0.04337
OIP5-AS1	hsa-miR-29b-2-5p	GAPVD1	0.04341
LINC00638	hsa-miR-185-5p	JOSD1	0.04351
TUG1	hsa-miR-122-5p	CDK5R1	0.04352
FAM157C	hsa-let-7i-5p	ANK3	0.04353
SNHG16	hsa-miR-3065-5p	DENND4B	0.04363
MUC20-OT1	hsa-miR-302d-3p	WDR73	0.04368
OTUD6B-AS1	hsa-miR-3065-3p	EEF2	0.04368
OIP5-AS1	hsa-miR-22-5p	NAA10	0.0437
AC092828.1	hsa-miR-1277-5p	TBX20	0.04392
OIP5-AS1	hsa-miR-20a-5p	COPS3	0.04395
AC126474.2	hsa-miR-20a-5p	ARMC8	0.04397
OIP5-AS1	hsa-miR-20a-5p	SLC46A3	0.04402
SNHG16	hsa-miR-3065-5p	NR6A1	0.04402
OIP5-AS1	hsa-miR-20a-5p	PROSER1	0.04404
AP000766.1	hsa-miR-222-3p	SLC44A1	0.04411
LINC00963	hsa-let-7f-5p	EFTUD2	0.04423
OIP5-AS1	hsa-miR-22-5p	CTR9	0.04432
AL442125.2	hsa-miR-3605-3p	PODXL	0.04433
OIP5-AS1	hsa-miR-499a-5p	MINPP1	0.04435
LINC00963	hsa-let-7g-5p	EFTUD2	0.04441
LINC00963	hsa-let-7b-5p	CSRP1	0.04442
OIP5-AS1	hsa-miR-499a-5p	SLC9A6	0.04442
PARD6G-AS1	hsa-miR-130a-5p	BCAT1	0.04442
LINC00963	hsa-let-7f-5p	POLR3D	0.04445
SNHG20	hsa-miR-302d-3p	POMP	0.04447
SNHG14	hsa-miR-3065-3p	MAML3	0.0445
AC131212.2	hsa-miR-499a-5p	EIF3A	0.04451
GAS5	hsa-let-7g-5p	RTRAF	0.04454
AC007191.1	hsa-miR-196b-5p	AHNAK	0.04454
OIP5-AS1	hsa-miR-3065-3p	YWHAQ	0.04467
H19	hsa-miR-16-5p	ANKRD28	0.04467
LINC00963	hsa-let-7f-5p	PSMB3	0.04467
OIP5-AS1	hsa-miR-454-3p	KIAA0100	0.04467
RN7SL832P	hsa-miR-150-5p	MCTS1	0.04475
GAS5	hsa-miR-222-3p	BRD2	0.04475
PAXIP1-AS2	hsa-miR-222-3p	TAB3	0.04475
ZFHX2-AS1	hsa-miR-185-5p	MYH14	0.04477
OIP5-AS1	hsa-miR-22-5p	ROCK2	0.0448
OTUD6B-AS1	hsa-miR-3065-3p	ADARB1	0.04492
OIP5-AS1	hsa-miR-320b	YTHDF1	0.04496
OIP5-AS1	hsa-miR-499a-5p	YIPF6	0.04497
HCG11	hsa-miR-222-3p	CAND1	0.04498
AC027279.1	hsa-miR-302d-3p	ASB16	0.04506
OIP5-AS1	hsa-miR-20a-5p	NFE2L2	0.04506
MALAT1	hsa-miR-590-3p	ITGA6	0.04508
AC126474.2	hsa-miR-17-5p	GBP3	0.04513
OLMALINC	hsa-miR-499a-5p	PRKAA1	0.04517
AL137782.1	hsa-miR-499a-5p	QSER1	0.04523
OIP5-AS1	hsa-miR-499a-5p	TXLNA	0.04524
OIP5-AS1	hsa-miR-22-5p	TRIP10	0.04524
AC010969.2	hsa-miR-15a-5p	HECTD1	0.0453
LINC00963	hsa-let-7d-5p	TTLL12	0.04533
LINC00963	hsa-let-7g-5p	STK40	0.0454
AP000766.1	hsa-miR-222-3p	CASP3	0.0454
LINC00847	hsa-miR-34a-5p	BLOC1S3	0.04561
OIP5-AS1	hsa-miR-320b	SMIM13	0.04561
OIP5-AS1	hsa-miR-29b-2-5p	NUDT19	0.04566
A2M-AS1	hsa-miR-1-3p	FITM2	0.04573
OIP5-AS1	hsa-miR-3065-3p	SF3B4	0.04574
UCKL1-AS1	hsa-miR-454-3p	SECISBP2L	0.04581
OIP5-AS1	hsa-miR-499a-5p	MYO1C	0.04582
SNHG14	hsa-miR-3065-3p	MAT2A	0.04586
GAS5	hsa-miR-222-3p	IQCJ-SCHIP1	0.04587
CRNDE	hsa-miR-338-3p	FXR1	0.04587
OIP5-AS1	hsa-miR-200c-3p	TUBA1A	0.04589
OIP5-AS1	hsa-miR-454-3p	IFNLR1	0.04596
OLMALINC	hsa-miR-499a-5p	ZCCHC3	0.04596
MUC20-OT1	hsa-miR-302a-3p	TSR1	0.04598
AC126474.2	hsa-miR-20a-5p	CNN3	0.04609
LINC00963	hsa-let-7b-5p	ALMS1	0.04613
PAX8-AS1	hsa-miR-338-3p	TCF3	0.04616
AC245140.2	hsa-miR-302d-3p	MSRB2	0.04619
AL050341.2	hsa-miR-625-5p	MYL12A	0.04619
OIP5-AS1	hsa-miR-103a-2-5p	M6PR	0.04622
A2M-AS1	hsa-miR-1-3p	PARVB	0.04623
OIP5-AS1	hsa-miR-499a-5p	PPP6C	0.04624
LINC00847	hsa-miR-34a-5p	LZIC	0.04624
HCG11	hsa-miR-222-3p	KIT	0.04637
OIP5-AS1	hsa-miR-499a-5p	CUX1	0.0464
A2M-AS1	hsa-miR-1-3p	TTC37	0.04646
UCKL1-AS1	hsa-miR-454-3p	UBE4A	0.0465
OIP5-AS1	hsa-miR-20a-5p	ADIPOR1	0.04652
LINC00963	hsa-let-7b-5p	HIF1A	0.04652
GAS5	hsa-let-7g-5p	MCRIP2	0.04654
NUTM2B-AS1	hsa-let-7g-5p	STK40	0.04656
H19	hsa-miR-10a-5p	SIX4	0.04666
OLMALINC	hsa-miR-499a-5p	ACTR2	0.04667
LINC00963	hsa-let-7g-5p	SLC11A2	0.04672
A2M-AS1	hsa-miR-1-3p	MAST4	0.04672
PAXIP1-AS2	hsa-miR-222-3p	TRAM1	0.04677
OIP5-AS1	hsa-miR-20a-5p	ANKRD33B	0.04677
LINC01116	hsa-miR-320c	ACVR2B	0.04688
OIP5-AS1	hsa-miR-3065-3p	MTURN	0.04693
NUTM2B-AS1	hsa-miR-122-5p	MAPRE1	0.04693
LINC00963	hsa-let-7b-5p	RALGAPA2	0.04705
CRNDE	hsa-miR-338-3p	TNK2	0.04706
OIP5-AS1	hsa-miR-29b-2-5p	ERCC2	0.04711
MIR29B2CHG	hsa-miR-4428	SH3PXD2A	0.04715
OIP5-AS1	hsa-miR-103a-2-5p	SMC1A	0.04718
OTUD6B-AS1	hsa-miR-3065-3p	SCRIB	0.04724
LINC00963	hsa-let-7b-5p	IL1R1	0.04724
OIP5-AS1	hsa-miR-3065-3p	ZNF512B	0.04724
NUTM2B-AS1	hsa-miR-122-5p	SAR1A	0.04733
PAXIP1-AS2	hsa-miR-222-3p	STAMBP	0.04742
AC004803.1	hsa-miR-499a-5p	GDE1	0.04745
GAS5	hsa-miR-222-3p	EIF4EBP2	0.04745
RASAL2-AS1	hsa-miR-16-5p	MET	0.04746
NUTM2B-AS1	hsa-let-7g-5p	GARS	0.04747
AC126474.2	hsa-miR-17-5p	MYEF2	0.04747
NUTM2B-AS1	hsa-miR-122-5p	MAPKAPK5	0.04748
A2M-AS1	hsa-miR-1-3p	EPS15	0.04751
PAX8-AS1	hsa-miR-338-3p	VAMP3	0.04756
AC004803.1	hsa-miR-499a-5p	TMED10	0.04761
AC011468.1	hsa-miR-20a-5p	ISCA1	0.04767
GAS5	hsa-miR-1908-5p	GMDS	0.04769
AP003469.4	hsa-miR-454-3p	EMSY	0.04772
OIP5-AS1	hsa-miR-20a-5p	PPP4R2	0.04778
SCAMP1-AS1	hsa-miR-302a-3p	HADHB	0.04782
CRNDE	hsa-miR-338-3p	CDIPT	0.04786
AP000766.1	hsa-miR-222-3p	NSMF	0.04786
AC064807.1	hsa-miR-20a-5p	STX6	0.04789
PAXIP1-AS2	hsa-miR-222-3p	STN1	0.04793
OTUD6B-AS1	hsa-miR-3065-3p	ERICH1	0.04798
TMEM161B-AS1	hsa-miR-454-3p	PEG10	0.04798
NUTM2B-AS1	hsa-miR-454-3p	UBE2K	0.04802
LINC00963	hsa-let-7b-5p	WNT5A	0.04811
LINC01679	hsa-miR-185-5p	ECPAS	0.04811
OIP5-AS1	hsa-miR-320b	INSR	0.04811
AP003469.4	hsa-miR-454-3p	BPTF	0.04815
OIP5-AS1	hsa-miR-454-3p	LTN1	0.04816
PAXIP1-AS2	hsa-miR-222-3p	MARK1	0.04816
AC090198.1	hsa-miR-338-3p	CREB1	0.04819
NUTM2B-AS1	hsa-miR-122-5p	TBC1D22B	0.0482
AL158211.5	hsa-miR-320c	ACTC1	0.04824
LINC00963	hsa-let-7f-5p	PACS1	0.04832
CRNDE	hsa-miR-338-3p	LZTS2	0.04833
OIP5-AS1	hsa-miR-103a-2-5p	ZNF121	0.04845
H19	hsa-miR-10a-5p	CTSD	0.04856
PAX8-AS1	hsa-miR-338-3p	CHD3	0.04857
AC107375.1	hsa-miR-222-3p	MARK1	0.04858
LINC00963	hsa-let-7b-5p	UBE2J1	0.04864
LINC00963	hsa-let-7b-5p	NEU1	0.04864
LINC00909	hsa-miR-122-5p	PSMB5	0.04865
OIP5-AS1	hsa-miR-454-3p	EMSY	0.04868
LINC00963	hsa-miR-98-5p	USP32	0.04871
OIP5-AS1	hsa-miR-454-3p	MMGT1	0.04871
OTUD6B-AS1	hsa-miR-3065-3p	LENG8	0.04871
AC126474.2	hsa-miR-17-5p	PTEN	0.04874
LINC00638	hsa-miR-185-5p	NEBL	0.04876
NUTM2B-AS1	hsa-let-7g-5p	MAP2K4	0.0488
LINC00963	hsa-let-7b-5p	HPN	0.04882
LINC00963	hsa-let-7f-5p	SLC11A2	0.04884
CRNDE	hsa-miR-338-3p	CREB3L2	0.04887
PEG13	hsa-miR-338-3p	ZFP36L1	0.04888
SNHG20	hsa-miR-302a-3p	SLC12A7	0.04893
LINC00638	hsa-miR-185-5p	EYA1	0.04893
AC026356.1	hsa-miR-185-5p	CLIC4	0.04916
A2M-AS1	hsa-miR-1-3p	KIF21A	0.04931
PAX8-AS1	hsa-miR-338-3p	CAPN5	0.04931
AP003469.4	hsa-miR-454-3p	MFF	0.04935
UCKL1-AS1	hsa-miR-454-3p	OTUD3	0.04941
OIP5-AS1	hsa-miR-140-5p	RAB23	0.04944
OIP5-AS1	hsa-miR-499a-5p	TRAF3IP1	0.04944
PAXIP1-AS2	hsa-miR-222-3p	ENO1	0.04947
GAS5	hsa-miR-222-3p	KCNAB3	0.04952
OIP5-AS1	hsa-miR-193a-3p	KHDRBS1	0.04954
OIP5-AS1	hsa-miR-454-3p	COX20	0.04961
LINC00894	hsa-miR-338-3p	VANGL2	0.04978
LINC00963	hsa-let-7b-5p	ATP6V0A1	0.04986
AC106820.4	hsa-miR-185-5p	BAG1	0.0499
NUTM2B-AS1	hsa-miR-122-5p	CHD4	0.04994
LINC00963	hsa-let-7g-5p	POLR3D	0.04998
AC106820.4	hsa-miR-185-5p	RAPGEF1	0.04998
AC090198.1	hsa-miR-338-3p	INPPL1	0.04999

## Sheet: Dysregulated LMM-CTs in DCM
The identified 1298 dysregulated LMM-CTs in DCM
lncRNA	miRNA	mRNA	p-value
H19	hsa-miR-16-5p	FLOT1	0
H19	hsa-miR-16-5p	SELENOS	0
H19	hsa-miR-20b-5p	ATP2A2	1e-05
H19	hsa-miR-16-5p	SH3GLB1	2e-05
H19	hsa-miR-16-5p	MET	2e-05
H19	hsa-miR-16-5p	TNFRSF11B	4e-05
H19	hsa-miR-16-5p	RNF122	4e-05
H19	hsa-miR-20b-5p	MLXIP	7e-05
H19	hsa-miR-20b-5p	SOD2	8e-05
H19	hsa-miR-20b-5p	ZNF138	8e-05
MALAT1	hsa-miR-155-5p	MRPS9	8e-05
H19	hsa-miR-16-5p	C2orf69	9e-05
H19	hsa-miR-20b-5p	SH3GLB1	9e-05
H19	hsa-miR-16-5p	NR2F1	9e-05
H19	hsa-miR-16-5p	PLAAT3	9e-05
H19	hsa-miR-16-5p	IGF1	0.00015
H19	hsa-miR-16-5p	MAP1B	0.00026
H19	hsa-miR-16-5p	CD55	0.00026
H19	hsa-miR-16-5p	RAI14	0.00028
H19	hsa-miR-20b-5p	C2orf69	0.00029
H19	hsa-miR-16-5p	IL17RB	0.00032
MALAT1	hsa-miR-497-3p	C6orf132	0.00034
AC007191.1	hsa-miR-196b-5p	CDR2	0.00037
AC012513.3	hsa-miR-499a-5p	YLPM1	0.00041
SLC16A1-AS1	hsa-miR-19a-3p	MTRNR2L8	0.00044
H19	hsa-miR-10a-5p	CHDH	0.00046
H19	hsa-miR-16-5p	SLC9B2	0.00047
AC007191.1	hsa-miR-196b-5p	C1orf43	0.00047
AC012513.3	hsa-miR-499a-5p	ATP2A2	0.00051
AC007191.1	hsa-miR-196b-5p	RNF41	0.00051
AC012513.3	hsa-miR-499a-5p	PLEKHB2	0.00051
AC012513.3	hsa-miR-499a-5p	GDE1	0.00055
H19	hsa-miR-16-5p	IL4R	0.00061
MALAT1	hsa-miR-155-5p	MTRNR2L8	0.00061
H19	hsa-miR-20b-5p	MAP1B	0.00066
AC012513.3	hsa-miR-499a-5p	CUX1	0.00066
H19	hsa-miR-16-5p	ABCC4	0.00066
AC020917.4	hsa-miR-625-5p	ORMDL3	0.00069
RN7SL832P	hsa-miR-150-5p	MESD	0.00072
MCM3AP-AS1	hsa-miR-130a-5p	BCAT1	0.00073
H19	hsa-miR-16-5p	ANKRD28	0.00073
MALAT1	hsa-miR-21-5p	PTGFR	0.00075
H19	hsa-miR-33a-3p	TGFBR2	0.00075
FBXL19-AS1	hsa-miR-1908-5p	PPP1CC	0.00075
AC012513.3	hsa-miR-499a-5p	ILRUN	0.00078
AC011468.1	hsa-miR-20a-5p	EIF4G3	0.00079
H19	hsa-miR-10a-5p	DVL1	0.00084
OIP5-AS1	hsa-miR-140-5p	UPF1	0.00092
AL050341.2	hsa-miR-625-5p	PDGFB	0.00092
AC012513.3	hsa-miR-499a-5p	KHDRBS1	0.00094
AC012513.3	hsa-miR-499a-5p	CCDC9B	0.00095
H19	hsa-miR-16-5p	LPCAT3	0.00095
AL050341.2	hsa-miR-625-5p	ORMDL3	0.00096
H19	hsa-miR-16-5p	ZFP69B	0.00096
AC007191.1	hsa-miR-196b-5p	NUP205	0.00099
RN7SL832P	hsa-miR-150-5p	SLC1A5	0.00099
OIP5-AS1	hsa-miR-320b	SOCS7	0.00107
OIP5-AS1	hsa-miR-18b-5p	AGPAT3	0.00109
MALAT1	hsa-miR-21-5p	HDDC3	0.00111
H19	hsa-miR-16-5p	HEATR1	0.00121
H19	hsa-miR-16-5p	RDH10	0.00133
OIP5-AS1	hsa-miR-34a-5p	KHDRBS1	0.0015
SLC16A1-AS1	hsa-miR-19a-3p	C6orf132	0.00152
H19	hsa-miR-10a-5p	SIX4	0.00153
AC011468.1	hsa-miR-20a-5p	SLC46A3	0.00153
OIP5-AS1	hsa-miR-499a-5p	KHDRBS1	0.00156
AL161772.1	hsa-miR-181d-5p	NACC2	0.00156
AC007191.1	hsa-miR-196b-5p	TM7SF3	0.00156
H19	hsa-miR-16-5p	PCDHB14	0.00156
OIP5-AS1	hsa-miR-103a-2-5p	BCOR	0.00161
AC007191.1	hsa-miR-196b-5p	NSD1	0.00173
AC012513.3	hsa-miR-499a-5p	CLOCK	0.00182
MALAT1	hsa-miR-590-3p	ITGA6	0.00184
COX10-AS1	hsa-miR-142-5p	MTRNR2L1	0.00185
AC007191.1	hsa-miR-196b-5p	RDX	0.00188
AC011468.1	hsa-miR-20a-5p	SOCS5	0.00192
AC012513.3	hsa-miR-499a-5p	PRKDC	0.00195
AC104447.1	hsa-miR-20a-5p	SIKE1	0.00195
H19	hsa-miR-16-5p	RFC2	0.00203
OIP5-AS1	hsa-miR-320b	GSPT1	0.00203
AC007191.1	hsa-miR-196b-5p	IPO7	0.00204
AC007191.1	hsa-miR-196b-5p	ASCC3	0.0021
AC007191.1	hsa-miR-196b-5p	FBRSL1	0.0021
AC012513.3	hsa-miR-499a-5p	SEC24A	0.00213
AC011468.1	hsa-miR-20a-5p	BMP2	0.0022
AC012513.3	hsa-miR-499a-5p	TRAF3IP1	0.00222
GUSBP11	hsa-miR-320c	LARP4B	0.00226
OIP5-AS1	hsa-miR-499a-5p	ATP2A2	0.00227
FBXL19-AS1	hsa-miR-1908-5p	SND1	0.00231
AC055822.1	hsa-miR-139-5p	RPS26	0.00232
AC093249.6	hsa-miR-4428	SOX4	0.00236
MEG3	hsa-miR-338-3p	ANKHD1-EIF4EBP3	0.00238
AC007191.1	hsa-miR-196b-5p	CDK12	0.00242
SNHG5	hsa-miR-2355-3p	DIAPH1	0.00253
GUSBP11	hsa-miR-320c	NDUFA13	0.00253
AC007191.1	hsa-miR-196b-5p	PLEKHA3	0.0026
OIP5-AS1	hsa-miR-18b-5p	TUBB4B	0.00266
AL049840.4	hsa-miR-19a-3p	MTRNR2L8	0.00271
OTUD6B-AS1	hsa-miR-3065-3p	SERPINI1	0.00271
AC104447.1	hsa-miR-20a-5p	SPRY4	0.00282
H19	hsa-miR-16-5p	CHST7	0.00287
FAM157C	hsa-miR-210-3p	MYO5B	0.00293
PVT1	hsa-miR-30c-5p	PSMB5	0.00298
RN7SL832P	hsa-miR-150-5p	STAT1	0.00298
SNHG1	hsa-miR-484	EXOG	0.00299
MALAT1	hsa-miR-24-3p	MTRNR2L8	0.003
AC012513.3	hsa-miR-499a-5p	WWC2	0.003
FTX	hsa-miR-4428	C1orf115	0.00301
NUTM2B-AS1	hsa-miR-122-5p	PCSK6	0.00303
AC093249.6	hsa-miR-4428	C1orf115	0.00305
AC012513.3	hsa-miR-499a-5p	PDE10A	0.00306
OIP5-AS1	hsa-miR-499a-5p	YLPM1	0.00307
AC007191.1	hsa-miR-196b-5p	ZDHHC5	0.00312
GUSBP11	hsa-miR-671-5p	BCOR	0.00315
H19	hsa-miR-16-5p	CLIC3	0.00316
AC007191.1	hsa-miR-196b-5p	ARCN1	0.00318
OIP5-AS1	hsa-miR-140-5p	ANKRD40	0.00319
PARD6G-AS1	hsa-miR-130a-5p	BCAT1	0.00319
RASAL2-AS1	hsa-miR-16-5p	C1orf105	0.0033
AC007191.1	hsa-miR-196b-5p	CNIH1	0.00331
AC007191.1	hsa-miR-196b-5p	TRIM37	0.00334
AC020917.4	hsa-miR-625-5p	PDGFB	0.00336
AC245140.2	hsa-miR-302a-3p	SLC12A7	0.00336
NUTM2B-AS1	hsa-miR-122-5p	KCTD15	0.00336
MCM3AP-AS1	hsa-miR-130a-5p	APAF1	0.00337
AC011468.1	hsa-miR-20a-5p	MAP3K3	0.0034
OTUD6B-AS1	hsa-miR-3065-3p	UBA1	0.00341
FBXL19-AS1	hsa-miR-1908-5p	RAB11B	0.00342
MIAT	hsa-miR-653-5p	AQP3	0.00344
AC007191.1	hsa-miR-196b-5p	RAB23	0.00345
OIP5-AS1	hsa-miR-140-5p	IPO7	0.00349
AC011468.1	hsa-miR-20a-5p	SIKE1	0.0035
AC011468.1	hsa-miR-20a-5p	NCR3LG1	0.00353
OIP5-AS1	hsa-miR-320b	UBAP2L	0.00356
AC007191.1	hsa-miR-196b-5p	BLZF1	0.00358
AC104447.1	hsa-miR-20a-5p	SUCO	0.00362
FTX	hsa-miR-4428	TPM3	0.00365
H19	hsa-miR-10a-5p	B3GNT5	0.00368
H19	hsa-miR-16-5p	TTC26	0.0037
LINC00963	hsa-let-7b-5p	MTRF1	0.00374
OTUD6B-AS1	hsa-miR-3065-3p	ZBTB47	0.00374
SNHG3	hsa-miR-148a-3p	MEIS1	0.00375
AL050341.2	hsa-miR-625-5p	MYL12A	0.00384
H19	hsa-miR-33a-3p	IL4R	0.00391
LINC00622	hsa-miR-18b-5p	OTUD4	0.00394
AC012513.3	hsa-miR-499a-5p	ICE1	0.00405
H19	hsa-miR-20b-5p	MYO1B	0.00406
AC020917.4	hsa-miR-625-5p	VCP	0.00406
H19	hsa-miR-16-5p	PSMG1	0.00409
NUTM2B-AS1	hsa-miR-122-5p	SIK2	0.00411
PTOV1-AS1	hsa-miR-2355-3p	CNKSR3	0.00423
AL050341.2	hsa-miR-625-5p	PNPLA2	0.00431
AC007191.1	hsa-miR-196b-5p	AHNAK	0.00433
AC104447.1	hsa-miR-20a-5p	RALGAPB	0.00436
SNHG3	hsa-miR-1908-5p	SND1	0.0044
LINC00963	hsa-let-7d-5p	MTRF1	0.0044
AL163051.1	hsa-miR-130a-5p	BCAT1	0.0044
OIP5-AS1	hsa-miR-454-3p	PCSK6	0.0044
MIR29B2CHG	hsa-miR-4428	GRSF1	0.00442
AC011468.1	hsa-miR-20a-5p	AHCTF1	0.00444
FTX	hsa-miR-4428	ZADH2	0.00444
H19	hsa-miR-10a-5p	RFC2	0.00444
TUG1	hsa-miR-122-5p	PCSK6	0.00451
AC020917.4	hsa-miR-625-5p	LPL	0.00466
GUSBP11	hsa-miR-320c	RBMXL1	0.00474
OTUD6B-AS1	hsa-miR-3065-3p	INSR	0.0048
USP3-AS1	hsa-miR-20b-5p	ADAM9	0.00481
OIP5-AS1	hsa-miR-103a-2-5p	ZNF354A	0.0049
OIP5-AS1	hsa-miR-34a-5p	FOXN3	0.00492
H19	hsa-miR-10a-5p	CTSD	0.00502
AC011468.1	hsa-miR-20a-5p	CYP2U1	0.00506
GUSBP11	hsa-miR-320c	HNRNPU	0.00509
USP3-AS1	hsa-miR-20b-5p	ZNF678	0.00514
FAM157C	hsa-miR-210-3p	DCTPP1	0.00514
AC104447.1	hsa-miR-20a-5p	ADAM9	0.00519
GUSBP11	hsa-miR-320c	WDR6	0.00522
LINC00622	hsa-miR-18b-5p	MYADM	0.00522
AC011468.1	hsa-miR-20a-5p	ARSJ	0.00522
SNHG3	hsa-miR-138-5p	GRID1	0.00525
MIR29B2CHG	hsa-miR-4428	EIF4H	0.00528
AC245140.2	hsa-miR-302d-3p	SLC12A7	0.00528
MALAT1	hsa-miR-106a-5p	ITGA6	0.00531
H19	hsa-miR-10a-3p	IGF1	0.00531
H19	hsa-miR-16-5p	ARG2	0.00531
MIR29B2CHG	hsa-miR-4428	ZADH2	0.00531
AC104447.1	hsa-miR-20a-5p	VLDLR	0.00535
MEG3	hsa-miR-22-5p	IPO7	0.00536
LINC00622	hsa-miR-18b-5p	ZNF678	0.00543
FBXL19-AS1	hsa-miR-193a-5p	SLC6A6	0.00545
OIP5-AS1	hsa-miR-140-5p	SCD	0.00545
USP3-AS1	hsa-miR-20b-5p	C2orf69	0.00551
H19	hsa-miR-10a-5p	SLC9B2	0.00552
LINC00641	hsa-miR-34a-5p	NTN4	0.00552
OIP5-AS1	hsa-miR-34a-5p	SCYL3	0.00555
AC020917.4	hsa-miR-625-5p	PNPLA2	0.0056
NUTM2B-AS1	hsa-miR-122-5p	SCMH1	0.00561
GUSBP11	hsa-miR-320c	TRIM24	0.0058
OIP5-AS1	hsa-miR-34a-5p	WWC3	0.0058
AC012513.3	hsa-miR-499a-5p	TGOLN2	0.0058
AL049840.4	hsa-miR-19a-3p	C6orf132	0.0058
OIP5-AS1	hsa-miR-320b	INSR	0.00582
AC011468.1	hsa-miR-20a-5p	ANKRD33B	0.00589
OIP5-AS1	hsa-miR-18b-5p	GSPT1	0.00591
AC012513.3	hsa-miR-499a-5p	WAC	0.00594
AC011468.1	hsa-miR-20a-5p	TTF2	0.00597
TUG1	hsa-miR-140-5p	UPF1	0.00598
OIP5-AS1	hsa-miR-454-3p	IFNLR1	0.006
AC007191.1	hsa-miR-196b-5p	TASOR2	0.00602
SLC16A1-AS1	hsa-miR-19a-3p	ITSN2	0.00603
AC012513.3	hsa-miR-499a-5p	LPCAT1	0.00603
LINC00963	hsa-let-7b-5p	VPS33A	0.0061
SNHG14	hsa-miR-3065-3p	SERPINI1	0.00611
AC104447.1	hsa-miR-20a-5p	CLOCK	0.00619
AC007191.1	hsa-miR-196b-5p	LPP	0.00622
AC007191.1	hsa-miR-196b-5p	SGPL1	0.00626
AC007191.1	hsa-miR-196b-5p	KMT2D	0.0063
MIR29B2CHG	hsa-miR-4428	RUFY2	0.00633
PTOV1-AS1	hsa-miR-2355-3p	MYO1D	0.00637
HCG11	hsa-miR-222-3p	NFIC	0.00637
LINC00963	hsa-let-7d-5p	VPS33A	0.00637
OIP5-AS1	hsa-miR-34a-5p	ZNF354A	0.0064
GUSBP11	hsa-miR-3065-3p	ZBTB47	0.00643
AL137003.2	hsa-miR-4428	CAVIN1	0.00644
PVT1	hsa-miR-30c-5p	SIX4	0.00656
HCG18	hsa-miR-373-3p	TIMM17A	0.00658
GUSBP11	hsa-miR-3065-3p	MTURN	0.0066
OIP5-AS1	hsa-miR-140-5p	EIF4G1	0.00663
AC005785.1	hsa-miR-4428	GRSF1	0.0067
AC008443.1	hsa-miR-330-5p	PILRB	0.00675
LINC00622	hsa-miR-18b-5p	AGPAT3	0.00675
AC104447.1	hsa-miR-34a-5p	SCYL3	0.00677
AL137003.2	hsa-miR-4428	TPM3	0.00679
AC007191.1	hsa-miR-196b-5p	CPSF6	0.00683
AC005785.1	hsa-miR-4428	ZADH2	0.00688
OIP5-AS1	hsa-miR-103a-2-5p	SCD	0.00688
AC007191.1	hsa-miR-196b-5p	PAXBP1	0.00689
PTOV1-AS1	hsa-miR-2355-3p	SMURF2	0.0069
AC007191.1	hsa-miR-196b-5p	MED13	0.0069
AL050341.2	hsa-miR-625-5p	FHL1	0.0069
RN7SL832P	hsa-miR-150-5p	MET	0.00693
AC055822.1	hsa-miR-139-5p	EIF4G1	0.00699
A2M-AS1	hsa-miR-1-3p	FZD1	0.00706
MEG3	hsa-miR-338-3p	INPPL1	0.00706
SNHG14	hsa-miR-3065-3p	EMC10	0.00708
OIP5-AS1	hsa-miR-140-5p	SPTBN1	0.00709
GUSBP11	hsa-miR-320c	PARP1	0.00709
FTX	hsa-miR-4428	UBE2G1	0.0071
OIP5-AS1	hsa-miR-20a-5p	SLC46A3	0.00711
OIP5-AS1	hsa-miR-103a-2-5p	KLHL18	0.00716
AC126474.2	hsa-miR-20a-5p	CNN3	0.00716
AC104447.1	hsa-miR-454-3p	ZNF678	0.00721
SNHG5	hsa-miR-2355-3p	CDK5R1	0.00731
SLC16A1-AS1	hsa-miR-301a-3p	KLRD1	0.00732
AC011468.1	hsa-miR-20a-5p	CCNF	0.00733
NUTM2B-AS1	hsa-miR-122-5p	RAP2C	0.00733
AC011468.1	hsa-miR-20a-5p	ZNF337	0.00733
NUTM2B-AS1	hsa-miR-122-5p	CNN3	0.00737
GUSBP11	hsa-miR-671-5p	ST6GAL1	0.00737
OTUD6B-AS1	hsa-miR-3065-3p	FAM171A2	0.0074
OIP5-AS1	hsa-miR-20a-5p	MAP3K3	0.00745
AC007191.1	hsa-miR-196b-5p	OTUD6B	0.00749
AC007191.1	hsa-miR-196b-5p	TUBB	0.0075
OIP5-AS1	hsa-miR-34a-5p	MAP7D3	0.00756
OIP5-AS1	hsa-miR-34a-5p	TMEM33	0.00758
AC005785.1	hsa-miR-4428	EIF4H	0.00759
AL050341.2	hsa-miR-625-5p	VCP	0.00767
AC104447.1	hsa-miR-20a-5p	PRKDC	0.00771
AC011468.1	hsa-miR-20a-5p	CRCP	0.00771
AC104447.1	hsa-miR-454-3p	HUWE1	0.00771
OIP5-AS1	hsa-miR-29b-2-5p	C11orf24	0.00773
SNHG1	hsa-miR-484	UQCRQ	0.00773
OIP5-AS1	hsa-miR-140-5p	DCAF7	0.00774
USP3-AS1	hsa-miR-20b-5p	ATP2A2	0.00774
OLMALINC	hsa-miR-499a-5p	GDE1	0.00774
AL050341.2	hsa-miR-625-5p	RCC2	0.00775
OIP5-AS1	hsa-miR-20a-5p	VANGL1	0.00775
LINC00638	hsa-miR-185-5p	ECPAS	0.00775
OTUD6B-AS1	hsa-miR-3065-3p	GPR137B	0.00775
H19	hsa-miR-20b-5p	TLCD3A	0.00776
AC012513.3	hsa-miR-499a-5p	AK6	0.00779
OIP5-AS1	hsa-miR-320b	RAP2C	0.00785
AC007191.1	hsa-miR-196b-5p	KMT5B	0.00791
AC055822.1	hsa-miR-150-5p	MESD	0.00797
OIP5-AS1	hsa-miR-22-5p	TRIP10	0.00797
AC104447.1	hsa-miR-454-3p	PCSK6	0.00797
LINC02035	hsa-miR-20a-5p	BMP2	0.00798
OIP5-AS1	hsa-miR-103a-2-5p	BMPR2	0.00798
FBXL19-AS1	hsa-miR-1908-5p	EIF4G1	0.00799
AC005785.1	hsa-miR-4428	ZNF84	0.00801
FAM157C	hsa-let-7i-5p	MRPS9	0.00802
AC011468.1	hsa-miR-20a-5p	PIGF	0.00803
OIP5-AS1	hsa-miR-34a-5p	BLOC1S3	0.00814
OIP5-AS1	hsa-miR-140-5p	SUCO	0.00815
PVT1	hsa-miR-30c-5p	ELL2	0.00817
PARD6G-AS1	hsa-miR-130a-5p	APAF1	0.00822
SLC16A1-AS1	hsa-miR-301b-3p	KLRD1	0.00829
AC007191.1	hsa-miR-196b-5p	TSPYL1	0.00829
LINC00963	hsa-let-7b-5p	TBPL1	0.00829
AC104447.1	hsa-miR-20a-5p	LPCAT1	0.00829
LINC00641	hsa-miR-1-3p	PRKCZ	0.00843
NUTM2B-AS1	hsa-miR-122-5p	ZNF583	0.00853
OIP5-AS1	hsa-miR-103a-2-5p	GLYR1	0.00855
OIP5-AS1	hsa-miR-140-5p	NXN	0.00856
SNHG5	hsa-miR-2355-3p	CNKSR3	0.00858
OIP5-AS1	hsa-miR-320b	SPEN	0.00862
LINC00963	hsa-let-7b-5p	CCDC113	0.00873
AC011468.1	hsa-miR-20a-5p	KLHL18	0.00898
H19	hsa-miR-33a-3p	CA13	0.00899
OTUD6B-AS1	hsa-miR-3065-3p	QPCTL	0.00914
FTX	hsa-miR-4428	GRSF1	0.00916
NUTM2B-AS1	hsa-miR-122-5p	MCAM	0.00932
AL137003.2	hsa-miR-4428	RUFY2	0.00933
FAM157C	hsa-miR-210-3p	SULT1A2	0.00933
OIP5-AS1	hsa-miR-20a-5p	EIF4G3	0.00934
OIP5-AS1	hsa-miR-34a-5p	EHBP1	0.00935
LINC00622	hsa-miR-18b-5p	ITGA2	0.00958
AL137003.2	hsa-miR-4428	EIF4H	0.00959
LINC00622	hsa-miR-18b-5p	MAP3K9	0.00968
OIP5-AS1	hsa-miR-34a-5p	TUBB4B	0.0098
OIP5-AS1	hsa-miR-140-5p	VLDLR	0.00984
OIP5-AS1	hsa-miR-140-5p	EIF4G2	0.00985
AC011468.1	hsa-miR-20a-5p	HMG20A	0.00986
LINC01126	hsa-miR-1908-5p	ARHGDIA	0.0099
GUSBP11	hsa-miR-671-5p	AP1AR	0.0099
OIP5-AS1	hsa-miR-499a-5p	ILRUN	0.00995
LINC01278	hsa-miR-140-5p	UPF1	0.00995
AC104447.1	hsa-miR-20a-5p	UBE3C	0.01002
AL137003.2	hsa-miR-4428	ZNF84	0.01004
LINC02035	hsa-miR-20a-5p	SIKE1	0.01004
RN7SL832P	hsa-miR-150-5p	QSOX1	0.01008
H19	hsa-miR-16-5p	PPFIBP1	0.01013
OIP5-AS1	hsa-miR-320b	ASB6	0.01013
A2M-AS1	hsa-miR-1-3p	PRKCZ	0.01034
MEG3	hsa-miR-338-3p	NRP1	0.01035
OIP5-AS1	hsa-miR-103a-2-5p	MAP6	0.01036
AC007191.1	hsa-miR-196b-5p	SLC5A6	0.01052
AC007191.1	hsa-miR-196b-5p	PRR3	0.01054
AC011468.1	hsa-miR-20a-5p	SPRY4	0.01054
OIP5-AS1	hsa-miR-34a-5p	CERT1	0.01057
FTX	hsa-miR-4428	WAC	0.01057
AC104447.1	hsa-miR-34a-5p	TAF1A	0.01057
AC126474.2	hsa-miR-17-5p	ZSWIM3	0.01064
AC011468.1	hsa-miR-20a-5p	RBM15B	0.01068
LINC02035	hsa-miR-20a-5p	SOCS5	0.01068
RASAL2-AS1	hsa-miR-16-5p	PLAAT3	0.01068
OTUD6B-AS1	hsa-miR-3065-3p	GNL1	0.01073
PVT1	hsa-miR-30c-5p	GUCD1	0.01077
OIP5-AS1	hsa-miR-20a-5p	KLHL18	0.01078
OIP5-AS1	hsa-miR-320b	SVIL	0.01078
OIP5-AS1	hsa-miR-140-5p	SPEN	0.01081
TUG1	hsa-miR-122-5p	SIK2	0.01082
AC005785.1	hsa-miR-4428	RUFY2	0.0109
OIP5-AS1	hsa-miR-20a-5p	AHCTF1	0.0109
OIP5-AS1	hsa-miR-34a-5p	CYB5B	0.01092
AC012513.3	hsa-miR-499a-5p	TXLNA	0.01092
AC007191.1	hsa-miR-196b-5p	ITGB1	0.01093
AC011468.1	hsa-miR-20a-5p	ITCH	0.01093
AC020917.4	hsa-miR-625-5p	RCC2	0.01093
SNHG3	hsa-miR-138-5p	KANK2	0.01094
AC245140.2	hsa-miR-302b-3p	SLC12A7	0.01096
AC012513.3	hsa-miR-499a-5p	HECTD4	0.01099
OIP5-AS1	hsa-miR-140-5p	ASB6	0.01099
TUG1	hsa-miR-320b	SOCS7	0.01102
OIP5-AS1	hsa-miR-320b	UBE2W	0.01102
AC126474.2	hsa-miR-20a-5p	EIF4G3	0.01104
OIP5-AS1	hsa-miR-140-5p	COQ9	0.01119
LINC00963	hsa-let-7d-5p	DTX3L	0.01119
AC007191.1	hsa-miR-196b-5p	MFHAS1	0.0112
AC007191.1	hsa-miR-196b-5p	TMEM41A	0.0112
AL392172.1	hsa-miR-26b-5p	C1QTNF1	0.01124
AC093249.6	hsa-miR-4428	ITPKB	0.01124
AC069222.1	hsa-miR-30b-5p	NCK2	0.01124
AC020917.4	hsa-miR-625-5p	FHL1	0.01127
AL392172.1	hsa-miR-26b-5p	BACE2	0.01128
LINC00963	hsa-let-7b-5p	DNM2	0.01128
SNHG3	hsa-miR-423-5p	SOD2	0.01128
AC104447.1	hsa-miR-20a-5p	IPO7	0.01133
OIP5-AS1	hsa-miR-22-5p	IPO7	0.01135
AC012513.3	hsa-miR-499a-5p	RNMT	0.01139
AL392172.1	hsa-miR-26b-5p	PDE11A	0.01145
AC104447.1	hsa-miR-454-3p	RALGAPB	0.01148
AC093297.2	hsa-miR-4428	ZADH2	0.01148
MALAT1	hsa-miR-873-5p	ABCB1	0.0116
LINC00963	hsa-let-7b-5p	PSMB5	0.01166
OIP5-AS1	hsa-miR-142-3p	SCD	0.01182
AC104447.1	hsa-miR-20a-5p	DNAL1	0.01188
NUTM2B-AS1	hsa-miR-122-5p	MLXIP	0.01189
LINC00963	hsa-let-7b-5p	DTX3L	0.01194
OIP5-AS1	hsa-miR-103a-2-5p	TXLNG	0.01195
OIP5-AS1	hsa-miR-140-5p	SLC31A1	0.01195
AC245140.2	hsa-miR-302a-3p	RANGAP1	0.01199
MIR4435-2HG	hsa-miR-582-5p	MAP4	0.01199
OTUD6B-AS1	hsa-miR-3065-3p	MAML3	0.01201
AC007191.1	hsa-miR-196b-5p	VLDLR	0.01201
OIP5-AS1	hsa-miR-193a-3p	MAP3K3	0.01205
FBXL19-AS1	hsa-miR-193a-5p	EIF4G3	0.01218
OIP5-AS1	hsa-miR-140-5p	HUWE1	0.01222
AC011468.1	hsa-miR-20a-5p	PNMA1	0.01234
AC064807.1	hsa-miR-20a-5p	ANKRD50	0.01238
OIP5-AS1	hsa-miR-22-5p	PGM1	0.01248
AC011468.1	hsa-miR-20a-5p	ARL4A	0.01253
AC104447.1	hsa-miR-20a-5p	ZNF146	0.01255
FAM157C	hsa-let-7i-5p	ITSN2	0.01259
AC104447.1	hsa-miR-20a-5p	CRCP	0.01259
HCG11	hsa-miR-222-3p	EZR	0.01264
AC126474.2	hsa-miR-20a-5p	ARSJ	0.01267
OIP5-AS1	hsa-miR-193a-3p	KHDRBS1	0.01277
FBXL19-AS1	hsa-miR-1908-5p	ARHGDIA	0.01278
OIP5-AS1	hsa-miR-499a-5p	PDE10A	0.01288
A2M-AS1	hsa-miR-1-3p	RAD17	0.01288
H19	hsa-miR-10a-3p	MYDGF	0.01288
OIP5-AS1	hsa-miR-20a-5p	VLDLR	0.01288
LINC00622	hsa-miR-18b-5p	GSPT1	0.01292
LINC02035	hsa-miR-20a-5p	SLC1A5	0.01293
USP3-AS1	hsa-miR-20b-5p	MLXIP	0.013
OIP5-AS1	hsa-miR-20a-5p	CNN3	0.01303
AC104447.1	hsa-miR-20a-5p	PLEKHB2	0.01303
FTX	hsa-miR-4428	EIF4H	0.01307
TUG1	hsa-miR-122-5p	CDK5R1	0.01309
OIP5-AS1	hsa-miR-20a-5p	LPCAT1	0.01315
NUTM2B-AS1	hsa-miR-122-5p	TRIM44	0.01315
AC012513.3	hsa-miR-499a-5p	SLC9A6	0.01315
GUSBP11	hsa-miR-3065-3p	MAML3	0.01316
AC012513.3	hsa-miR-499a-5p	ZBTB43	0.01316
RASAL2-AS1	hsa-miR-16-5p	LPCAT3	0.01319
OIP5-AS1	hsa-miR-20a-5p	UBR4	0.01325
AC093157.1	hsa-miR-20a-5p	ANKRD50	0.0133
OIP5-AS1	hsa-miR-20a-5p	NCAPD2	0.01331
AC104447.1	hsa-miR-454-3p	AGPAT3	0.01336
H19	hsa-miR-10a-3p	RDH10	0.01336
GUSBP11	hsa-miR-3065-3p	QPCTL	0.01341
LINC00963	hsa-let-7b-5p	IL7R	0.01341
TUG1	hsa-miR-34a-5p	MAP7D3	0.01343
AC007191.1	hsa-miR-196b-5p	G3BP1	0.0135
RASAL2-AS1	hsa-miR-16-5p	TNFRSF11B	0.01353
MEG3	hsa-miR-338-3p	TAPBP	0.01354
AC012513.3	hsa-miR-499a-5p	PPP6C	0.01358
AC011468.1	hsa-miR-20a-5p	SCAF1	0.01384
USP3-AS1	hsa-miR-20b-5p	ZNF138	0.01384
OIP5-AS1	hsa-miR-499a-5p	CCDC9B	0.01391
OIP5-AS1	hsa-miR-140-5p	HECTD1	0.01392
RASAL2-AS1	hsa-miR-16-5p	SELENOS	0.01395
OIP5-AS1	hsa-miR-140-5p	RAB23	0.01396
AC007191.1	hsa-miR-196b-5p	NUP155	0.01402
FTX	hsa-miR-4428	CAVIN1	0.01402
PTOV1-AS1	hsa-miR-2355-3p	TIMM13	0.01413
OIP5-AS1	hsa-miR-20a-5p	SIKE1	0.01415
AC011468.1	hsa-miR-20a-5p	NCAPD2	0.01415
LINC00963	hsa-let-7b-5p	AGPAT5	0.01418
OIP5-AS1	hsa-miR-499a-5p	CUX1	0.01419
AC126474.2	hsa-miR-20a-5p	AHCTF1	0.01427
SNHG3	hsa-miR-99a-3p	KCNK6	0.01441
MIR29B2CHG	hsa-miR-4428	ZNF84	0.01449
AC092384.3	hsa-miR-483-5p	PLIN3	0.01449
OIP5-AS1	hsa-miR-103a-2-5p	ACBD3	0.01454
FTX	hsa-miR-4428	ZNF84	0.0146
SNHG14	hsa-miR-3065-3p	STRN4	0.0146
MEG3	hsa-miR-22-5p	ECPAS	0.01465
RASAL2-AS1	hsa-miR-16-5p	FLOT1	0.01466
AC007191.1	hsa-miR-196b-5p	UHMK1	0.01474
OIP5-AS1	hsa-miR-454-3p	AGPAT3	0.01478
MIR29B2CHG	hsa-miR-4428	ITPKB	0.0148
H19	hsa-miR-10a-3p	TES	0.01482
AC104447.1	hsa-miR-454-3p	TUBB4B	0.01482
MEG3	hsa-miR-338-3p	HSP90AB1	0.01483
AC012513.3	hsa-miR-499a-5p	EIF3A	0.01483
AC064807.1	hsa-miR-20a-5p	KLHL18	0.01485
AC245140.2	hsa-miR-302d-3p	RANGAP1	0.01485
OIP5-AS1	hsa-miR-320b	BCL9L	0.01489
OTUD6B-AS1	hsa-miR-3065-3p	MTURN	0.0149
PVT1	hsa-miR-30c-5p	MYO1B	0.01492
AC011468.1	hsa-miR-20a-5p	GGNBP2	0.01492
OIP5-AS1	hsa-miR-140-5p	CLOCK	0.01492
OIP5-AS1	hsa-miR-103a-2-5p	IGF2R	0.01495
FTX	hsa-miR-4428	SOX4	0.01496
LINC00909	hsa-miR-122-5p	MCAM	0.01502
LINC00963	hsa-let-7b-5p	TMEM117	0.01505
NUTM2B-AS1	hsa-let-7g-5p	ATP2A2	0.01508
SNHG3	hsa-miR-423-5p	STRIP2	0.01508
A2M-AS1	hsa-miR-1-3p	PARD6G	0.01511
AC007191.1	hsa-miR-196b-5p	MLH3	0.01515
AC104447.1	hsa-miR-20a-5p	ARCN1	0.01515
H19	hsa-miR-16-5p	PCBD1	0.01521
PVT1	hsa-miR-193a-5p	THY1	0.01521
OIP5-AS1	hsa-miR-582-3p	IPO7	0.01523
MIR29B2CHG	hsa-miR-4428	TPM3	0.01529
OTUD6B-AS1	hsa-miR-3065-3p	ZNF512B	0.01533
AC005785.1	hsa-miR-4428	SOX4	0.01535
OIP5-AS1	hsa-miR-103a-2-5p	EIF4G2	0.01541
HCG18	hsa-miR-373-3p	HADHB	0.01549
OIP5-AS1	hsa-miR-18b-5p	MYADM	0.01552
AC093157.1	hsa-miR-20a-5p	ABCA3	0.01555
AC007191.1	hsa-miR-196b-5p	ZMYND11	0.01562
AC007191.1	hsa-miR-183-5p	RNF41	0.01563
AC126474.2	hsa-miR-17-5p	AHCTF1	0.01567
RN7SL832P	hsa-miR-150-5p	PLAAT3	0.01567
OIP5-AS1	hsa-miR-34a-5p	MYADM	0.01576
AC015802.4	hsa-miR-331-3p	MKNK2	0.01577
OIP5-AS1	hsa-miR-320b	LCOR	0.01579
AC126474.2	hsa-miR-20a-5p	GLYR1	0.0158
AL161772.1	hsa-miR-181d-5p	PLPP3	0.01582
SNHG3	hsa-miR-1908-5p	DNAJC9	0.016
AC110048.2	hsa-miR-320c	NDUFA13	0.016
MEG3	hsa-miR-338-3p	ADGRB2	0.01612
OIP5-AS1	hsa-miR-34a-5p	ZBED3	0.01621
MBNL1-AS1	hsa-miR-362-5p	ZNF146	0.01626
OTUD6B-AS1	hsa-miR-3065-3p	CCDC59	0.01635
LINC00847	hsa-miR-34a-5p	FOXN3	0.01641
NUTM2B-AS1	hsa-miR-122-5p	STRIP2	0.01644
LINC00963	hsa-let-7b-5p	TDP2	0.01645
OIP5-AS1	hsa-miR-34a-5p	ZSWIM1	0.01651
OIP5-AS1	hsa-miR-140-5p	ZNF605	0.01653
TUG1	hsa-miR-122-5p	ZNF583	0.01655
AC093157.1	hsa-miR-20a-5p	VANGL1	0.01659
LINC00963	hsa-let-7b-5p	FLOT1	0.01665
GUSBP11	hsa-miR-3065-3p	BCOR	0.0167
MUC20-OT1	hsa-miR-302a-3p	TMEM127	0.01679
AL392172.1	hsa-miR-26b-5p	SOD2	0.01682
OIP5-AS1	hsa-miR-20a-5p	GGNBP2	0.01685
USP3-AS1	hsa-miR-20b-5p	TRIM37	0.01687
OIP5-AS1	hsa-miR-103a-2-5p	HUWE1	0.01697
GUSBP11	hsa-miR-320c	ACVR2B	0.01698
NUTM2B-AS1	hsa-miR-122-5p	FOXK2	0.01706
PVT1	hsa-miR-30c-5p	CTPS1	0.01709
LINC00909	hsa-miR-122-5p	SIK2	0.0171
TUG1	hsa-miR-122-5p	SCMH1	0.01716
AC104447.1	hsa-miR-34a-5p	TUBB4B	0.01716
AC060780.1	hsa-miR-4428	RUFY2	0.01717
AC007191.1	hsa-miR-196b-5p	SMIM13	0.01717
AC093157.1	hsa-miR-20a-5p	RNF24	0.01722
AL050341.2	hsa-miR-625-5p	PISD	0.01736
SNHG16	hsa-miR-30e-3p	SLC39A10	0.01736
OIP5-AS1	hsa-miR-454-3p	GPR75	0.01736
FBXL19-AS1	hsa-miR-1908-5p	ZNF385A	0.01739
AC131212.2	hsa-miR-34a-5p	FOXN3	0.01739
OIP5-AS1	hsa-miR-20a-5p	ANKRD33B	0.01744
OIP5-AS1	hsa-miR-20a-5p	RAB22A	0.01744
AC005785.1	hsa-miR-4428	TPM3	0.01745
TUG1	hsa-miR-320b	UBE2W	0.01758
AC060780.1	hsa-miR-4428	CAVIN1	0.01758
AC007191.1	hsa-miR-196b-5p	TMTC3	0.0176
OIP5-AS1	hsa-miR-34a-5p	SCD	0.01763
AC005785.1	hsa-miR-4428	CAVIN1	0.01765
LINC02035	hsa-miR-20a-5p	PLEKHH1	0.01767
OIP5-AS1	hsa-miR-140-5p	TM2D2	0.01785
OIP5-AS1	hsa-miR-140-5p	IFNAR1	0.01786
RASAL2-AS1	hsa-miR-424-5p	SELENOS	0.01788
H19	hsa-miR-20b-5p	VWA1	0.01789
TUG1	hsa-miR-122-5p	CNN3	0.01792
AC012513.3	hsa-miR-499a-5p	CELF1	0.01794
NEAT1	hsa-miR-370-3p	DUSP1	0.01794
AC104447.1	hsa-miR-20a-5p	ENTPD7	0.01796
AC092384.3	hsa-miR-483-5p	BACE2	0.01803
AC104447.1	hsa-miR-454-3p	NAA50	0.01803
MEG3	hsa-miR-338-3p	ADAR	0.01804
MBNL1-AS1	hsa-miR-362-5p	SACS	0.01806
H19	hsa-miR-16-5p	PPIH	0.01811
TUG1	hsa-miR-320b	GSPT1	0.01811
USP3-AS1	hsa-miR-20b-5p	BAMBI	0.01812
FAM157C	hsa-let-7i-5p	MYO5B	0.01813
MALAT1	hsa-miR-21-5p	CDK6	0.0183
AC055822.1	hsa-miR-150-5p	SLC1A5	0.01841
AL161772.1	hsa-miR-181d-5p	SSR3	0.01848
OIP5-AS1	hsa-miR-103a-2-5p	SPEN	0.01858
OIP5-AS1	hsa-miR-34a-5p	ARHGEF12	0.01863
OIP5-AS1	hsa-miR-454-3p	TIMM50	0.01863
AC104447.1	hsa-miR-20a-5p	ALDH18A1	0.01864
AC012513.3	hsa-miR-499a-5p	MAP3K7	0.01866
OIP5-AS1	hsa-miR-140-5p	MED13	0.01866
OIP5-AS1	hsa-miR-140-5p	PANK3	0.01874
OIP5-AS1	hsa-miR-140-5p	ARCN1	0.01876
OIP5-AS1	hsa-miR-34a-5p	SCMH1	0.01888
AC011468.1	hsa-miR-20a-5p	SLC1A5	0.01889
AC104447.1	hsa-miR-20a-5p	TMEM167A	0.01892
AC126474.2	hsa-miR-20a-5p	HMG20A	0.01893
MEG3	hsa-miR-338-3p	SCARA3	0.01895
SNHG16	hsa-miR-30e-3p	PAIP2	0.01904
FAM157C	hsa-miR-210-3p	FGF2	0.01905
LINC00847	hsa-miR-34a-5p	NTN4	0.01913
OIP5-AS1	hsa-miR-34a-5p	TRIM68	0.01916
AC093297.2	hsa-miR-15a-5p	AGPAT3	0.01924
OIP5-AS1	hsa-miR-34a-5p	PARP16	0.01924
LINC00265	hsa-miR-30c-5p	NCK2	0.01924
AC020978.7	hsa-miR-4428	SOX4	0.01938
OIP5-AS1	hsa-miR-34a-5p	MIA3	0.01939
HCG18	hsa-miR-373-3p	ELOC	0.01939
AC011468.1	hsa-miR-20a-5p	NAXE	0.0194
OIP5-AS1	hsa-miR-20a-5p	GLYR1	0.0194
A2M-AS1	hsa-miR-1-3p	FHOD3	0.01942
GUSBP11	hsa-miR-320c	VAMP2	0.01942
MEG3	hsa-miR-22-5p	RDX	0.01943
OIP5-AS1	hsa-miR-20a-5p	CCT7	0.01951
OIP5-AS1	hsa-miR-29b-2-5p	PTPRF	0.01958
LINC02035	hsa-miR-20a-5p	TTF2	0.01958
LINC00963	hsa-let-7b-5p	IL17RC	0.01962
TUG1	hsa-miR-320b	RAP2C	0.01964
RASAL2-AS1	hsa-miR-424-5p	PSMD7	0.01974
SNHG3	hsa-miR-671-5p	ST6GAL1	0.01974
FTX	hsa-miR-4428	TMBIM6	0.01974
AC011468.1	hsa-miR-20a-5p	FAF2	0.01977
GUSBP11	hsa-miR-671-5p	GPN3	0.01992
AC104447.1	hsa-miR-20a-5p	KIAA0100	0.01997
OIP5-AS1	hsa-miR-103a-2-5p	SIKE1	0.01997
TUG1	hsa-miR-122-5p	MCAM	0.02006
FTX	hsa-miR-4428	RBM38	0.02006
OIP5-AS1	hsa-miR-20a-5p	ABCA3	0.02008
OIP5-AS1	hsa-miR-34a-5p	SPTBN1	0.02009
OIP5-AS1	hsa-miR-103a-2-5p	PSMA6	0.0201
OIP5-AS1	hsa-miR-18b-5p	SLC20A2	0.02011
OIP5-AS1	hsa-miR-454-3p	HUWE1	0.02012
AC011468.1	hsa-miR-20a-5p	NFE2L2	0.02016
AC104447.1	hsa-miR-20a-5p	ZFHX3	0.02018
AC245140.2	hsa-miR-302a-3p	TCEAL1	0.02025
AL163051.1	hsa-miR-130a-5p	APAF1	0.02027
H19	hsa-miR-16-5p	TAP1	0.02038
LINC00622	hsa-miR-18b-5p	ASCC3	0.02042
TUG1	hsa-miR-140-5p	COQ9	0.02047
AC011468.1	hsa-miR-20a-5p	BBIP1	0.02057
OIP5-AS1	hsa-miR-454-3p	MFF	0.02057
LINC01126	hsa-miR-1908-5p	E2F3	0.02065
AC007191.1	hsa-miR-196b-5p	TNPO1	0.02068
OTUD6B-AS1	hsa-miR-3065-3p	UQCRC1	0.02074
MEG3	hsa-miR-486-5p	MSH6	0.02075
FBXL19-AS1	hsa-miR-1908-5p	PTP4A2	0.0208
FTX	hsa-miR-4428	RUFY2	0.0208
OIP5-AS1	hsa-miR-29b-2-5p	NUDT19	0.02085
LINC00963	hsa-let-7b-5p	TBCB	0.02095
AC011468.1	hsa-miR-20a-5p	NSF	0.02097
LINC00963	hsa-let-7b-5p	GADD45G	0.02099
OIP5-AS1	hsa-miR-20a-5p	NFE2L2	0.02105
TUG1	hsa-miR-34a-5p	BLOC1S3	0.02105
RASAL2-AS1	hsa-miR-16-5p	SH3GLB1	0.02112
AC007191.1	hsa-miR-196b-5p	ERBIN	0.02112
MIR29B2CHG	hsa-miR-4428	INCENP	0.02119
AC011468.1	hsa-miR-20a-5p	NARS	0.0213
LINC00638	hsa-miR-185-5p	IGF2	0.02133
OIP5-AS1	hsa-miR-20a-5p	SOBP	0.02142
OIP5-AS1	hsa-miR-20a-5p	CRCP	0.02146
OIP5-AS1	hsa-miR-320b	PURB	0.02152
SNHG20	hsa-miR-302a-3p	TMEM127	0.02153
AC060780.1	hsa-miR-4428	TPM3	0.02155
OIP5-AS1	hsa-miR-18b-5p	MCMBP	0.0216
AC012513.3	hsa-miR-499a-5p	TM2D2	0.02166
HCG11	hsa-miR-222-3p	LRSAM1	0.02169
AC016065.1	hsa-miR-150-5p	MET	0.02171
AC011468.1	hsa-miR-20a-5p	UNC119B	0.02175
LINC00638	hsa-miR-185-5p	HSP90AA1	0.02176
AC104447.1	hsa-miR-20a-5p	PRKACB	0.02176
OIP5-AS1	hsa-miR-34a-5p	SOCS7	0.02176
AL050341.2	hsa-miR-625-5p	ALPK3	0.02187
NUTM2B-AS1	hsa-miR-122-5p	PSMD7	0.02188
NUTM2B-AS1	hsa-miR-122-5p	ZNF32	0.0219
AC092384.3	hsa-miR-483-5p	CENPF	0.02199
AC104447.1	hsa-miR-20a-5p	RUNDC1	0.022
MIR17HG	hsa-miR-302c-3p	TMEM134	0.02211
AC011468.1	hsa-miR-20a-5p	SSR1	0.02211
A2M-AS1	hsa-miR-1-3p	TMEM97	0.02216
AC007191.1	hsa-miR-196b-5p	PLXNA1	0.02217
AC104447.1	hsa-miR-20a-5p	CHURC1	0.0222
AC104447.1	hsa-miR-454-3p	OTUD4	0.02228
AC245140.2	hsa-miR-302b-3p	RANGAP1	0.02229
OIP5-AS1	hsa-miR-18b-5p	IPO7	0.02232
MCM3AP-AS1	hsa-miR-130a-5p	TP53BP1	0.02233
LINC02035	hsa-miR-20a-5p	FAF2	0.0224
LINC02035	hsa-miR-20a-5p	EIF4G3	0.0224
AC245140.2	hsa-miR-302a-3p	LXN	0.02242
AC093157.1	hsa-miR-20a-5p	CPT1A	0.02243
LINC01126	hsa-miR-1908-5p	AKT1	0.02246
OIP5-AS1	hsa-miR-20a-5p	NAXE	0.02247
MIR4435-2HG	hsa-miR-582-5p	SELENOI	0.02247
AC104447.1	hsa-miR-20a-5p	COPS3	0.02247
MEG3	hsa-miR-338-3p	KIF3B	0.02247
OIP5-AS1	hsa-miR-103a-2-5p	NUP210	0.02251
FBXL19-AS1	hsa-miR-1908-5p	E2F3	0.02252
NUTM2B-AS1	hsa-let-7g-5p	PDLIM5	0.02268
MEG3	hsa-miR-22-5p	HSP90AA1	0.02272
AL137003.2	hsa-miR-4428	WAC	0.02272
LINC00963	hsa-let-7b-5p	SLC11A2	0.02279
NUTM2B-AS1	hsa-miR-122-5p	PRKRA	0.0228
MEG3	hsa-miR-338-3p	RARG	0.02289
MEG3	hsa-miR-486-5p	PRCC	0.0229
OIP5-AS1	hsa-miR-20a-5p	KIF13A	0.0229
LINC02035	hsa-miR-20a-5p	CCNF	0.02302
GUSBP11	hsa-miR-3065-3p	ERCC2	0.02312
OIP5-AS1	hsa-miR-103a-2-5p	SMC1A	0.02313
AC093157.1	hsa-miR-20a-5p	TULP4	0.02313
AC093157.1	hsa-miR-20a-5p	UBR4	0.0232
AC011468.1	hsa-miR-20a-5p	CDK16	0.0232
FAM201A	hsa-miR-101-3p	MTRNR2L1	0.02321
LINC00963	hsa-let-7b-5p	ATF4	0.02343
AC064807.1	hsa-miR-20a-5p	ABCA3	0.02348
TUG1	hsa-miR-34a-5p	KHDRBS1	0.02355
OIP5-AS1	hsa-miR-454-3p	CERT1	0.02364
AC011468.1	hsa-miR-20a-5p	RAB22A	0.02364
NUTM2B-AS1	hsa-miR-122-5p	PFKFB2	0.02369
LINC00909	hsa-miR-122-5p	PSMD7	0.02379
AC012513.3	hsa-miR-499a-5p	CTNND1	0.02382
AC104447.1	hsa-miR-20a-5p	CDC40	0.02389
LINC00963	hsa-let-7b-5p	SHISA5	0.02389
A2M-AS1	hsa-miR-1-3p	GDF11	0.02391
MIR29B2CHG	hsa-miR-4428	CAVIN1	0.02395
OIP5-AS1	hsa-miR-320b	AHCYL1	0.02397
OIP5-AS1	hsa-miR-103a-2-5p	USP9X	0.02397
AC104447.1	hsa-miR-20a-5p	FERMT2	0.02417
OIP5-AS1	hsa-miR-34a-5p	DCAF7	0.02422
UCKL1-AS1	hsa-miR-454-3p	PCSK6	0.02427
TUG1	hsa-miR-2355-3p	CDK5R1	0.0243
AC011468.1	hsa-miR-20a-5p	CRTC3	0.0243
OIP5-AS1	hsa-miR-34a-5p	IFNLR1	0.02433
OIP5-AS1	hsa-miR-20a-5p	SPRY4	0.02447
FAM157C	hsa-miR-210-3p	STAT4	0.0246
OIP5-AS1	hsa-miR-140-5p	KATNBL1	0.0246
AC126474.2	hsa-miR-20a-5p	BBIP1	0.02469
MIR4435-2HG	hsa-miR-582-5p	SCD	0.02471
SNHG3	hsa-miR-148a-3p	FGFRL1	0.02471
AC104447.1	hsa-miR-20a-5p	GALNT10	0.02479
LINC01278	hsa-miR-140-5p	COQ9	0.02483
MEG3	hsa-miR-486-5p	KIFC3	0.02489
GUSBP11	hsa-miR-320c	ATXN7L3B	0.025
TUG1	hsa-miR-34a-5p	WWC3	0.02508
LINC00963	hsa-let-7b-5p	TTC13	0.0251
FBXL19-AS1	hsa-miR-1908-5p	IFNGR2	0.02511
OLMALINC	hsa-miR-499a-5p	YLPM1	0.02511
AC007191.1	hsa-miR-196b-5p	ANKRD52	0.02512
OIP5-AS1	hsa-miR-320b	ZNF675	0.02512
AC104447.1	hsa-miR-20a-5p	MED1	0.02516
LINC02035	hsa-miR-20a-5p	PIGF	0.02518
AC011468.1	hsa-miR-20a-5p	ATG3	0.0253
LINC00963	hsa-let-7b-5p	GBP3	0.0253
Z97832.2	hsa-miR-320c	NDUFA13	0.0254
AC007191.1	hsa-miR-196b-5p	CCNB1	0.02545
AC012513.3	hsa-miR-499a-5p	TMED10	0.02546
MEG3	hsa-miR-338-3p	TAOK2	0.02551
OIP5-AS1	hsa-miR-18b-5p	DCAF7	0.02557
A2M-AS1	hsa-miR-1-3p	SH3KBP1	0.0256
NUTM2B-AS1	hsa-miR-122-5p	AKAP5	0.02564
PAX8-AS1	hsa-miR-338-3p	PRKCSH	0.02573
OIP5-AS1	hsa-miR-320b	NMT1	0.02582
SNHG3	hsa-miR-148a-3p	DAG1	0.02582
OIP5-AS1	hsa-miR-34a-5p	HUWE1	0.02588
AC126474.2	hsa-miR-20a-5p	CRCP	0.02595
OIP5-AS1	hsa-miR-20a-5p	SOCS5	0.026
AC007191.1	hsa-miR-196b-5p	ELAVL1	0.02604
SNHG16	hsa-miR-577	BCL2	0.02605
OIP5-AS1	hsa-miR-34a-5p	ANK3	0.02605
AC093297.2	hsa-miR-4428	CAVIN1	0.0261
AL691432.2	hsa-miR-4428	GRSF1	0.02628
AC090198.1	hsa-miR-338-3p	ANKHD1-EIF4EBP3	0.02635
OIP5-AS1	hsa-miR-20a-5p	SPTLC2	0.0264
RN7SL832P	hsa-miR-150-5p	TP53	0.02643
MEG3	hsa-miR-22-5p	PGM1	0.02647
AC131649.2	hsa-miR-320c	NDUFA13	0.0265
LINC00963	hsa-let-7b-5p	SAMD5	0.02651
AC020917.4	hsa-miR-625-5p	TTC33	0.02653
OIP5-AS1	hsa-miR-18b-5p	OTUD4	0.02653
AC011468.1	hsa-miR-20a-5p	DIAPH2	0.02658
AC080080.1	hsa-miR-302c-3p	TMEM134	0.02663
BACE1-AS	hsa-miR-139-3p	BCR	0.02663
AC104447.1	hsa-miR-454-3p	PANK3	0.02676
AC104447.1	hsa-miR-93-5p	ZNF551	0.02679
OIP5-AS1	hsa-miR-103a-2-5p	HIPK1	0.02682
SNHG14	hsa-miR-3065-3p	INSR	0.027
OIP5-AS1	hsa-miR-34a-5p	ZHX2	0.02701
LINC00963	hsa-let-7b-5p	AHCTF1	0.02703
TUG1	hsa-miR-122-5p	TRIM44	0.02714
OIP5-AS1	hsa-miR-499a-5p	ZBTB43	0.0272
AL137003.2	hsa-miR-4428	TMBIM6	0.02727
OIP5-AS1	hsa-miR-140-5p	MSN	0.02729
AC011468.1	hsa-miR-20a-5p	ZNF146	0.02731
SLC16A1-AS1	hsa-miR-126-5p	ITSN2	0.02736
AC010969.2	hsa-miR-15a-5p	AGPAT3	0.0275
AC104447.1	hsa-miR-20a-5p	ANKRD52	0.02772
OIP5-AS1	hsa-miR-582-3p	EIF4G1	0.02773
SNHG16	hsa-miR-30e-3p	EIF2S3	0.02773
AC007191.1	hsa-miR-196b-5p	REV3L	0.0278
OIP5-AS1	hsa-miR-20a-5p	STS	0.02795
AC245140.2	hsa-miR-302a-3p	CDK4	0.02801
A2M-AS1	hsa-miR-1-3p	TMEM131L	0.02802
MCM3AP-AS1	hsa-miR-130a-5p	MTF1	0.02805
AC131212.2	hsa-miR-34a-5p	MAP7D3	0.02806
RASAL2-AS1	hsa-miR-16-5p	C2orf69	0.0282
OIP5-AS1	hsa-miR-34a-5p	BCORL1	0.02824
SNHG14	hsa-miR-3065-3p	GPR137B	0.02831
AC245140.2	hsa-miR-302a-3p	POMP	0.02836
AP003469.4	hsa-miR-454-3p	CERT1	0.02836
LINC00894	hsa-miR-338-3p	RARG	0.02836
SLC16A1-AS1	hsa-miR-19a-3p	SKIDA1	0.02837
OIP5-AS1	hsa-miR-34a-5p	SYT11	0.0284
OIP5-AS1	hsa-miR-34a-5p	HYAL1	0.02845
OIP5-AS1	hsa-miR-454-3p	TUBB4B	0.02845
GUSBP11	hsa-miR-3065-3p	UBA1	0.0285
OIP5-AS1	hsa-miR-34a-5p	MCMBP	0.02854
TUG1	hsa-miR-320b	UBAP2L	0.02865
MEG3	hsa-miR-338-3p	LAMA2	0.02866
SNHG14	hsa-miR-3065-3p	ZC3H4	0.02866
AC005785.1	hsa-miR-4428	WAC	0.02867
MBNL1-AS1	hsa-miR-362-5p	SP140L	0.02869
RASAL2-AS1	hsa-miR-16-5p	RFC2	0.0287
SLC16A1-AS1	hsa-miR-19a-3p	ERBB4	0.02873
HCG11	hsa-miR-222-3p	KARS	0.02873
AC126474.2	hsa-miR-17-5p	MYEF2	0.02875
SNHG14	hsa-miR-3065-3p	SLC1A4	0.02877
OIP5-AS1	hsa-miR-103a-2-5p	ANKRD52	0.02877
AC126474.2	hsa-miR-20a-5p	SCAF1	0.02877
AC245140.2	hsa-miR-302d-3p	FOXK2	0.02884
OIP5-AS1	hsa-miR-34a-5p	BMPR2	0.02892
OIP5-AS1	hsa-miR-140-5p	NUP98	0.02894
AC245140.2	hsa-miR-302a-3p	CREB3L1	0.02895
AC011468.1	hsa-miR-20a-5p	UBAP1	0.02904
OIP5-AS1	hsa-miR-103a-2-5p	MSH6	0.02912
OIP5-AS1	hsa-miR-103a-2-5p	HSP90AA1	0.02914
AC011468.1	hsa-miR-20a-5p	INPP5F	0.02915
OIP5-AS1	hsa-miR-499a-5p	PLEKHB2	0.02921
AL137003.2	hsa-miR-4428	GRSF1	0.02921
MEG3	hsa-miR-338-3p	ATF7	0.02921
OIP5-AS1	hsa-miR-103a-2-5p	EIF4G1	0.02948
OIP5-AS1	hsa-miR-140-5p	ZHX1	0.02949
OTUD6B-AS1	hsa-miR-3065-3p	LENG8	0.02958
OIP5-AS1	hsa-miR-103a-2-5p	SUCO	0.02959
OIP5-AS1	hsa-miR-454-3p	BMT2	0.02971
OIP5-AS1	hsa-miR-22-5p	ARL8A	0.02971
OIP5-AS1	hsa-miR-140-5p	HERC1	0.02976
AC104447.1	hsa-miR-454-3p	UBE4A	0.02989
NUTM2B-AS1	hsa-miR-122-5p	OPTN	0.02991
OIP5-AS1	hsa-miR-34a-5p	PURB	0.02991
PARD6G-AS1	hsa-miR-130a-5p	ADAT1	0.02991
LINC00622	hsa-miR-18b-5p	IPO7	0.03007
TUG1	hsa-miR-122-5p	RAP2C	0.03017
MEG3	hsa-miR-22-5p	PDE4DIP	0.03018
AC093297.2	hsa-miR-15a-5p	GSPT1	0.03022
MEG3	hsa-miR-22-5p	MEX3B	0.03033
SNHG14	hsa-miR-3065-3p	ZBTB47	0.03033
LINC00963	hsa-let-7b-5p	ATP6V0A1	0.03036
SNHG16	hsa-miR-30a-3p	PAIP2	0.03046
OIP5-AS1	hsa-miR-103a-2-5p	ROCK1	0.03047
PVT1	hsa-miR-193a-5p	NLN	0.0306
AC126474.2	hsa-miR-17-5p	BBIP1	0.03061
AC245140.2	hsa-miR-302d-3p	POMP	0.03061
RN7SL832P	hsa-miR-150-5p	NUP93	0.03062
OIP5-AS1	hsa-miR-193a-3p	ILRUN	0.03064
LINC02035	hsa-miR-20a-5p	ZNF337	0.03069
AC104447.1	hsa-miR-93-5p	MESD	0.03075
OIP5-AS1	hsa-miR-374b-5p	IPO7	0.0309
GUSBP11	hsa-miR-3065-3p	ERCC6	0.03097
SNHG3	hsa-miR-423-5p	STK24	0.031
LINC00963	hsa-let-7a-5p	PLIN2	0.03102
AC131212.2	hsa-miR-499a-5p	YLPM1	0.03102
AC016065.1	hsa-miR-150-5p	PLAAT3	0.03102
AC126474.2	hsa-miR-20a-5p	BMP2	0.03104
AC093297.2	hsa-miR-4428	UBE2G1	0.03108
AC005332.6	hsa-miR-181a-5p	BEND3	0.03109
OIP5-AS1	hsa-miR-499a-5p	WWC2	0.03121
AC093157.1	hsa-miR-20a-5p	CLOCK	0.03121
AC012513.3	hsa-miR-499a-5p	TXNDC15	0.03123
AC093157.1	hsa-miR-20a-5p	VLDLR	0.0313
SNHG3	hsa-miR-671-5p	POLD1	0.03133
MEG3	hsa-miR-22-5p	RALGAPB	0.03136
FTX	hsa-miR-4428	INCENP	0.03142
AC104447.1	hsa-miR-20a-5p	TUBB	0.03149
AC060780.1	hsa-miR-4428	EIF4H	0.03155
OIP5-AS1	hsa-miR-34a-5p	C1orf109	0.03158
A2M-AS1	hsa-miR-1-3p	PTER	0.03164
OLMALINC	hsa-miR-499a-5p	CUX1	0.03166
LINC02035	hsa-miR-20a-5p	EFCAB11	0.03166
AC012513.3	hsa-miR-499a-5p	MYO1C	0.03166
SNHG16	hsa-miR-671-5p	BCOR	0.0318
LINC00963	hsa-let-7d-5p	NELFE	0.03181
LINC00963	hsa-let-7b-5p	GALNT11	0.03202
TUG1	hsa-miR-140-5p	NXN	0.0321
LINC00641	hsa-miR-1-3p	TNIK	0.03219
AC245140.2	hsa-miR-302a-3p	NR2F6	0.03222
AC027279.1	hsa-miR-302a-3p	TMEM127	0.03223
PAX8-AS1	hsa-miR-338-3p	TAPBP	0.0324
OIP5-AS1	hsa-miR-499a-5p	TRAF3IP1	0.03247
AC011468.1	hsa-miR-20a-5p	UBAP2L	0.03248
MCM3AP-AS1	hsa-miR-130a-5p	TJP1	0.03253
AC104447.1	hsa-miR-34a-5p	SOCS7	0.03254
TUG1	hsa-miR-34a-5p	TUBB4B	0.03254
PVT1	hsa-miR-423-5p	CDKN1A	0.03256
LINC00923	hsa-miR-140-5p	ANKRD40	0.03269
AC126474.2	hsa-miR-20a-5p	CPT1A	0.0327
MIRLET7BHG	hsa-miR-320c	NDUFA13	0.03272
HCG11	hsa-miR-222-3p	APLP2	0.03281
OIP5-AS1	hsa-miR-140-5p	RPRD1B	0.03285
FAM157C	hsa-miR-210-3p	LACC1	0.03289
OIP5-AS1	hsa-miR-103a-2-5p	MAP3K7	0.03293
OTUD6B-AS1	hsa-miR-3065-3p	CLASP1	0.03293
MEG3	hsa-miR-338-3p	CREB1	0.03298
AC020917.4	hsa-miR-625-5p	ALPK3	0.03298
NUTM2A-AS1	hsa-miR-15a-5p	SLC20A2	0.0331
PVT1	hsa-miR-30c-5p	RAI14	0.03319
SNHG14	hsa-miR-3065-3p	UBA1	0.03329
AC104447.1	hsa-miR-34a-5p	HUWE1	0.0333
AC011468.1	hsa-miR-20a-5p	TMEM167A	0.0333
AC000123.3	hsa-miR-302a-3p	TMEM127	0.0333
SNHG14	hsa-miR-3065-3p	RABL6	0.03333
OIP5-AS1	hsa-miR-140-5p	SACS	0.03352
AC007191.1	hsa-miR-196b-5p	TMED2	0.03354
OIP5-AS1	hsa-miR-320b	EIF3C	0.03355
LINC00638	hsa-miR-185-5p	CLIC4	0.03358
OIP5-AS1	hsa-miR-22-5p	HSP90AA1	0.03365
OIP5-AS1	hsa-miR-34a-5p	ANKRD50	0.03377
AC245140.2	hsa-miR-302a-3p	OSR1	0.03381
AC131212.2	hsa-miR-34a-5p	KHDRBS1	0.03382
AC011468.1	hsa-miR-20a-5p	CCT7	0.03387
OLMALINC	hsa-miR-499a-5p	ILRUN	0.03387
AC005785.1	hsa-miR-4428	INCENP	0.03396
LINC00641	hsa-miR-34a-5p	R3HDM2	0.03404
OIP5-AS1	hsa-miR-499a-5p	SEC24A	0.03408
AC104447.1	hsa-miR-93-5p	ZNF678	0.03414
OIP5-AS1	hsa-miR-20a-5p	ARCN1	0.03422
GUSBP11	hsa-miR-320c	RLIM	0.03432
LINC00909	hsa-miR-122-5p	PSMB5	0.03435
OIP5-AS1	hsa-miR-103a-2-5p	FASN	0.03441
AC126474.2	hsa-miR-17-5p	SLC1A5	0.03444
OIP5-AS1	hsa-miR-103a-2-5p	GALNT7	0.03444
AC093908.1	hsa-miR-125a-5p	GGCT	0.03453
OIP5-AS1	hsa-miR-20a-5p	IPO7	0.03453
AC104447.1	hsa-miR-34a-5p	MIA3	0.03456
NUTM2B-AS1	hsa-miR-122-5p	SNN	0.03466
OIP5-AS1	hsa-miR-22-5p	OPTN	0.03471
TUG1	hsa-miR-140-5p	EIF4G2	0.03474
AC104447.1	hsa-miR-93-5p	ADAM9	0.03475
LINC00909	hsa-miR-122-5p	KCTD15	0.03481
GUSBP11	hsa-miR-320c	MIER3	0.03483
AC104447.1	hsa-miR-20a-5p	ATP13A3	0.03485
AC005785.1	hsa-miR-4428	UBE2G1	0.03489
TUG1	hsa-miR-34a-5p	CYB5B	0.03499
AC093297.2	hsa-miR-4428	ZNF84	0.03506
MEG3	hsa-miR-22-5p	COPA	0.03507
MEG3	hsa-miR-486-5p	SMAD2	0.03512
GUSBP11	hsa-miR-3065-3p	SLU7	0.03513
MIR29B2CHG	hsa-miR-4428	RBM38	0.03513
RASAL2-AS1	hsa-miR-16-5p	CLIC3	0.03514
OIP5-AS1	hsa-miR-22-5p	COPA	0.03531
MEG3	hsa-miR-22-5p	HUWE1	0.03539
NUTM2B-AS1	hsa-miR-454-3p	PCSK6	0.03541
LINC00963	hsa-let-7b-5p	PCGF3	0.03546
AC104447.1	hsa-miR-20a-5p	HNRNPR	0.03555
OIP5-AS1	hsa-miR-34a-5p	IDH3A	0.03569
AC093157.1	hsa-miR-20a-5p	ENTPD7	0.03576
OIP5-AS1	hsa-miR-34a-5p	RNF40	0.03579
LINC00641	hsa-miR-34a-5p	BCORL1	0.03583
OTUD6B-AS1	hsa-miR-3065-3p	NISCH	0.03583
OIP5-AS1	hsa-miR-20a-5p	CYP2U1	0.03583
OIP5-AS1	hsa-miR-499a-5p	NPEPPS	0.03591
GAS5	hsa-miR-1908-5p	SND1	0.03612
LINC00641	hsa-miR-1-3p	GDF11	0.03624
AC104447.1	hsa-miR-20a-5p	ZBTB43	0.03625
TUG1	hsa-miR-34a-5p	FOXN3	0.03643
OTUD6B-AS1	hsa-miR-3065-3p	UBE2V1	0.03644
SDCBP2-AS1	hsa-miR-338-3p	RARG	0.0365
RN7SL832P	hsa-miR-150-5p	HEATR1	0.0365
OIP5-AS1	hsa-miR-140-5p	RPUSD2	0.03651
AC007191.1	hsa-miR-196b-5p	TNRC6B	0.03652
LINC00622	hsa-miR-18b-5p	NAA50	0.03659
AC126474.2	hsa-miR-17-5p	PCDH1	0.03659
AC011468.1	hsa-miR-20a-5p	NPNT	0.03665
USP3-AS1	hsa-miR-93-5p	ADAM9	0.03669
OIP5-AS1	hsa-miR-20a-5p	CPT1A	0.03669
GUSBP11	hsa-miR-320c	CTNNB1	0.03671
A2M-AS1	hsa-miR-1-3p	NAV1	0.03672
SNHG20	hsa-miR-302a-3p	WDR4	0.03675
LINC00622	hsa-miR-18b-5p	UBE3C	0.0368
OIP5-AS1	hsa-miR-18b-5p	FOXK2	0.0368
MEG3	hsa-miR-22-5p	NUP188	0.03688
AC104447.1	hsa-miR-20a-5p	TLN1	0.03693
MEG3	hsa-miR-22-5p	UBTF	0.03693
AC104447.1	hsa-miR-93-5p	EIF4G1	0.03693
AC060780.1	hsa-miR-4428	ZADH2	0.03694
FBXL19-AS1	hsa-miR-193a-5p	PLCXD2	0.03706
OIP5-AS1	hsa-miR-103a-2-5p	MYSM1	0.03707
RASAL2-AS1	hsa-miR-16-5p	TNFAIP1	0.03708
OIP5-AS1	hsa-miR-20a-5p	AQR	0.03709
LINC00963	hsa-let-7b-5p	MYO1B	0.03713
USP3-AS1	hsa-miR-93-5p	PARVA	0.03713
AC104447.1	hsa-miR-20a-5p	TSPYL1	0.03713
AC104447.1	hsa-miR-20a-5p	ATG3	0.03713
OTUD6B-AS1	hsa-miR-3065-3p	ZC3H4	0.03715
FBXL19-AS1	hsa-miR-1908-5p	AKT1	0.0372
MIR29B2CHG	hsa-miR-4428	VGLL4	0.03728
MEG3	hsa-miR-338-3p	SLF2	0.03738
H19	hsa-miR-10a-3p	TMEM45A	0.03739
AC104447.1	hsa-miR-20a-5p	ERAP1	0.03739
AC245140.2	hsa-miR-302a-3p	RTP4	0.03743
AC012513.3	hsa-miR-499a-5p	MTDH	0.0375
OIP5-AS1	hsa-miR-193a-3p	CEP89	0.03751
AC104447.1	hsa-miR-454-3p	TIMM50	0.0376
RN7SL832P	hsa-miR-150-5p	LRRC59	0.03762
LINC00963	hsa-let-7b-5p	HSPA8	0.03763
MEG8	hsa-miR-15b-5p	CLCN5	0.03763
MEG3	hsa-miR-486-5p	FGFR1OP	0.03765
SNHG3	hsa-miR-5000-3p	CDK2AP2	0.0377
GUSBP11	hsa-miR-3065-3p	NISCH	0.03771
TUG1	hsa-miR-320b	MRPS18B	0.03773
AC126474.2	hsa-miR-17-5p	ZNF543	0.03773
OIP5-AS1	hsa-miR-34a-5p	TMUB1	0.03781
TUG1	hsa-miR-34a-5p	TGIF2	0.03787
MCM3AP-AS1	hsa-miR-130a-5p	DYNLL1	0.038
OIP5-AS1	hsa-miR-22-5p	ECPAS	0.03808
AL137003.2	hsa-miR-4428	SH3PXD2A	0.03809
MCM3AP-AS1	hsa-miR-130a-5p	ADAT1	0.03812
RN7SL832P	hsa-miR-378a-3p	DNM2	0.03822
PINK1-AS	hsa-miR-302b-3p	RANGAP1	0.03826
OIP5-AS1	hsa-miR-22-5p	HUWE1	0.03828
SNHG5	hsa-miR-2355-3p	RAD50	0.03829
GUSBP11	hsa-miR-671-5p	NACA	0.0384
AC093157.1	hsa-miR-20a-5p	RUNDC1	0.03844
AC104447.1	hsa-miR-93-5p	PARVA	0.03844
AC104447.1	hsa-miR-20a-5p	AQR	0.0385
CRNDE	hsa-miR-338-3p	ANKHD1-EIF4EBP3	0.03852
MEG3	hsa-miR-22-5p	TRIP10	0.03854
AL137782.1	hsa-miR-499a-5p	KHDRBS1	0.03856
RASAL2-AS1	hsa-miR-424-5p	TNFAIP1	0.03864
AC011468.1	hsa-miR-20a-5p	SLC39A9	0.03864
OIP5-AS1	hsa-miR-34a-5p	LCOR	0.03867
AC069222.1	hsa-miR-30b-5p	GPX3	0.03873
AC027279.1	hsa-miR-302a-3p	ASB16	0.03874
SNHG16	hsa-miR-671-5p	HDGF	0.03874
RASAL2-AS1	hsa-miR-16-5p	NAMPT	0.03874
SLC16A1-AS1	hsa-miR-301a-3p	RBM12B	0.03874
SLC16A1-AS1	hsa-miR-126-5p	PHLDB2	0.0388
AC104447.1	hsa-miR-20a-5p	NAXE	0.03886
PAX8-AS1	hsa-miR-338-3p	PPP1R10	0.03889
OIP5-AS1	hsa-miR-34a-5p	HIPK1	0.03893
AC104447.1	hsa-miR-454-3p	MAP3K9	0.03894
AC011468.1	hsa-miR-20a-5p	SLC35F6	0.039
OIP5-AS1	hsa-miR-18b-5p	CAPN15	0.03905
AL137003.2	hsa-miR-4428	SOX4	0.03907
LINC00963	hsa-let-7d-5p	HSPA8	0.03913
AC104447.1	hsa-miR-93-5p	SUCO	0.03915
LINC00923	hsa-miR-140-5p	CLOCK	0.03916
OIP5-AS1	hsa-miR-103a-2-5p	DCP1A	0.03929
MALAT1	hsa-miR-24-3p	HDDC3	0.03929
SNHG20	hsa-miR-302a-3p	SLC12A7	0.03931
AC126474.2	hsa-miR-20a-5p	ITCH	0.03937
OIP5-AS1	hsa-miR-20a-5p	PTPRF	0.03937
AC131649.2	hsa-miR-320c	ACVR2B	0.03937
OIP5-AS1	hsa-miR-3065-3p	SLC1A4	0.03937
OLMALINC	hsa-miR-499a-5p	ZBTB43	0.03942
AC011468.1	hsa-miR-20a-5p	MOB1A	0.03945
OTUD6B-AS1	hsa-miR-3065-3p	TRIM41	0.03947
AC012513.3	hsa-miR-499a-5p	YIPF6	0.03947
AL157392.3	hsa-miR-320c	NDUFA13	0.03951
AL392172.1	hsa-miR-26b-5p	C17orf53	0.03951
LINC00963	hsa-let-7d-5p	SHISA5	0.03951
OIP5-AS1	hsa-miR-20a-5p	RBM15B	0.03951
OIP5-AS1	hsa-miR-34a-5p	HSPD1	0.03953
AL137003.2	hsa-miR-4428	ZADH2	0.03954
AC011468.1	hsa-miR-20a-5p	LRRC8D	0.03968
AC104447.1	hsa-miR-34a-5p	BMPR2	0.03969
OIP5-AS1	hsa-miR-34a-5p	FUT11	0.03971
OIP5-AS1	hsa-miR-22-5p	TUBB4B	0.03976
OIP5-AS1	hsa-miR-3065-3p	BCOR	0.03982
AC245140.2	hsa-miR-302a-3p	RNF19B	0.03984
LINC00963	hsa-let-7d-5p	HPN	0.03987
OIP5-AS1	hsa-miR-103a-2-5p	GNL3L	0.03987
AC104447.1	hsa-miR-20a-5p	SLC35F6	0.03989
OLMALINC	hsa-miR-499a-5p	KHDRBS1	0.0399
PAXIP1-AS2	hsa-miR-222-3p	EZR	0.0399
AC104447.1	hsa-miR-454-3p	UBE3C	0.03992
AC104447.1	hsa-miR-20a-5p	E2F3	0.03995
OIP5-AS1	hsa-miR-20a-5p	SUCO	0.03995
OIP5-AS1	hsa-miR-499a-5p	PRKDC	0.04
SNHG4	hsa-miR-423-5p	COL4A2	0.04003
LINC00638	hsa-miR-185-5p	TSPYL4	0.0401
LINC00641	hsa-miR-34a-5p	SCYL3	0.04017
AC011468.1	hsa-miR-20a-5p	ARMC8	0.04019
MUC20-OT1	hsa-miR-302a-3p	SLC12A7	0.04019
LINC02035	hsa-miR-20a-5p	GOLPH3	0.04019
OIP5-AS1	hsa-miR-34a-5p	PIP5K1A	0.04021
AC093249.6	hsa-miR-4428	CASP2	0.04024
AC126474.2	hsa-miR-20a-5p	VANGL1	0.04027
OIP5-AS1	hsa-miR-22-5p	AHNAK	0.04031
AC104447.1	hsa-miR-454-3p	NCOR1	0.04053
A2M-AS1	hsa-miR-1-3p	NDUFA13	0.04054
OIP5-AS1	hsa-miR-34a-5p	AHNAK	0.04057
LINC00963	hsa-let-7d-5p	C12orf4	0.04064
LINC00963	hsa-let-7b-5p	PREB	0.0407
OTUD6B-AS1	hsa-miR-3065-3p	SMC1A	0.04077
SNHG16	hsa-miR-30a-3p	DNMT3A	0.04077
SNHG20	hsa-miR-302a-3p	WEE1	0.04078
OIP5-AS1	hsa-miR-140-5p	ARIH1	0.04096
AC126474.2	hsa-miR-20a-5p	CLOCK	0.04096
OIP5-AS1	hsa-miR-499a-5p	LPCAT1	0.04098
AC011468.1	hsa-miR-20a-5p	PCBP2	0.041
OIP5-AS1	hsa-miR-20a-5p	PPP4R2	0.04106
GUSBP11	hsa-miR-320c	FAM126B	0.0411
AC007191.1	hsa-miR-196b-5p	ZBTB6	0.04112
MEG3	hsa-miR-338-3p	EFNB2	0.04116
SNHG3	hsa-miR-1908-5p	PTP4A2	0.04125
MBNL1-AS1	hsa-miR-15a-5p	AGPAT3	0.04138
OIP5-AS1	hsa-miR-499a-5p	TXLNA	0.04138
OIP5-AS1	hsa-miR-22-5p	DYSF	0.04139
LINC00963	hsa-let-7b-5p	OSMR	0.04147
AC005785.1	hsa-miR-4428	VGLL4	0.04153
LINC00963	hsa-let-7b-5p	RPL22L1	0.04155
AC010969.2	hsa-miR-15a-5p	SLC20A2	0.04155
OIP5-AS1	hsa-miR-103a-2-5p	ZNF318	0.04159
AC104447.1	hsa-miR-20a-5p	NAA15	0.0416
LINC00847	hsa-miR-34a-5p	CERT1	0.04199
OIP5-AS1	hsa-miR-34a-5p	SF3B3	0.04199
OIP5-AS1	hsa-miR-22-5p	PDE4DIP	0.04206
AC092384.3	hsa-miR-483-5p	NDC80	0.04209
NUTM2B-AS1	hsa-miR-122-5p	RDH11	0.04209
LINC02035	hsa-miR-20a-5p	ARL4A	0.04209
AP003469.4	hsa-miR-454-3p	IFNLR1	0.04211
OIP5-AS1	hsa-miR-20a-5p	ABL2	0.04212
GUSBP11	hsa-miR-3065-3p	RBCK1	0.04213
MEG3	hsa-miR-338-3p	STAT2	0.0422
OIP5-AS1	hsa-miR-22-5p	MMUT	0.04228
LINC00963	hsa-let-7b-5p	HPN	0.04228
AC010969.2	hsa-miR-15a-5p	GSPT1	0.04228
UCKL1-AS1	hsa-miR-454-3p	HUWE1	0.04248
OIP5-AS1	hsa-miR-29b-2-5p	ZBTB47	0.04249
AC005785.1	hsa-miR-4428	TMBIM6	0.0425
AC007191.1	hsa-miR-196b-5p	CCDC47	0.04253
AC005332.6	hsa-miR-181a-5p	PARD6B	0.04255
AC093249.6	hsa-miR-4428	METTL22	0.04259
AL137003.2	hsa-miR-4428	UBE2G1	0.04271
MCM3AP-AS1	hsa-miR-130a-5p	TNPO1	0.04271
SNHG14	hsa-miR-3065-3p	GNL1	0.04272
AC126474.2	hsa-miR-20a-5p	SLC1A5	0.04283
FAM157C	hsa-let-7i-5p	CCND2	0.04283
MALAT1	hsa-miR-9-3p	MTRNR2L8	0.04286
TUG1	hsa-miR-122-5p	SNN	0.04293
LINC00963	hsa-let-7d-5p	RPL22L1	0.04293
OIP5-AS1	hsa-miR-320b	GLS	0.04295
AC093157.1	hsa-miR-20a-5p	ZFHX3	0.04301
TUG1	hsa-miR-140-5p	ZNF605	0.04301
AC016065.1	hsa-miR-150-5p	STAT1	0.04303
OIP5-AS1	hsa-miR-20a-5p	GALNT10	0.04321
AC011468.1	hsa-miR-20a-5p	TBC1D20	0.04324
GUSBP11	hsa-miR-320c	SAMD8	0.04327
LINC00638	hsa-miR-185-5p	EIF5AL1	0.04328
AL691432.2	hsa-miR-4428	UBE2G1	0.04333
SNHG5	hsa-miR-2355-3p	TIMM13	0.04338
UCKL1-AS1	hsa-miR-454-3p	EIF4G2	0.0434
AC131649.2	hsa-miR-320c	RSKR	0.0434
OIP5-AS1	hsa-miR-34a-5p	TGIF2	0.04343
OIP5-AS1	hsa-miR-29b-2-5p	BAG6	0.04351
OIP5-AS1	hsa-miR-140-5p	REV3L	0.04356
LINC01126	hsa-miR-1908-5p	SELENON	0.04363
OIP5-AS1	hsa-miR-34a-5p	ZNF184	0.04384
AC012513.3	hsa-miR-499a-5p	ZMPSTE24	0.04385
OIP5-AS1	hsa-miR-140-5p	C5orf24	0.04386
AL392172.1	hsa-miR-26b-5p	CXCL9	0.04392
AC104447.1	hsa-miR-20a-5p	TBCEL	0.0441
AC012513.3	hsa-miR-499a-5p	CDC27	0.0441
AC011468.1	hsa-miR-20a-5p	YTHDF1	0.0441
OIP5-AS1	hsa-miR-29b-2-5p	SPATA5	0.0441
AC011468.1	hsa-miR-20a-5p	C5orf24	0.04418
OIP5-AS1	hsa-miR-22-5p	MEX3B	0.04427
UCKL1-AS1	hsa-miR-454-3p	IGF2	0.04428
LINC00963	hsa-miR-378c	SGK1	0.04429
FTX	hsa-miR-4428	VGLL4	0.04431
FAM201A	hsa-miR-19a-3p	MTRNR2L1	0.04435
LINC01126	hsa-miR-1908-5p	ARHGEF7	0.04446
AC011468.1	hsa-miR-20a-5p	COPS3	0.04447
SNHG16	hsa-miR-671-5p	ST6GAL1	0.04453
AC007191.1	hsa-miR-196b-5p	KIF1BP	0.04459
OIP5-AS1	hsa-miR-20a-5p	SCAF1	0.04459
LINC00923	hsa-miR-140-5p	SLC31A1	0.04466
AC104447.1	hsa-miR-20a-5p	ERLIN1	0.04467
OIP5-AS1	hsa-miR-18b-5p	PANK3	0.04469
MEG3	hsa-miR-338-3p	NPEPPS	0.04469
OIP5-AS1	hsa-miR-18b-5p	GMPS	0.04469
OIP5-AS1	hsa-miR-20a-5p	ZNF337	0.04469
OIP5-AS1	hsa-miR-140-5p	KMT2D	0.04475
AC093297.2	hsa-miR-4428	EIF4H	0.04492
AC104447.1	hsa-miR-454-3p	KMT2D	0.04496
AC092384.3	hsa-miR-483-5p	KREMEN1	0.04497
SNHG16	hsa-miR-30a-3p	SLC39A10	0.04499
LINC02035	hsa-miR-20a-5p	HMG20A	0.04505
LINC00641	hsa-miR-34a-5p	SPTBN1	0.04508
MEG3	hsa-miR-338-3p	PRKCSH	0.04511
TUG1	hsa-miR-34a-5p	EHBP1	0.04512
AC055822.1	hsa-miR-139-5p	PSME3	0.04512
AC093157.1	hsa-miR-20a-5p	PNMA1	0.04513
SNHG14	hsa-miR-3065-3p	MTURN	0.04515
AC093908.1	hsa-miR-125a-5p	LMNB1	0.04528
OIP5-AS1	hsa-miR-320b	MRPS18B	0.04529
AC092828.1	hsa-miR-126-5p	NAT8L	0.04529
MBNL1-AS1	hsa-miR-362-5p	PREB	0.04537
OIP5-AS1	hsa-miR-34a-5p	TAF1A	0.04538
OTUD6B-AS1	hsa-miR-3065-3p	ZBTB5	0.04538
OIP5-AS1	hsa-miR-20a-5p	COPS3	0.04551
TUG1	hsa-miR-140-5p	HECTD1	0.04556
AC104447.1	hsa-miR-20a-5p	REV3L	0.04559
MEG3	hsa-miR-338-3p	ADCY7	0.04564
AC104447.1	hsa-miR-34a-5p	TEAD1	0.04566
A2M-AS1	hsa-miR-1-3p	CSGALNACT1	0.04576
OIP5-AS1	hsa-miR-7151-5p	PDE10A	0.0458
OIP5-AS1	hsa-miR-20a-5p	RUNDC1	0.04582
GAS5	hsa-miR-1908-5p	LAMA5	0.04597
PARD6G-AS1	hsa-miR-130a-5p	DYNLL1	0.04599
NUTM2A-AS1	hsa-miR-15a-5p	HECTD1	0.04599
AC012513.3	hsa-miR-499a-5p	MINPP1	0.04599
AC126474.2	hsa-miR-20a-5p	PPP4R2	0.04599
AC104447.1	hsa-miR-34a-5p	SLK	0.04599
A2M-AS1	hsa-miR-1-3p	ISOC1	0.046
SNHG3	hsa-miR-671-5p	RSPRY1	0.04611
NUTM2B-AS1	hsa-let-7g-5p	ZNF551	0.04615
MIR22HG	hsa-miR-25-3p	PMM2	0.04621
OIP5-AS1	hsa-miR-20a-5p	ATG3	0.04621
RN7SL832P	hsa-miR-378a-3p	STEAP4	0.04627
SLC16A1-AS1	hsa-miR-126-5p	RBM12B	0.0463
OIP5-AS1	hsa-miR-20a-5p	TUBB	0.04631
OTUD6B-AS1	hsa-miR-3065-3p	AKT2	0.04631
GUSBP11	hsa-miR-671-5p	MCM3	0.04636
COX10-AS1	hsa-miR-374a-3p	PLCL1	0.04643
AC007191.1	hsa-miR-196b-5p	PPARA	0.04648
OIP5-AS1	hsa-miR-103a-2-5p	KIAA0232	0.04652
SNHG16	hsa-miR-30a-3p	ETV1	0.04654
AC104447.1	hsa-miR-20a-5p	ABL2	0.04659
OIP5-AS1	hsa-miR-499a-5p	CLOCK	0.04661
LINC00638	hsa-miR-185-5p	DIAPH1	0.04664
OIP5-AS1	hsa-miR-499a-5p	ICE1	0.04666
A2M-AS1	hsa-miR-1-3p	ZNF148	0.04667
OIP5-AS1	hsa-miR-20a-5p	ITCH	0.04667
LINC00689	hsa-miR-29b-2-5p	SUCO	0.04671
OIP5-AS1	hsa-miR-454-3p	VANGL1	0.04674
MEG3	hsa-miR-338-3p	AHSA1	0.04699
AC126474.2	hsa-miR-20a-5p	ATP13A3	0.04706
AP003469.4	hsa-miR-454-3p	HUWE1	0.04707
MEG3	hsa-miR-22-5p	NACA	0.04709
AC104447.1	hsa-miR-34a-5p	MYADM	0.0471
LINC01278	hsa-miR-140-5p	NXN	0.04713
AL392172.1	hsa-miR-26b-5p	MRPL18	0.04724
TUG1	hsa-miR-320b	EIF3C	0.04729
OIP5-AS1	hsa-miR-140-5p	NFIB	0.04729
SNHG4	hsa-miR-423-5p	ARHGDIA	0.04749
PAX8-AS1	hsa-miR-338-3p	NRP2	0.04751
AC093157.1	hsa-miR-20a-5p	PPP4R2	0.04753
AC126474.2	hsa-miR-20a-5p	SPRY4	0.04754
OIP5-AS1	hsa-miR-34a-5p	CNPPD1	0.04761
USP3-AS1	hsa-miR-93-5p	EIF4G1	0.04778
AC126474.2	hsa-miR-20a-5p	GGNBP2	0.04778
PVT1	hsa-miR-423-5p	IL1R1	0.04779
AC093297.2	hsa-miR-15a-5p	SLC20A2	0.04782
AC126474.2	hsa-miR-17-5p	CRCP	0.04788
AC245140.2	hsa-miR-302d-3p	RNF19B	0.04792
OIP5-AS1	hsa-miR-140-5p	TRMT61B	0.04803
LINC00641	hsa-miR-1-3p	SH3KBP1	0.04807
OIP5-AS1	hsa-miR-142-3p	ACBD5	0.04807
BACE1-AS	hsa-miR-139-3p	TMEM33	0.04826
PVT1	hsa-miR-30c-5p	MRPL18	0.04826
AC093157.1	hsa-miR-20a-5p	SPTLC2	0.04826
NUTM2B-AS1	hsa-miR-122-5p	NSD1	0.04829
AC021092.1	hsa-miR-185-5p	BAG1	0.04829
AC104447.1	hsa-miR-34a-5p	DNAL1	0.04836
OIP5-AS1	hsa-miR-499a-5p	SIKE1	0.04852
OIP5-AS1	hsa-miR-499a-5p	HNRNPC	0.04853
OIP5-AS1	hsa-miR-320b	HIPK1	0.04853
MEG3	hsa-miR-22-5p	OPTN	0.04853
AC011468.1	hsa-miR-20a-5p	SLC22A23	0.04855
A2M-AS1	hsa-miR-1-3p	MTIF2	0.04864
AC011468.1	hsa-miR-20a-5p	SLC35A4	0.04866
TUG1	hsa-miR-122-5p	ACACA	0.04867
AL392172.1	hsa-miR-26b-5p	KCNK1	0.04874
LINC00622	hsa-miR-18b-5p	UHMK1	0.04875
AC131212.2	hsa-miR-499a-5p	KHDRBS1	0.04895
OIP5-AS1	hsa-miR-140-5p	CPSF6	0.04899
OIP5-AS1	hsa-miR-103a-2-5p	HACE1	0.04899
OIP5-AS1	hsa-miR-22-5p	STAU1	0.04903
NUTM2B-AS1	hsa-miR-122-5p	FBXO45	0.04905
MEG3	hsa-miR-338-3p	MSH6	0.04905
TUG1	hsa-miR-122-5p	PFKFB2	0.0491
OIP5-AS1	hsa-miR-22-5p	TXNRD1	0.04916
OIP5-AS1	hsa-miR-22-5p	TMUB1	0.04918
RN7SL832P	hsa-miR-378a-3p	ZDHHC9	0.04923
OIP5-AS1	hsa-miR-29b-2-5p	RAP2C	0.04925
MEG3	hsa-miR-22-5p	NSD1	0.04927
LINC00923	hsa-miR-140-5p	EIF4G2	0.04927
AL163051.1	hsa-miR-130a-5p	ADAT1	0.04928
LINC00641	hsa-miR-1-3p	NUP210	0.04931
SLC16A1-AS1	hsa-miR-301a-3p	SKIDA1	0.04936
AC093249.6	hsa-miR-4428	KLHL24	0.04939
LINC00641	hsa-miR-34a-5p	TUBB4B	0.04939
LINC00963	hsa-let-7b-5p	WNT5A	0.0494
LINC00847	hsa-miR-34a-5p	TMEM33	0.04946
OIP5-AS1	hsa-miR-374b-5p	HSPA12A	0.04948
UCKL1-AS1	hsa-miR-454-3p	CERT1	0.04959
AC093297.2	hsa-miR-4428	VGLL4	0.0496
SNHG3	hsa-miR-1908-5p	ARHGDIA	0.0496
AC093157.1	hsa-miR-20a-5p	GFPT1	0.04967
GUSBP11	hsa-miR-3065-3p	ELAC2	0.0497
SNHG16	hsa-miR-3065-3p	ZBTB47	0.04971
OIP5-AS1	hsa-miR-142-3p	PDZD8	0.04972
OIP5-AS1	hsa-miR-29b-2-5p	UBAP2L	0.04973
AC011468.1	hsa-miR-20a-5p	EFCAB11	0.04979
AC011468.1	hsa-miR-20a-5p	ZNF217	0.04985
AC131212.2	hsa-miR-34a-5p	SOCS7	0.04993
SNHG5	hsa-miR-2355-3p	MYO1D	0.04994
A2M-AS1	hsa-miR-1-3p	PDXK	0.04994
AC104447.1	hsa-miR-93-5p	DDX21	0.04994
SLC16A1-AS1	hsa-miR-301b-3p	SKIDA1	0.04994
OLMALINC	hsa-miR-499a-5p	TRAF3IP1	0.04997
