# Supplementary material for: Time-ordered dysregulated ceRNA networks reveal disease progression and diagnostic biomarkers in ischemic and dilated cardiomyopathy
Source: Cell Death Discov. 2021 Oct 16;7:296. doi: 10.1038/s41420-021-00687-7 (PMC8520530; doi:10.1038/s41420-021-00687-7)
Supplement: Supplementary file 3 — Supplementary Table S2 [file 41420_2021_687_MOESM3_ESM.xlsx]

## Sheet: Level1
Summary of LMM-CTs in L1
0：nonsignificant dysregulated LMM-CTs in this disease ； 1：significant dysregulated LMM-CTs in this disease
Level	lncRNA	miR	mRNA	ICM	Dysregulated score in ICM	DCM	Dysregulated score in DCM
L1	THUMPD3-AS1	hsa-miR-3615	MAT2B	0	2.97631	0	3.19016
L1	LINC00665	hsa-miR-3615	MAT2B	0	3.38497	0	3.41464
L1	THUMPD3-AS1	hsa-miR-3615	LUC7L3	0	2.97233	0	2.82925
L1	LINC00665	hsa-miR-3615	LUC7L3	0	3.0066	0	3.42848
L1	MIRLET7BHG	hsa-miR-580-3p	HMGCS1	0	4.28866	0	3.02161
L1	THUMPD3-AS1	hsa-miR-3615	PPP3CA	0	3.595	0	3.19876
L1	THUMPD3-AS1	hsa-miR-3615	TLE3	0	4.41674	0	3.20642
L1	LINC00665	hsa-miR-3615	TLE3	0	4.56481	0	4.34193
L1	THUMPD3-AS1	hsa-miR-3615	GIGYF1	0	3.70686	0	3.93882
L1	LINC00665	hsa-miR-3615	GIGYF1	0	3.41622	0	4.62665
L1	THUMPD3-AS1	hsa-miR-3615	ZBTB39	0	3.94567	0	2.82062
L1	LINC00665	hsa-miR-3615	ZBTB39	0	4.43191	0	3.4096
L1	THUMPD3-AS1	hsa-miR-3615	RPL15	0	3.37902	0	3.84851
L1	LINC00665	hsa-miR-3615	RPL15	0	3.43556	0	4.69136
L1	THUMPD3-AS1	hsa-miR-3615	ADARB1	0	4.49668	0	3.33546
L1	LINC00665	hsa-miR-3615	ADARB1	0	4.4596	0	4.26068
L1	THUMPD3-AS1	hsa-miR-3615	CCNDBP1	0	3.85622	0	3.28274
L1	LINC00665	hsa-miR-3615	CCNDBP1	0	4.54451	0	4.15482

## Sheet: Level2
Summary of LMM-CTs in L2
0：nonsignificant dysregulated LMM-CTs in this disease ； 1：significant dysregulated LMM-CTs in this disease
Level	lncRNA	miR	mRNA	ICM	Dysregulated score in ICM	DCM	Dysregulated score in DCM
L2	MIRLET7BHG	hsa-miR-320c	NDUFA13	0	4.25948	1	6.10068
L2	OTUD6B-AS1	hsa-miR-3065-3p	ADARB1	1	6.19853	0	5.72322
L2	MIRLET7BHG	hsa-miR-320c	ACBD5	1	6.44426	0	5.72488
L2	MIRLET7BHG	hsa-miR-330-5p	ACVR2B	1	6.32005	0	5.75109
L2	MIRLET7BHG	hsa-miR-330-5p	PILRB	1	6.74751	0	4.99567
L2	AC093297.2	hsa-miR-15a-5p	HMGCS1	0	4.48267	0	3.70024
L2	AC118344.2	hsa-miR-15a-5p	HMGCS1	0	3.88054	0	2.7703
L2	OIP5-AS1	hsa-miR-22-5p	HMGCS1	0	5.54807	0	3.9348
L2	MIRLET7BHG	hsa-miR-29b-3p	HMGCS1	0	4.4627	0	2.79672
L2	AL031587.5	hsa-miR-29b-3p	HMGCS1	0	4.19636	0	3.84773
L2	OIP5-AS1	hsa-miR-34a-5p	HMGCS1	0	4.28249	0	4.61928
L2	LINC00641	hsa-miR-34a-5p	HMGCS1	0	4.34827	0	4.28988
L2	AC104447.1	hsa-miR-34a-5p	HMGCS1	0	4.20637	0	5.0733
L2	OIP5-AS1	hsa-miR-454-3p	HMGCS1	0	5.72068	0	4.46969
L2	AC104447.1	hsa-miR-454-3p	HMGCS1	0	4.94343	0	5.34832
L2	TMEM161B-AS1	hsa-miR-454-3p	HMGCS1	0	5.5628	0	3.78171
L2	LINC01089	hsa-miR-185-3p	GIGYF1	0	4.11548	0	4.09948
L2	SNHG22	hsa-miR-185-3p	GIGYF1	0	3.56765	0	4.34259
L2	SNHG16	hsa-miR-3065-3p	GIGYF1	0	3.8501	0	4.81266
L2	SNHG16	hsa-miR-3065-3p	ADARB1	0	4.97155	0	5.18547
L2	SNHG14	hsa-miR-3065-3p	ADARB1	0	5.55544	0	4.75799
L2	GUSBP11	hsa-miR-3065-3p	ADARB1	0	4.42169	0	5.82615
L2	OIP5-AS1	hsa-miR-3065-3p	ADARB1	0	5.48231	0	4.60991
L2	MEG3	hsa-miR-338-3p	ZBTB39	0	4.60392	0	4.50704
L2	LINC00894	hsa-miR-338-3p	ZBTB39	0	5.06748	0	4.3049
L2	LINC00882	hsa-miR-338-3p	ZBTB39	0	4.64616	0	3.36599
L2	AL450326.1	hsa-miR-338-3p	ZBTB39	0	4.27678	0	3.58223
L2	CRNDE	hsa-miR-338-3p	ZBTB39	0	5.21245	0	3.86788
L2	THUMPD3-AS1	hsa-miR-185-5p	KDM1A	0	4.09884	0	2.33765
L2	THUMPD3-AS1	hsa-miR-185-5p	UFL1	0	4.86817	0	1.89328
L2	THUMPD3-AS1	hsa-miR-185-5p	WWTR1	0	5.06255	0	3.35064
L2	THUMPD3-AS1	hsa-miR-185-5p	SNX1	0	3.59003	0	2.19027
L2	THUMPD3-AS1	hsa-miR-185-5p	SREBF1	0	4.90277	0	4.39192
L2	THUMPD3-AS1	hsa-miR-185-5p	TRIP6	0	4.24982	0	3.17095
L2	THUMPD3-AS1	hsa-miR-185-5p	AARS	0	4.00478	0	3.46978
L2	MIRLET7BHG	hsa-miR-29b-3p	HNRNPH3	0	4.29765	0	3.51041
L2	THUMPD3-AS1	hsa-miR-185-5p	ABLIM1	0	6.03591	0	3.89099
L2	THUMPD3-AS1	hsa-miR-185-5p	ANKRD12	0	4.93358	0	2.76341
L2	THUMPD3-AS1	hsa-miR-185-5p	EMD	0	4.69075	0	2.97617
L2	THUMPD3-AS1	hsa-miR-185-5p	EYA1	0	5.3195	0	3.5651
L2	THUMPD3-AS1	hsa-miR-185-5p	BAG1	0	5.57351	0	4.99288
L2	MIRLET7BHG	hsa-miR-29b-3p	YWHAE	0	4.71531	0	2.94014
L2	THUMPD3-AS1	hsa-miR-185-5p	TMEM97	0	4.92565	0	4.80068
L2	THUMPD3-AS1	hsa-miR-185-5p	SERINC1	0	4.81332	0	2.70596
L2	THUMPD3-AS1	hsa-miR-185-5p	SUB1	0	4.83133	0	3.0883
L2	THUMPD3-AS1	hsa-miR-185-5p	XRN1	0	4.32313	0	2.98462
L2	MIRLET7BHG	hsa-miR-29b-3p	ACVR2B	0	4.6452	0	4.55905
L2	MIRLET7BHG	hsa-miR-320c	ACVR2B	0	4.90798	0	5.56877
L2	MIRLET7BHG	hsa-miR-29b-3p	ABCB6	0	5.1625	0	4.04497
L2	MIRLET7BHG	hsa-miR-29b-3p	MTR	0	5.17091	0	2.41186
L2	MIRLET7BHG	hsa-miR-320c	ZNHIT6	0	5.09305	0	3.69061
L2	MIRLET7BHG	hsa-miR-29b-3p	CCND2	0	3.66863	0	3.728
L2	MIRLET7BHG	hsa-miR-29b-3p	SET	0	4.11773	0	3.44451
L2	THUMPD3-AS1	hsa-miR-185-5p	ZNF706	0	4.13542	0	2.11551
L2	MIRLET7BHG	hsa-miR-320c	COIL	0	4.67971	0	3.78416
L2	MIRLET7BHG	hsa-miR-29b-3p	PILRB	0	5.90412	0	3.14757
L2	THUMPD3-AS1	hsa-miR-185-5p	AHNAK	0	4.69547	0	2.82638
L2	THUMPD3-AS1	hsa-miR-185-5p	FBXO44	0	3.98237	0	3.28662
L2	MIRLET7BHG	hsa-miR-29b-3p	DGLUCY	0	5.05528	0	3.49774
L2	THUMPD3-AS1	hsa-miR-185-5p	CHL1	0	4.85479	0	3.5735
L2	THUMPD3-AS1	hsa-miR-185-5p	TUT4	0	5.53502	0	3.19381
L2	THUMPD3-AS1	hsa-miR-185-5p	TFCP2	0	4.6033	0	3.64762
L2	THUMPD3-AS1	hsa-miR-185-5p	LMO7	0	4.75856	0	3.36055
L2	MIRLET7BHG	hsa-miR-29b-3p	TMTC3	0	3.81766	0	3.20959
L2	MIRLET7BHG	hsa-miR-29b-3p	TPM1	0	5.69833	0	5.19791
L2	THUMPD3-AS1	hsa-miR-185-5p	HDGF	0	4.97464	0	3.15534
L2	THUMPD3-AS1	hsa-miR-185-5p	C9orf72	0	4.86281	0	3.4268
L2	THUMPD3-AS1	hsa-miR-185-5p	UGCG	0	5.63456	0	2.45077
L2	MIRLET7BHG	hsa-miR-29b-3p	ANK3	0	5.54326	0	5.17868
L2	MIRLET7BHG	hsa-miR-320c	HNRNPU	0	4.62789	0	4.66529
L2	MIRLET7BHG	hsa-miR-320c	SAMD8	0	5.12929	0	4.52067
L2	THUMPD3-AS1	hsa-miR-185-5p	UBE2Z	0	5.17636	0	2.83068
L2	THUMPD3-AS1	hsa-miR-185-5p	RPRD2	0	3.51268	0	3.47207
L2	MIRLET7BHG	hsa-miR-29b-3p	FZD5	0	4.93734	0	2.97971
L2	THUMPD3-AS1	hsa-miR-185-5p	DACT1	0	4.73283	0	2.80946
L2	MIRLET7BHG	hsa-miR-320c	RSKR	0	5.05699	0	5.54324
L2	MIRLET7BHG	hsa-miR-29b-3p	ZNF30	0	4.17197	0	3.14128
L2	THUMPD3-AS1	hsa-miR-185-5p	CLIC4	0	5.63608	0	4.08115
L2	THUMPD3-AS1	hsa-miR-185-5p	ASPSCR1	0	4.7457	0	3.00367
L2	THUMPD3-AS1	hsa-miR-185-5p	CHD7	0	4.81646	0	3.50349
L2	THUMPD3-AS1	hsa-miR-185-5p	PRNP	0	4.16679	0	3.89744
L2	THUMPD3-AS1	hsa-miR-185-5p	KDM2A	0	4.25748	0	2.77654
L2	MIRLET7BHG	hsa-miR-29b-3p	GAL3ST3	0	5.36754	0	3.82762
L2	THUMPD3-AS1	hsa-miR-185-5p	TPRN	0	4.18253	0	3.73676
L2	MIRLET7BHG	hsa-miR-29b-3p	BCOR	0	4.31089	0	4.58653
L2	THUMPD3-AS1	hsa-miR-185-5p	CBX6	0	4.45462	0	3.38613
L2	THUMPD3-AS1	hsa-miR-185-5p	ANKFY1	0	4.23961	0	2.11394
L2	MIRLET7BHG	hsa-miR-29b-3p	MTRNR2L1	0	5.56556	0	5.08349
L2	THUMPD3-AS1	hsa-miR-185-5p	WDSUB1	0	4.02234	0	3.2185
L2	MIRLET7BHG	hsa-miR-29b-3p	NHLRC2	0	5.85661	0	4.89111
L2	THUMPD3-AS1	hsa-miR-185-5p	HIST4H4	0	4.92651	0	3.94966
L2	MIRLET7BHG	hsa-miR-29b-3p	STYX	0	4.98796	0	3.57317
L2	THUMPD3-AS1	hsa-miR-185-5p	ANKRD13B	0	4.83572	0	2.8644
L2	THUMPD3-AS1	hsa-miR-185-5p	SMG5	0	5.36475	0	3.55925
L2	MIRLET7BHG	hsa-miR-29b-3p	GIGYF2	0	4.98684	0	2.80524
L2	THUMPD3-AS1	hsa-miR-185-5p	ZNF316	0	4.96084	0	3.00369
L2	THUMPD3-AS1	hsa-miR-185-5p	ZBED5	0	4.65822	0	2.62936
L2	THUMPD3-AS1	hsa-miR-185-5p	ATXN7L3B	0	4.1453	0	3.02258
L2	MIRLET7BHG	hsa-miR-30c-2-3p	FDPS	0	3.86165	0	3.67286
L2	THUMPD3-AS1	hsa-miR-185-5p	HSP90AA1	0	5.04092	0	4.36929
L2	THUMPD3-AS1	hsa-miR-185-5p	DENND2A	0	4.23532	0	1.69027
L2	THUMPD3-AS1	hsa-miR-185-5p	DIAPH1	0	5.57202	0	4.04233
L2	THUMPD3-AS1	hsa-miR-185-5p	ECPAS	0	5.8877	0	4.02124
L2	THUMPD3-AS1	hsa-miR-185-5p	EIF4H	0	4.86226	0	3.86578
L2	THUMPD3-AS1	hsa-miR-185-5p	DAZAP1	0	4.6622	0	3.42676
L2	MIRLET7BHG	hsa-miR-30c-2-3p	NHLRC2	0	5.69378	0	5.37457
L2	THUMPD3-AS1	hsa-miR-185-5p	MYH14	0	5.47181	0	3.97231
L2	THUMPD3-AS1	hsa-miR-185-5p	SAMD4B	0	4.45745	0	3.74177
L2	THUMPD3-AS1	hsa-miR-185-5p	TBC1D13	0	4.6913	0	2.60696
L2	THUMPD3-AS1	hsa-miR-185-5p	MRAS	0	4.2896	0	2.74044
L2	THUMPD3-AS1	hsa-miR-185-5p	ZNF561	0	4.67049	0	2.75999
L2	THUMPD3-AS1	hsa-miR-185-5p	TSPYL4	0	4.0487	0	3.82307
L2	THUMPD3-AS1	hsa-miR-185-5p	RANBP10	0	4.839	0	3.22193
L2	THUMPD3-AS1	hsa-miR-185-5p	IKBKG	0	4.06467	0	3.11169
L2	MIRLET7BHG	hsa-miR-411-5p	UQCRB	0	5.93058	0	4.49421
L2	THUMPD3-AS1	hsa-miR-185-5p	TMEM86A	0	4.59605	0	3.08697
L2	MIRLET7BHG	hsa-miR-30c-2-3p	PGPEP1	0	4.3731	0	3.77506
L2	THUMPD3-AS1	hsa-miR-185-5p	SMAD7	0	5.08904	0	3.18452
L2	THUMPD3-AS1	hsa-miR-185-5p	PPP2R5D	0	4.66218	0	4.16229
L2	THUMPD3-AS1	hsa-miR-185-5p	GIPC1	0	3.29014	0	3.46311

## Sheet: Level3
Summary of LMM-CTs in L3
0：nonsignificant dysregulated LMM-CTs in this disease ； 1：significant dysregulated LMM-CTs in this disease
Level	lncRNA	miR	mRNA	ICM	Dysregulated score in ICM	DCM	Dysregulated score in DCM
L3	OTUD6B-AS1	hsa-miR-3065-3p	UQCRC1	1	6.26079	1	6.27388
L3	OTUD6B-AS1	hsa-miR-3065-3p	SMC1A	1	6.83215	1	6.0087
L3	LINC00847	hsa-miR-34a-5p	NTN4	1	6.26048	1	6.30263
L3	OIP5-AS1	hsa-miR-22-5p	PGM1	1	6.57616	1	6.44854
L3	GUSBP11	hsa-miR-320c	LARP4B	1	6.3249	1	6.95821
L3	OTUD6B-AS1	hsa-miR-3065-3p	ZBTB47	1	6.80913	1	6.83218
L3	SNHG14	hsa-miR-3065-3p	SLC1A4	1	7.05676	1	6.1514
L3	OIP5-AS1	hsa-miR-3065-3p	SLC1A4	1	7.11832	1	6.02617
L3	PAX8-AS1	hsa-miR-338-3p	NRP2	1	7.04998	1	5.94191
L3	AC008443.1	hsa-miR-330-5p	PILRB	1	7.51315	1	6.65272
L3	OIP5-AS1	hsa-miR-22-5p	COPA	1	6.50555	1	6.07124
L3	OIP5-AS1	hsa-miR-22-5p	OPTN	1	6.58785	1	6.07829
L3	OIP5-AS1	hsa-miR-22-5p	AHNAK	1	6.94928	1	6.01376
L3	OIP5-AS1	hsa-miR-22-5p	TRIP10	1	6.19562	1	6.5968
L3	PAX8-AS1	hsa-miR-338-3p	PRKCSH	1	6.44632	1	6.19374
L3	OTUD6B-AS1	hsa-miR-3065-3p	UBA1	1	6.71395	1	6.85811
L3	OIP5-AS1	hsa-miR-22-5p	ECPAS	1	6.71636	1	6.04182
L3	MEG3	hsa-miR-22-5p	RDX	1	6.32159	1	6.2971
L3	OTUD6B-AS1	hsa-miR-3065-3p	TRIM41	1	6.73966	1	6.0252
L3	OIP5-AS1	hsa-miR-22-5p	MMUT	1	6.59771	1	5.99412
L3	OIP5-AS1	hsa-miR-454-3p	AGPAT3	1	6.74432	1	6.39043
L3	AC104447.1	hsa-miR-454-3p	AGPAT3	1	6.30161	1	6.42412
L3	OTUD6B-AS1	hsa-miR-3065-3p	FAM171A2	1	6.96866	1	6.62164
L3	SNHG14	hsa-miR-3065-3p	SERPINI1	1	7.07777	1	6.68199
L3	OTUD6B-AS1	hsa-miR-3065-3p	SERPINI1	1	7.5189	1	6.91735
L3	OIP5-AS1	hsa-miR-454-3p	BMT2	1	6.30659	1	6.1387
L3	OTUD6B-AS1	hsa-miR-3065-3p	LENG8	1	6.16023	1	6.1404
L3	AC010969.2	hsa-miR-15a-5p	SLC20A2	1	6.51427	1	6.00108
L3	LINC00638	hsa-miR-185-5p	CLIC4	1	6.67828	1	6.09092
L3	MEG3	hsa-miR-22-5p	RALGAPB	1	6.24894	1	6.11734
L3	SNHG14	hsa-miR-3065-3p	INSR	1	6.32639	1	6.17522
L3	OTUD6B-AS1	hsa-miR-3065-3p	INSR	1	6.81452	1	6.76006
L3	OIP5-AS1	hsa-miR-454-3p	VANGL1	1	6.32169	1	5.9489
L3	OTUD6B-AS1	hsa-miR-3065-3p	MTURN	1	7.0023	1	6.3874
L3	OIP5-AS1	hsa-miR-3065-3p	BCOR	1	6.61581	1	6.02158
L3	OIP5-AS1	hsa-miR-454-3p	TUBB4B	1	6.2801	1	6.15637
L3	OTUD6B-AS1	hsa-miR-3065-3p	ZNF512B	1	6.71972	1	6.37771
L3	OTUD6B-AS1	hsa-miR-3065-3p	MAML3	1	6.57624	1	6.46171
L3	PAX8-AS1	hsa-miR-338-3p	PPP1R10	1	6.39845	1	6.03146
L3	OIP5-AS1	hsa-miR-22-5p	IPO7	1	6.56994	1	6.48141
L3	OIP5-AS1	hsa-miR-454-3p	PCSK6	1	6.39822	1	6.78412
L3	LINC00638	hsa-miR-185-5p	ECPAS	1	7.15205	1	6.606
L3	OIP5-AS1	hsa-miR-34a-5p	KHDRBS1	1	6.35146	1	7.09603
L3	OTUD6B-AS1	hsa-miR-3065-3p	ZBTB5	1	6.65505	1	5.96143
L3	OIP5-AS1	hsa-miR-454-3p	MFF	1	6.77332	1	6.2767
L3	OTUD6B-AS1	hsa-miR-3065-3p	UBE2V1	1	6.30995	1	6.06006
L3	OTUD6B-AS1	hsa-miR-3065-3p	CLASP1	1	6.23348	1	6.09746
L3	OTUD6B-AS1	hsa-miR-3065-3p	QPCTL	1	7.28342	1	6.55448
L3	OIP5-AS1	hsa-miR-454-3p	IFNLR1	1	6.18909	1	6.68583
L3	OTUD6B-AS1	hsa-miR-3065-3p	CCDC59	1	6.58175	1	6.35663
L3	OIP5-AS1	hsa-miR-454-3p	GPR75	1	6.8293	1	6.33843
L3	OIP5-AS1	hsa-miR-454-3p	TIMM50	1	6.821	1	6.31179
L3	OIP5-AS1	hsa-miR-34a-5p	RNF40	0	5.13307	1	6.06678
L3	OIP5-AS1	hsa-miR-34a-5p	SCYL3	0	5.51981	1	6.71245
L3	LINC00641	hsa-miR-34a-5p	SCYL3	0	4.92117	1	6.01645
L3	AC104447.1	hsa-miR-34a-5p	SCYL3	0	4.80994	1	6.65157
L3	AC104447.1	hsa-miR-454-3p	MAP3K9	0	5.33052	1	6.03081
L3	GUSBP11	hsa-miR-3065-3p	ELAC2	0	5.21755	1	5.92205
L3	AC104447.1	hsa-miR-454-3p	UBE3C	0	4.67073	1	6.02
L3	GUSBP11	hsa-miR-3065-3p	NISCH	0	4.05005	1	6.04445
L3	OTUD6B-AS1	hsa-miR-3065-3p	NISCH	0	5.65258	1	6.06634
L3	OIP5-AS1	hsa-miR-34a-5p	SCMH1	0	5.48567	1	6.3081
L3	OIP5-AS1	hsa-miR-34a-5p	WWC3	0	4.93713	1	6.69738
L3	TUG1	hsa-miR-34a-5p	WWC3	0	4.04048	1	6.20285
L3	LINC00847	hsa-miR-34a-5p	FOXN3	0	5.96842	1	6.35576
L3	OIP5-AS1	hsa-miR-34a-5p	FOXN3	0	4.86862	1	6.75474
L3	TUG1	hsa-miR-34a-5p	FOXN3	0	4.33222	1	6.06016
L3	AC131212.2	hsa-miR-34a-5p	FOXN3	0	4.98581	1	6.33658
L3	AC104447.1	hsa-miR-34a-5p	SLK	0	2.95334	1	5.95618
L3	LINC00641	hsa-miR-34a-5p	NTN4	0	4.84871	1	6.71373
L3	SNHG14	hsa-miR-3065-3p	GPR137B	0	5.31676	1	6.15868
L3	OTUD6B-AS1	hsa-miR-3065-3p	GPR137B	0	6.1197	1	6.60524
L3	MEG3	hsa-miR-22-5p	PGM1	0	5.44458	1	6.18325
L3	MEG3	hsa-miR-22-5p	HSP90AA1	0	4.39083	1	6.24022
L3	OIP5-AS1	hsa-miR-22-5p	HSP90AA1	0	5.65935	1	6.09037
L3	OIP5-AS1	hsa-miR-34a-5p	BCORL1	0	5.06832	1	6.16015
L3	LINC00641	hsa-miR-34a-5p	BCORL1	0	4.86558	1	6.06642
L3	MEG3	hsa-miR-22-5p	HUWE1	0	4.68413	1	6.07035
L3	OIP5-AS1	hsa-miR-22-5p	HUWE1	0	5.37725	1	6.04012
L3	OIP5-AS1	hsa-miR-34a-5p	HUWE1	0	3.63616	1	6.19252
L3	AC104447.1	hsa-miR-34a-5p	HUWE1	0	3.54945	1	6.09399
L3	OIP5-AS1	hsa-miR-454-3p	HUWE1	0	5.40735	1	6.28392
L3	AC104447.1	hsa-miR-454-3p	HUWE1	0	4.61951	1	6.60999
L3	AP003469.4	hsa-miR-454-3p	HUWE1	0	5.47105	1	5.9454
L3	UCKL1-AS1	hsa-miR-454-3p	HUWE1	0	5.2808	1	5.99143
L3	SNHG14	hsa-miR-3065-3p	STRN4	0	4.72936	1	6.3948
L3	NUTM2A-AS1	hsa-miR-15a-5p	HECTD1	0	5.43213	1	5.95632
L3	MEG3	hsa-miR-22-5p	NUP188	0	5.06954	1	6.05375
L3	MEG3	hsa-miR-338-3p	HSP90AB1	0	4.96543	1	6.38967
L3	OIP5-AS1	hsa-miR-34a-5p	ZNF184	0	5.31417	1	5.97772
L3	OIP5-AS1	hsa-miR-34a-5p	SCD	0	5.82284	1	6.33238
L3	MEG3	hsa-miR-338-3p	NRP1	0	5.2793	1	6.51667
L3	MEG3	hsa-miR-338-3p	AHSA1	0	4.96503	1	5.94662
L3	MEG3	hsa-miR-338-3p	KIF3B	0	5.50849	1	6.24364
L3	OIP5-AS1	hsa-miR-34a-5p	CYB5B	0	4.67116	1	6.49823
L3	TUG1	hsa-miR-34a-5p	CYB5B	0	3.56449	1	6.07509
L3	AC010969.2	hsa-miR-15a-5p	GSPT1	0	5.58583	1	5.99409
L3	AC093297.2	hsa-miR-15a-5p	GSPT1	0	5.23464	1	6.13237
L3	GUSBP11	hsa-miR-3065-3p	ERCC2	0	5.72303	1	6.23333
L3	OTUD6B-AS1	hsa-miR-3065-3p	AKT2	0	5.78417	1	5.95235
L3	AC021092.1	hsa-miR-185-5p	BAG1	0	6.14666	1	5.93411
L3	MEG3	hsa-miR-22-5p	UBTF	0	4.10934	1	6.05309
L3	LINC00847	hsa-miR-34a-5p	TMEM33	0	5.71962	1	5.92437
L3	OIP5-AS1	hsa-miR-34a-5p	TMEM33	0	4.80693	1	6.61636
L3	UCKL1-AS1	hsa-miR-454-3p	EIF4G2	0	5.62797	1	5.98222
L3	AC104447.1	hsa-miR-454-3p	UBE4A	0	5.7604	1	6.13638
L3	OIP5-AS1	hsa-miR-454-3p	CERT1	0	5.35178	1	6.22441
L3	AP003469.4	hsa-miR-454-3p	CERT1	0	5.33358	1	6.15819
L3	UCKL1-AS1	hsa-miR-454-3p	CERT1	0	5.23235	1	5.92311
L3	LINC00847	hsa-miR-34a-5p	CERT1	0	4.57919	1	5.99674
L3	OIP5-AS1	hsa-miR-34a-5p	CERT1	0	3.4813	1	6.50913
L3	AC131649.2	hsa-miR-320c	ACVR2B	0	4.97181	1	6.02629
L3	GUSBP11	hsa-miR-320c	ACVR2B	0	5.33407	1	6.3451
L3	SNHG16	hsa-miR-3065-3p	ZBTB47	0	5.31971	1	5.92171
L3	SNHG14	hsa-miR-3065-3p	ZBTB47	0	6.14926	1	6.13083
L3	GUSBP11	hsa-miR-3065-3p	ZBTB47	0	5.61246	1	6.66806
L3	OIP5-AS1	hsa-miR-34a-5p	SPTBN1	0	3.96271	1	6.28437
L3	LINC00641	hsa-miR-34a-5p	SPTBN1	0	3.62989	1	5.96502
L3	OIP5-AS1	hsa-miR-34a-5p	EHBP1	0	5.05516	1	6.54832
L3	TUG1	hsa-miR-34a-5p	EHBP1	0	3.855	1	5.96466
L3	OIP5-AS1	hsa-miR-34a-5p	CNPPD1	0	5.793	1	5.94091
L3	MEG3	hsa-miR-338-3p	MSH6	0	4.85508	1	5.92721
L3	OIP5-AS1	hsa-miR-34a-5p	C1orf109	0	5.65592	1	6.11442
L3	MEG3	hsa-miR-338-3p	CREB1	0	5.75913	1	6.09688
L3	OIP5-AS1	hsa-miR-34a-5p	TGIF2	0	5.78574	1	5.98167
L3	TUG1	hsa-miR-34a-5p	TGIF2	0	5.09229	1	6.04312
L3	AC104447.1	hsa-miR-34a-5p	DNAL1	0	4.30495	1	5.93343
L3	MEG3	hsa-miR-338-3p	SLF2	0	5.08571	1	6.04824
L3	AC104447.1	hsa-miR-454-3p	PANK3	0	5.6465	1	6.17855
L3	MEG3	hsa-miR-338-3p	ADGRB2	0	5.404	1	6.35937
L3	MEG3	hsa-miR-22-5p	COPA	0	5.04598	1	6.07388
L3	GUSBP11	hsa-miR-320c	TRIM24	0	6.004	1	6.69752
L3	MEG3	hsa-miR-22-5p	OPTN	0	5.43256	1	5.93173
L3	OIP5-AS1	hsa-miR-22-5p	STAU1	0	5.42775	1	5.92754
L3	OIP5-AS1	hsa-miR-34a-5p	AHNAK	0	5.65235	1	6.01136
L3	MEG3	hsa-miR-338-3p	EFNB2	0	5.71618	1	6.0054
L3	MEG3	hsa-miR-22-5p	TRIP10	0	4.7178	1	6.03713
L3	GUSBP11	hsa-miR-3065-3p	RBCK1	0	5.71419	1	5.99514
L3	OIP5-AS1	hsa-miR-34a-5p	MAP7D3	0	5.6884	1	6.61658
L3	TUG1	hsa-miR-34a-5p	MAP7D3	0	4.96219	1	6.42309
L3	AC131212.2	hsa-miR-34a-5p	MAP7D3	0	5.0066	1	6.16237
L3	MEG3	hsa-miR-338-3p	PRKCSH	0	4.5934	1	5.96471
L3	SNHG14	hsa-miR-3065-3p	UBA1	0	6.01403	1	6.09415
L3	GUSBP11	hsa-miR-3065-3p	UBA1	0	4.85801	1	6.15577
L3	GUSBP11	hsa-miR-320c	RLIM	0	4.50596	1	6.08272
L3	OIP5-AS1	hsa-miR-34a-5p	SYT11	0	5.32322	1	6.15748
L3	OIP5-AS1	hsa-miR-34a-5p	ZBED3	0	5.70927	1	6.35861
L3	OIP5-AS1	hsa-miR-22-5p	DYSF	0	6.13535	1	6.00266
L3	OIP5-AS1	hsa-miR-34a-5p	DCAF7	0	5.24886	1	6.21495
L3	MEG3	hsa-miR-22-5p	ECPAS	0	6.09839	1	6.3935
L3	OIP5-AS1	hsa-miR-34a-5p	PARP16	0	5.87516	1	6.30058
L3	AC104447.1	hsa-miR-454-3p	NCOR1	0	4.46439	1	6.01185
L3	MEG3	hsa-miR-338-3p	NPEPPS	0	5.10321	1	5.96812
L3	OIP5-AS1	hsa-miR-34a-5p	PIP5K1A	0	5.08382	1	6.01522
L3	OIP5-AS1	hsa-miR-34a-5p	TAF1A	0	5.57646	1	5.96153
L3	AC104447.1	hsa-miR-34a-5p	TAF1A	0	5.08501	1	6.50904
L3	GUSBP11	hsa-miR-320c	PARP1	0	5.58429	1	6.63359
L3	OIP5-AS1	hsa-miR-22-5p	ARL8A	0	5.97845	1	6.13867
L3	OIP5-AS1	hsa-miR-34a-5p	HSPD1	0	5.31544	1	6.02437
L3	OIP5-AS1	hsa-miR-34a-5p	PURB	0	4.55543	1	6.13579
L3	MEG3	hsa-miR-338-3p	TAOK2	0	5.02418	1	6.19708
L3	OIP5-AS1	hsa-miR-34a-5p	ANK3	0	4.31761	1	6.18878
L3	OIP5-AS1	hsa-miR-34a-5p	ANKRD50	0	3.95371	1	6.0893
L3	GUSBP11	hsa-miR-320c	HNRNPU	0	5.0439	1	6.74757
L3	OIP5-AS1	hsa-miR-34a-5p	MIA3	0	4.69474	1	6.29915
L3	AC104447.1	hsa-miR-34a-5p	MIA3	0	4.6013	1	6.08028
L3	GUSBP11	hsa-miR-320c	MIER3	0	5.31693	1	6.07637
L3	GUSBP11	hsa-miR-320c	FAM126B	0	5.66782	1	6.00596
L3	GUSBP11	hsa-miR-320c	SAMD8	0	5.23877	1	5.98362
L3	AC010969.2	hsa-miR-15a-5p	AGPAT3	0	5.90301	1	6.16868
L3	MBNL1-AS1	hsa-miR-15a-5p	AGPAT3	0	5.42651	1	6.00307
L3	AC093297.2	hsa-miR-15a-5p	AGPAT3	0	5.28084	1	6.30088
L3	MEG3	hsa-miR-338-3p	ADAR	0	4.51437	1	6.32495
L3	SNHG14	hsa-miR-3065-3p	EMC10	0	6.04551	1	6.63479
L3	OIP5-AS1	hsa-miR-34a-5p	HIPK1	0	3.54459	1	6.03101
L3	AC104447.1	hsa-miR-454-3p	OTUD4	0	6.00517	1	6.24769
L3	OIP5-AS1	hsa-miR-22-5p	TMUB1	0	6.1018	1	5.92641
L3	OIP5-AS1	hsa-miR-34a-5p	TMUB1	0	4.93035	1	6.04327
L3	MEG3	hsa-miR-338-3p	INPPL1	0	5.61468	1	6.63567
L3	MEG3	hsa-miR-22-5p	NSD1	0	4.16702	1	5.92579
L3	OIP5-AS1	hsa-miR-34a-5p	IDH3A	0	4.46265	1	6.0677
L3	LINC00638	hsa-miR-185-5p	IGF2	0	5.31924	1	6.26353
L3	UCKL1-AS1	hsa-miR-454-3p	IGF2	0	4.66428	1	5.97178
L3	OIP5-AS1	hsa-miR-34a-5p	TRIM68	0	5.47989	1	6.30164
L3	AC131649.2	hsa-miR-320c	RSKR	0	5.05837	1	5.98196
L3	AC104447.1	hsa-miR-454-3p	KMT2D	0	4.12106	1	5.96602
L3	GUSBP11	hsa-miR-320c	CTNNB1	0	4.95455	1	6.05625
L3	AC093297.2	hsa-miR-15a-5p	SLC20A2	0	5.93001	1	5.93873
L3	NUTM2A-AS1	hsa-miR-15a-5p	SLC20A2	0	5.90094	1	6.09555
L3	OIP5-AS1	hsa-miR-34a-5p	ZSWIM1	0	4.44569	1	6.35407
L3	OIP5-AS1	hsa-miR-34a-5p	ZNF354A	0	4.53172	1	6.6692
L3	AC104447.1	hsa-miR-454-3p	RALGAPB	0	5.90093	1	6.4766
L3	MEG3	hsa-miR-338-3p	STAT2	0	4.78596	1	5.99474
L3	MEG3	hsa-miR-338-3p	ATF7	0	5.01081	1	6.14598
L3	MEG3	hsa-miR-338-3p	RARG	0	4.85885	1	6.23814
L3	LINC00894	hsa-miR-338-3p	RARG	0	5.62491	1	6.15776
L3	SDCBP2-AS1	hsa-miR-338-3p	RARG	0	5.60152	1	6.05904
L3	MEG3	hsa-miR-22-5p	PDE4DIP	0	5.48956	1	6.13271
L3	OIP5-AS1	hsa-miR-22-5p	PDE4DIP	0	5.88987	1	5.99626
L3	GUSBP11	hsa-miR-320c	WDR6	0	5.01051	1	6.73907
L3	OIP5-AS1	hsa-miR-34a-5p	ZHX2	0	4.91287	1	6.17504
L3	OIP5-AS1	hsa-miR-34a-5p	MYADM	0	4.69019	1	6.36714
L3	AC104447.1	hsa-miR-34a-5p	MYADM	0	4.32855	1	5.94507
L3	LINC00641	hsa-miR-34a-5p	R3HDM2	0	4.9332	1	6.08589
L3	SNHG14	hsa-miR-3065-3p	MTURN	0	6.06975	1	5.96393
L3	GUSBP11	hsa-miR-3065-3p	MTURN	0	5.8347	1	6.65671
L3	AC104447.1	hsa-miR-454-3p	ZNF678	0	4.21828	1	6.62798
L3	GUSBP11	hsa-miR-3065-3p	BCOR	0	5.30948	1	6.35034
L3	MEG3	hsa-miR-22-5p	MEX3B	0	5.11089	1	6.13086
L3	OIP5-AS1	hsa-miR-22-5p	MEX3B	0	6.12611	1	5.97185
L3	Z97832.2	hsa-miR-320c	NDUFA13	0	4.24638	1	6.19839
L3	AL157392.3	hsa-miR-320c	NDUFA13	0	4.72387	1	6.0249
L3	AC110048.2	hsa-miR-320c	NDUFA13	0	5.67822	1	6.36089
L3	AC131649.2	hsa-miR-320c	NDUFA13	0	4.37451	1	6.18248
L3	GUSBP11	hsa-miR-320c	NDUFA13	0	4.54814	1	6.93611
L3	AC104447.1	hsa-miR-34a-5p	TEAD1	0	4.16484	1	5.95887
L3	OIP5-AS1	hsa-miR-22-5p	TUBB4B	0	5.79605	1	6.0218
L3	AC104447.1	hsa-miR-454-3p	TUBB4B	0	5.19596	1	6.38992
L3	OIP5-AS1	hsa-miR-34a-5p	TUBB4B	0	5.01151	1	6.53353
L3	TUG1	hsa-miR-34a-5p	TUBB4B	0	3.92245	1	6.10273
L3	LINC00641	hsa-miR-34a-5p	TUBB4B	0	4.48158	1	5.92487
L3	AC104447.1	hsa-miR-34a-5p	TUBB4B	0	4.6285	1	6.34248
L3	OIP5-AS1	hsa-miR-34a-5p	SF3B3	0	5.04183	1	5.99669
L3	OIP5-AS1	hsa-miR-34a-5p	BLOC1S3	0	5.53372	1	6.59256
L3	TUG1	hsa-miR-34a-5p	BLOC1S3	0	4.48868	1	6.26895
L3	OIP5-AS1	hsa-miR-34a-5p	LCOR	0	3.64599	1	6.03445
L3	MEG3	hsa-miR-22-5p	NACA	0	4.83627	1	5.9451
L3	MEG3	hsa-miR-338-3p	LAMA2	0	5.68888	1	6.15364
L3	SNHG14	hsa-miR-3065-3p	RABL6	0	5.9452	1	6.09354
L3	GUSBP11	hsa-miR-3065-3p	MAML3	0	4.84863	1	6.42803
L3	OIP5-AS1	hsa-miR-34a-5p	ARHGEF12	0	4.11131	1	6.31207
L3	OIP5-AS1	hsa-miR-34a-5p	FUT11	0	5.22604	1	6.0224
L3	OIP5-AS1	hsa-miR-34a-5p	MCMBP	0	4.92735	1	6.1552
L3	OIP5-AS1	hsa-miR-22-5p	TXNRD1	0	5.89206	1	5.92652
L3	OIP5-AS1	hsa-miR-34a-5p	BMPR2	0	4.4407	1	6.14912
L3	AC104447.1	hsa-miR-34a-5p	BMPR2	0	3.91667	1	6.02256
L3	SNHG14	hsa-miR-3065-3p	GNL1	0	5.59101	1	5.98903
L3	OTUD6B-AS1	hsa-miR-3065-3p	GNL1	0	5.82676	1	6.50441
L3	MEG3	hsa-miR-22-5p	IPO7	0	6.13226	1	6.72532
L3	GUSBP11	hsa-miR-320c	RBMXL1	0	5.33496	1	6.76223
L3	GUSBP11	hsa-miR-320c	VAMP2	0	4.98773	1	6.29766
L3	GUSBP11	hsa-miR-3065-3p	ERCC6	0	6.11745	1	6.12225
L3	OIP5-AS1	hsa-miR-34a-5p	HYAL1	0	5.00591	1	6.15639
L3	MEG3	hsa-miR-338-3p	ANKHD1-EIF4EBP3	0	4.45397	1	6.94418
L3	AC090198.1	hsa-miR-338-3p	ANKHD1-EIF4EBP3	0	5.23186	1	6.18511
L3	CRNDE	hsa-miR-338-3p	ANKHD1-EIF4EBP3	0	5.60097	1	6.03775
L3	OIP5-AS1	hsa-miR-34a-5p	SOCS7	0	4.59064	1	6.25585
L3	AC104447.1	hsa-miR-34a-5p	SOCS7	0	4.21566	1	6.10278
L3	AC131212.2	hsa-miR-34a-5p	SOCS7	0	4.57869	1	5.91853
L3	GUSBP11	hsa-miR-320c	ATXN7L3B	0	4.3069	1	6.20369
L3	AC104447.1	hsa-miR-454-3p	PCSK6	0	5.48071	1	6.59673
L3	NUTM2B-AS1	hsa-miR-454-3p	PCSK6	0	5.99624	1	6.07016
L3	UCKL1-AS1	hsa-miR-454-3p	PCSK6	0	5.52866	1	6.21442
L3	LINC00638	hsa-miR-185-5p	HSP90AA1	0	5.31155	1	6.2559
L3	LINC00638	hsa-miR-185-5p	DIAPH1	0	5.86211	1	5.94961
L3	TUG1	hsa-miR-34a-5p	KHDRBS1	0	5.12404	1	6.22558
L3	AC131212.2	hsa-miR-34a-5p	KHDRBS1	0	5.73038	1	6.08841
L3	LINC00638	hsa-miR-185-5p	EIF5AL1	0	5.79071	1	5.98341
L3	OIP5-AS1	hsa-miR-34a-5p	IFNLR1	0	4.22516	1	6.21334
L3	LINC00638	hsa-miR-185-5p	TSPYL4	0	5.09017	1	6.01775
L3	MEG3	hsa-miR-338-3p	TAPBP	0	4.10557	1	6.41948
L3	PAX8-AS1	hsa-miR-338-3p	TAPBP	0	6.0686	1	6.10461
L3	MEG3	hsa-miR-338-3p	ADCY7	0	4.15973	1	5.95906
L3	AC104447.1	hsa-miR-454-3p	NAA50	0	5.61273	1	6.32571
L3	GUSBP11	hsa-miR-3065-3p	SLU7	0	5.47318	1	6.07305
L3	GUSBP11	hsa-miR-3065-3p	QPCTL	0	5.72809	1	6.42361
L3	SNHG14	hsa-miR-3065-3p	ZC3H4	0	5.97997	1	6.15345
L3	OTUD6B-AS1	hsa-miR-3065-3p	ZC3H4	0	5.9891	1	6.05039
L3	AP003469.4	hsa-miR-454-3p	IFNLR1	0	5.9233	1	5.99559
L3	MEG3	hsa-miR-338-3p	SCARA3	0	4.63163	1	6.30662
L3	AC104447.1	hsa-miR-454-3p	TIMM50	0	5.3238	1	6.04596
L3	OIP5-AS1	hsa-miR-454-3p	M6PR	1	6.32779	0	4.59817
L3	NUTM2B-AS1	hsa-miR-454-3p	M6PR	1	6.5604	0	4.43706
L3	OIP5-AS1	hsa-miR-22-5p	RBM6	1	6.21909	0	5.2713
L3	NUTM2B-AS1	hsa-miR-454-3p	MAP3K9	1	6.58375	0	5.46133
L3	OTUD6B-AS1	hsa-miR-3065-3p	ELAC2	1	6.3125	0	5.84176
L3	OIP5-AS1	hsa-miR-454-3p	KIAA0100	1	6.20079	0	5.31753
L3	CRNDE	hsa-miR-338-3p	EHD2	1	6.35159	0	4.52953
L3	OTUD6B-AS1	hsa-miR-3065-3p	CCDC28A	1	6.9929	0	5.63588
L3	PAX8-AS1	hsa-miR-338-3p	VAMP3	1	6.17191	0	4.94368
L3	OTUD6B-AS1	hsa-miR-3065-3p	CTDP1	1	6.26596	0	5.76767
L3	NUTM2B-AS1	hsa-miR-454-3p	QSER1	1	6.24511	0	3.7896
L3	PAX8-AS1	hsa-miR-338-3p	TNK2	1	6.64031	0	5.0167
L3	CRNDE	hsa-miR-338-3p	TNK2	1	6.17769	0	4.50217
L3	OIP5-AS1	hsa-miR-22-5p	CS	1	6.92768	0	5.82059
L3	CRNDE	hsa-miR-338-3p	EIF4B	1	6.37418	0	4.40196
L3	OIP5-AS1	hsa-miR-22-5p	ARFGEF1	1	6.43895	0	4.74353
L3	CRNDE	hsa-miR-338-3p	TRO	1	6.29386	0	5.16993
L3	PAX8-AS1	hsa-miR-338-3p	EIF2B3	1	6.60482	0	4.9156
L3	OIP5-AS1	hsa-miR-22-5p	CDC42	1	6.58152	0	5.47888
L3	PAX8-AS1	hsa-miR-338-3p	TCF3	1	6.18663	0	5.10938
L3	SNHG14	hsa-miR-3065-3p	SMC1A	1	6.32834	0	5.76229
L3	LINC00638	hsa-miR-185-5p	NEBL	1	6.1598	0	5.90556
L3	NUTM2B-AS1	hsa-miR-454-3p	UBE2K	1	6.1668	0	4.47326
L3	OIP5-AS1	hsa-miR-22-5p	RIF1	1	6.53207	0	4.91367
L3	CRNDE	hsa-miR-338-3p	NFE2L1	1	6.22933	0	4.39811
L3	CRNDE	hsa-miR-338-3p	CAD	1	6.39079	0	4.76197
L3	CRNDE	hsa-miR-338-3p	MLF2	1	6.36922	0	5.05137
L3	SNHG14	hsa-miR-3065-3p	TNRC6A	1	6.62888	0	5.52144
L3	OTUD6B-AS1	hsa-miR-3065-3p	TNRC6A	1	6.80148	0	5.73341
L3	AC010969.2	hsa-miR-15a-5p	HECTD1	1	6.19514	0	5.65823
L3	OIP5-AS1	hsa-miR-22-5p	NUP188	1	6.43125	0	5.91343
L3	PAX8-AS1	hsa-miR-338-3p	HSP90AB1	1	6.8318	0	5.87812
L3	CRNDE	hsa-miR-338-3p	HSP90AB1	1	6.55659	0	5.63059
L3	AC234582.1	hsa-miR-185-5p	ABLIM1	1	6.3235	0	4.5382
L3	AC026356.1	hsa-miR-185-5p	ABLIM1	1	6.75648	0	4.62617
L3	AC106820.4	hsa-miR-185-5p	ABLIM1	1	6.79627	0	4.18921
L3	LINC00638	hsa-miR-185-5p	JOSD1	1	6.21178	0	5.42714
L3	OIP5-AS1	hsa-miR-22-5p	DNAL4	1	6.26391	0	5.49563
L3	LINC00847	hsa-miR-34a-5p	DNAL4	1	6.27942	0	5.2842
L3	PAX8-AS1	hsa-miR-338-3p	AHSA1	1	6.73418	0	5.80107
L3	CRNDE	hsa-miR-338-3p	AHSA1	1	6.48676	0	5.49012
L3	OIP5-AS1	hsa-miR-22-5p	PPM1A	1	6.37252	0	5.16265
L3	PAX8-AS1	hsa-miR-338-3p	KIF3B	1	7.08602	0	5.52887
L3	CRNDE	hsa-miR-338-3p	KIF3B	1	6.60402	0	5.48934
L3	OIP5-AS1	hsa-miR-22-5p	NAA10	1	6.21028	0	4.68141
L3	PAX8-AS1	hsa-miR-338-3p	NFAT5	1	6.56137	0	4.48313
L3	TMEM161B-AS1	hsa-miR-454-3p	LONP2	1	6.25101	0	3.20168
L3	CRNDE	hsa-miR-338-3p	CDIPT	1	6.16893	0	4.31178
L3	LINC00638	hsa-miR-185-5p	EYA1	1	6.15808	0	5.65256
L3	OTUD6B-AS1	hsa-miR-3065-3p	ERICH1	1	6.16776	0	5.465
L3	OIP5-AS1	hsa-miR-3065-3p	ERCC2	1	6.35669	0	5.04655
L3	OTUD6B-AS1	hsa-miR-3065-3p	ILVBL	1	6.21513	0	5.39199
L3	PAX8-AS1	hsa-miR-338-3p	TNPO2	1	6.55693	0	5.0644
L3	PEG13	hsa-miR-338-3p	ISYNA1	1	6.44858	0	4.54053
L3	CRNDE	hsa-miR-338-3p	ISYNA1	1	6.40175	0	4.32328
L3	OIP5-AS1	hsa-miR-454-3p	AVL9	1	6.25166	0	4.90268
L3	NUTM2B-AS1	hsa-miR-454-3p	AVL9	1	7.00348	0	4.51655
L3	UCKL1-AS1	hsa-miR-454-3p	AVL9	1	6.27423	0	4.45436
L3	CRNDE	hsa-miR-338-3p	TMEM106B	1	6.43848	0	4.43231
L3	AC234582.1	hsa-miR-185-5p	BAG1	1	6.28489	0	5.57601
L3	AC026356.1	hsa-miR-185-5p	BAG1	1	6.30804	0	5.75317
L3	AC106820.4	hsa-miR-185-5p	BAG1	1	6.15193	0	5.11944
L3	OIP5-AS1	hsa-miR-22-5p	EIF3A	1	6.27042	0	5.38305
L3	PAX8-AS1	hsa-miR-338-3p	LZTS2	1	6.74042	0	4.60434
L3	CRNDE	hsa-miR-338-3p	LZTS2	1	6.16341	0	4.20775
L3	OIP5-AS1	hsa-miR-454-3p	ACBD5	1	6.4891	0	5.73977
L3	TMEM161B-AS1	hsa-miR-454-3p	ACBD5	1	6.53722	0	5.10455
L3	AP003469.4	hsa-miR-454-3p	ACBD5	1	6.30508	0	5.53932
L3	NUTM2B-AS1	hsa-miR-454-3p	ACBD5	1	6.81713	0	5.28218
L3	UCKL1-AS1	hsa-miR-454-3p	ACBD5	1	6.5438	0	5.84714
L3	KCTD21-AS1	hsa-miR-320c	LARP4B	1	6.43118	0	5.43733
L3	NUTM2B-AS1	hsa-miR-454-3p	NUFIP2	1	6.45996	0	4.60081
L3	LINC00847	hsa-miR-34a-5p	CCND1	1	6.33953	0	5.14602
L3	OIP5-AS1	hsa-miR-22-5p	UBE4A	1	6.26654	0	5.12996
L3	OIP5-AS1	hsa-miR-454-3p	UBE4A	1	6.23447	0	5.68071
L3	AP003469.4	hsa-miR-454-3p	UBE4A	1	6.32322	0	5.39239
L3	NUTM2B-AS1	hsa-miR-454-3p	UBE4A	1	6.98003	0	4.92446
L3	UCKL1-AS1	hsa-miR-454-3p	UBE4A	1	6.18296	0	5.30566
L3	SNHG14	hsa-miR-3065-3p	ALDH2	1	6.30401	0	4.99224
L3	OTUD6B-AS1	hsa-miR-3065-3p	ALDH2	1	6.51352	0	5.5121
L3	SNHG14	hsa-miR-3065-3p	CDKN1B	1	6.23528	0	4.48294
L3	PEG13	hsa-miR-338-3p	MDN1	1	6.52319	0	4.53549
L3	CRNDE	hsa-miR-338-3p	MDN1	1	6.29345	0	4.16929
L3	CRNDE	hsa-miR-338-3p	FXR1	1	6.19006	0	4.64091
L3	LINC01116	hsa-miR-320c	ACVR2B	1	6.17985	0	5.75031
L3	LINC00847	hsa-miR-34a-5p	CNPPD1	1	6.27008	0	5.2908
L3	OIP5-AS1	hsa-miR-22-5p	HDLBP	1	6.6553	0	5.25893
L3	PAX8-AS1	hsa-miR-338-3p	SCAMP3	1	6.40406	0	5.49801
L3	CRNDE	hsa-miR-338-3p	NRP2	1	6.63441	0	5.78118
L3	PAX8-AS1	hsa-miR-338-3p	CREB1	1	7.16463	0	4.95991
L3	AC090198.1	hsa-miR-338-3p	CREB1	1	6.16484	0	4.86013
L3	CRNDE	hsa-miR-338-3p	CREB1	1	6.32462	0	4.51835
L3	LINC00847	hsa-miR-34a-5p	TGIF2	1	6.51973	0	5.85737
L3	OIP5-AS1	hsa-miR-454-3p	PANK3	1	6.60184	0	5.58097
L3	TMEM161B-AS1	hsa-miR-454-3p	PANK3	1	6.28106	0	4.91044
L3	AP003469.4	hsa-miR-454-3p	PANK3	1	6.33114	0	5.27803
L3	NUTM2B-AS1	hsa-miR-454-3p	PANK3	1	7.12955	0	4.82981
L3	UCKL1-AS1	hsa-miR-454-3p	PANK3	1	6.65405	0	5.69389
L3	SNHG14	hsa-miR-3065-3p	NUP43	1	6.71132	0	5.30144
L3	OIP5-AS1	hsa-miR-3065-3p	NUP43	1	6.23745	0	4.71762
L3	OTUD6B-AS1	hsa-miR-3065-3p	NUP43	1	6.76812	0	5.60151
L3	OIP5-AS1	hsa-miR-22-5p	NAA50	1	6.45163	0	5.42709
L3	OIP5-AS1	hsa-miR-454-3p	ZNF644	1	6.5032	0	4.75002
L3	TMEM161B-AS1	hsa-miR-454-3p	ZNF644	1	6.34051	0	3.97383
L3	AP003469.4	hsa-miR-454-3p	ZNF644	1	6.53089	0	4.75058
L3	NUTM2B-AS1	hsa-miR-454-3p	ZNF644	1	6.84197	0	4.21293
L3	UCKL1-AS1	hsa-miR-454-3p	ZNF644	1	6.5013	0	4.57386
L3	NUTM2B-AS1	hsa-miR-454-3p	LPGAT1	1	6.4278	0	4.22376
L3	LINC00847	hsa-miR-34a-5p	ATP8A1	1	6.23934	0	5.14772
L3	AC090198.1	hsa-miR-338-3p	EFNB2	1	6.37425	0	4.57779
L3	CRNDE	hsa-miR-338-3p	EFNB2	1	6.21729	0	4.7318
L3	SNHG14	hsa-miR-3065-3p	RBCK1	1	6.44369	0	5.48184
L3	PAX8-AS1	hsa-miR-338-3p	ARMCX1	1	7.3373	0	4.96997
L3	CRNDE	hsa-miR-338-3p	ARMCX1	1	6.42114	0	4.92016
L3	PAX8-AS1	hsa-miR-338-3p	UBR4	1	6.36963	0	4.76609
L3	PAX8-AS1	hsa-miR-338-3p	SLC44A2	1	6.78084	0	4.95316
L3	CRNDE	hsa-miR-338-3p	SLC44A2	1	6.4565	0	5.25816
L3	LINC00847	hsa-miR-34a-5p	MAP7D3	1	6.32504	0	5.77551
L3	OIP5-AS1	hsa-miR-22-5p	PRRC2B	1	6.43058	0	4.98487
L3	OIP5-AS1	hsa-miR-22-5p	ZNF317	1	6.27318	0	5.51528
L3	CRNDE	hsa-miR-338-3p	NDFIP1	1	6.31709	0	4.35137
L3	LINC01089	hsa-miR-185-3p	LOXL2	1	6.86121	0	5.78573
L3	PAX8-AS1	hsa-miR-338-3p	PSRC1	1	6.71057	0	5.59164
L3	OIP5-AS1	hsa-miR-3065-3p	YWHAQ	1	6.20107	0	5.18174
L3	OIP5-AS1	hsa-miR-22-5p	ROCK2	1	6.1995	0	4.4677
L3	OIP5-AS1	hsa-miR-454-3p	EPRS	1	6.28903	0	4.84001
L3	NUTM2B-AS1	hsa-miR-454-3p	EPRS	1	6.75944	0	4.81446
L3	UCKL1-AS1	hsa-miR-454-3p	EPRS	1	6.43885	0	5.00667
L3	PAX8-AS1	hsa-miR-338-3p	UGGT1	1	6.22117	0	4.29683
L3	CRNDE	hsa-miR-338-3p	HMGA1	1	6.25932	0	5.32191
L3	OIP5-AS1	hsa-miR-22-5p	RDX	1	6.68757	0	5.57493
L3	PAX8-AS1	hsa-miR-338-3p	TTLL7	1	6.40951	0	5.34417
L3	AP003469.4	hsa-miR-454-3p	SECISBP2L	1	6.22461	0	4.96011
L3	UCKL1-AS1	hsa-miR-454-3p	SECISBP2L	1	6.19097	0	5.01486
L3	LINC00847	hsa-miR-34a-5p	FGF2	1	6.44477	0	5.49801
L3	OIP5-AS1	hsa-miR-22-5p	COPS3	1	6.21902	0	5.90833
L3	OIP5-AS1	hsa-miR-3065-3p	SF3B4	1	6.19172	0	5.48128
L3	PEG13	hsa-miR-338-3p	DYRK3	1	6.37145	0	4.77384
L3	LINC00847	hsa-miR-34a-5p	TAF1A	1	6.29978	0	5.60938
L3	OIP5-AS1	hsa-miR-22-5p	DDX46	1	6.39191	0	5.28939
L3	SNHG14	hsa-miR-3065-3p	TRIM41	1	6.57385	0	5.5872
L3	OIP5-AS1	hsa-miR-3065-3p	TRIM41	1	6.3629	0	5.10411
L3	OIP5-AS1	hsa-miR-22-5p	ZMYM4	1	6.28128	0	5.58793
L3	AC234582.1	hsa-miR-185-5p	UGCG	1	6.35451	0	3.77599
L3	AC026356.1	hsa-miR-185-5p	UGCG	1	6.28313	0	4.05771
L3	AC106820.4	hsa-miR-185-5p	UGCG	1	6.49262	0	3.32061
L3	PAX8-AS1	hsa-miR-338-3p	TNKS1BP1	1	6.31816	0	5.14652
L3	CRNDE	hsa-miR-338-3p	TAOK2	1	6.28905	0	5.6116
L3	PAX8-AS1	hsa-miR-338-3p	DST	1	7.30431	0	4.04617
L3	CRNDE	hsa-miR-338-3p	DST	1	6.23596	0	4.05917
L3	NUTM2B-AS1	hsa-miR-454-3p	UHMK1	1	6.52781	0	4.70283
L3	OIP5-AS1	hsa-miR-22-5p	MIA3	1	6.32537	0	5.88023
L3	SNHG14	hsa-miR-3065-3p	MARVELD1	1	6.30389	0	5.25762
L3	AC110048.2	hsa-miR-320c	FAM126B	1	6.49716	0	5.00717
L3	LINC01116	hsa-miR-320c	SAMD8	1	6.42437	0	4.42001
L3	OIP5-AS1	hsa-miR-454-3p	EMSY	1	6.16057	0	4.95746
L3	TMEM161B-AS1	hsa-miR-454-3p	EMSY	1	6.52557	0	4.75037
L3	AP003469.4	hsa-miR-454-3p	EMSY	1	6.17052	0	4.73505
L3	AL158211.5	hsa-miR-320c	ACTC1	1	6.16434	0	4.37176
L3	TMEM161B-AS1	hsa-miR-454-3p	AGPAT3	1	6.44987	0	5.39157
L3	AP003469.4	hsa-miR-454-3p	AGPAT3	1	6.34805	0	5.44461
L3	NUTM2B-AS1	hsa-miR-454-3p	AGPAT3	1	6.75012	0	5.62702
L3	UCKL1-AS1	hsa-miR-454-3p	AGPAT3	1	6.30735	0	5.793
L3	OIP5-AS1	hsa-miR-22-5p	TRAPPC10	1	6.33485	0	4.76757
L3	CRNDE	hsa-miR-338-3p	ADAR	1	6.41209	0	5.51448
L3	OTUD6B-AS1	hsa-miR-3065-3p	DVL3	1	6.50085	0	5.07424
L3	SNHG14	hsa-miR-3065-3p	FAM171A2	1	6.39097	0	5.6512
L3	LINC00847	hsa-miR-34a-5p	PAQR4	1	6.51177	0	3.70948
L3	SNHG14	hsa-miR-3065-3p	JAK1	1	6.43787	0	5.10518
L3	OTUD6B-AS1	hsa-miR-3065-3p	JAK1	1	6.5434	0	5.82625
L3	LINC00847	hsa-miR-34a-5p	LZIC	1	6.18542	0	5.45343
L3	SNHG14	hsa-miR-3065-3p	PEF1	1	6.28599	0	5.08917
L3	OTUD6B-AS1	hsa-miR-3065-3p	PEF1	1	6.86692	0	5.83604
L3	OIP5-AS1	hsa-miR-22-5p	FUBP1	1	6.34741	0	5.16221
L3	LINC00894	hsa-miR-338-3p	VANGL2	1	6.15261	0	4.99324
L3	CRNDE	hsa-miR-338-3p	BROX	1	6.44274	0	4.70248
L3	PAX8-AS1	hsa-miR-338-3p	ACP6	1	6.47382	0	4.68991
L3	OIP5-AS1	hsa-miR-22-5p	YY1AP1	1	6.48717	0	5.61099
L3	PAX8-AS1	hsa-miR-338-3p	WDFY3	1	6.75335	0	4.92107
L3	OIP5-AS1	hsa-miR-22-5p	WDR82	1	6.70669	0	5.41003
L3	OIP5-AS1	hsa-miR-22-5p	NAA15	1	6.88542	0	5.08186
L3	AC010969.2	hsa-miR-15a-5p	FAM160A1	1	6.34694	0	4.8614
L3	AC010969.2	hsa-miR-15a-5p	OTUD4	1	6.22209	0	4.68737
L3	OIP5-AS1	hsa-miR-454-3p	OTUD4	1	6.78075	0	5.76009
L3	TMEM161B-AS1	hsa-miR-454-3p	OTUD4	1	6.58892	0	4.87861
L3	AP003469.4	hsa-miR-454-3p	OTUD4	1	6.70335	0	4.92779
L3	NUTM2B-AS1	hsa-miR-454-3p	OTUD4	1	7.41199	0	5.51018
L3	UCKL1-AS1	hsa-miR-454-3p	OTUD4	1	6.86972	0	5.34153
L3	TMEM161B-AS1	hsa-miR-454-3p	BMT2	1	6.4456	0	5.59146
L3	OTUD6B-AS1	hsa-miR-3065-3p	STRBP	1	6.76355	0	5.24316
L3	SNHG14	hsa-miR-3065-3p	INPPL1	1	6.3388	0	5.58366
L3	OIP5-AS1	hsa-miR-3065-3p	INPPL1	1	6.43177	0	5.48245
L3	PAX8-AS1	hsa-miR-338-3p	INPPL1	1	6.88943	0	5.78124
L3	AC090198.1	hsa-miR-338-3p	INPPL1	1	6.1511	0	5.36667
L3	CRNDE	hsa-miR-338-3p	INPPL1	1	6.59661	0	5.58311
L3	OIP5-AS1	hsa-miR-22-5p	PDZD8	1	6.34705	0	5.67144
L3	LINC00894	hsa-miR-338-3p	CKB	1	6.62074	0	5.22962
L3	LINC00882	hsa-miR-338-3p	CKB	1	6.25333	0	4.26258
L3	PAX8-AS1	hsa-miR-338-3p	CKB	1	7.75351	0	5.24441
L3	CRNDE	hsa-miR-338-3p	CKB	1	6.76269	0	4.21308
L3	OIP5-AS1	hsa-miR-454-3p	BLCAP	1	6.30697	0	4.38658
L3	KCTD21-AS1	hsa-miR-320c	PBX3	1	6.47619	0	4.9308
L3	AC131649.2	hsa-miR-320c	PBX3	1	6.59897	0	4.91782
L3	AC110048.2	hsa-miR-320c	ZNF91	1	6.77456	0	4.85804
L3	OTUD6B-AS1	hsa-miR-3065-3p	EEF2	1	6.2105	0	5.71487
L3	SNHG14	hsa-miR-3065-3p	MAT2A	1	6.19025	0	5.25984
L3	OIP5-AS1	hsa-miR-3065-3p	MAT2A	1	6.3751	0	5.14088
L3	AC234582.1	hsa-miR-185-5p	CLIC4	1	6.41848	0	4.23902
L3	AC026356.1	hsa-miR-185-5p	CLIC4	1	6.15691	0	4.83618
L3	AC106820.4	hsa-miR-185-5p	CLIC4	1	6.49107	0	4.24521
L3	OIP5-AS1	hsa-miR-454-3p	OTUD3	1	6.21575	0	4.77635
L3	NUTM2B-AS1	hsa-miR-454-3p	OTUD3	1	6.63212	0	4.55954
L3	UCKL1-AS1	hsa-miR-454-3p	OTUD3	1	6.15487	0	4.50177
L3	PAX8-AS1	hsa-miR-338-3p	CHD3	1	6.1615	0	4.79377
L3	OIP5-AS1	hsa-miR-22-5p	RALGAPB	1	6.72677	0	5.32594
L3	OIP5-AS1	hsa-miR-454-3p	RALGAPB	1	6.6981	0	5.57046
L3	TMEM161B-AS1	hsa-miR-454-3p	RALGAPB	1	6.50819	0	4.81757
L3	AP003469.4	hsa-miR-454-3p	RALGAPB	1	6.66365	0	5.45036
L3	NUTM2B-AS1	hsa-miR-454-3p	RALGAPB	1	7.31282	0	5.10825
L3	CRNDE	hsa-miR-338-3p	STAT2	1	6.30749	0	4.73419
L3	PAX8-AS1	hsa-miR-338-3p	ATF7	1	6.41957	0	5.47974
L3	LINC01089	hsa-miR-185-3p	KBTBD2	1	6.50562	0	4.43568
L3	PAX8-AS1	hsa-miR-338-3p	SCAND1	1	6.99459	0	5.28327
L3	CRNDE	hsa-miR-338-3p	SCAND1	1	6.22751	0	4.93805
L3	CRNDE	hsa-miR-338-3p	CLSTN1	1	6.37046	0	5.46367
L3	NUTM2B-AS1	hsa-miR-454-3p	ZNF24	1	6.6308	0	4.44617
L3	PEG13	hsa-miR-338-3p	RARG	1	6.44258	0	5.58696
L3	CRNDE	hsa-miR-338-3p	RARG	1	6.55023	0	5.66064
L3	PAX8-AS1	hsa-miR-338-3p	GPR137	1	6.56036	0	5.16579
L3	NUTM2B-AS1	hsa-miR-454-3p	LIG4	1	6.72265	0	4.27353
L3	OIP5-AS1	hsa-miR-454-3p	MSL2	1	6.38823	0	5.39223
L3	OIP5-AS1	hsa-miR-22-5p	SUZ12	1	6.2802	0	4.80705
L3	OIP5-AS1	hsa-miR-3065-3p	MTURN	1	6.17909	0	5.65373
L3	OTUD6B-AS1	hsa-miR-3065-3p	SCRIB	1	6.17566	0	4.76507
L3	PAX8-AS1	hsa-miR-338-3p	CREB3L2	1	6.54687	0	4.62652
L3	CRNDE	hsa-miR-338-3p	CREB3L2	1	6.15896	0	4.52301
L3	SNHG14	hsa-miR-3065-3p	BCOR	1	6.35082	0	5.56339
L3	PEG13	hsa-miR-338-3p	ZFP36L1	1	6.15885	0	5.09131
L3	OIP5-AS1	hsa-miR-454-3p	BICD2	1	6.70009	0	5.32032
L3	NUTM2B-AS1	hsa-miR-454-3p	BICD2	1	6.65215	0	4.52645
L3	NUTM2B-AS1	hsa-miR-454-3p	TUBB4B	1	6.31666	0	5.43808
L3	PAX8-AS1	hsa-miR-338-3p	H2AFX	1	7.09623	0	5.80095
L3	CRNDE	hsa-miR-338-3p	H2AFX	1	6.72293	0	5.4756
L3	LINC00847	hsa-miR-34a-5p	BLOC1S3	1	6.1928	0	5.67113
L3	OIP5-AS1	hsa-miR-454-3p	TSPYL1	1	6.45839	0	5.49123
L3	CRNDE	hsa-miR-338-3p	LAMA2	1	6.60259	0	5.42303
L3	SNHG14	hsa-miR-3065-3p	ZNF512B	1	6.37221	0	5.79683
L3	OIP5-AS1	hsa-miR-3065-3p	ZNF512B	1	6.17549	0	5.40953
L3	SNHG14	hsa-miR-3065-3p	MAML3	1	6.20256	0	5.45275
L3	OIP5-AS1	hsa-miR-22-5p	ZNF121	1	6.30323	0	4.72208
L3	OIP5-AS1	hsa-miR-22-5p	CTR9	1	6.20425	0	4.85182
L3	OTUD6B-AS1	hsa-miR-3065-3p	DENND4B	1	6.28642	0	5.67198
L3	OIP5-AS1	hsa-miR-454-3p	LTN1	1	6.16523	0	4.64486
L3	UCKL1-AS1	hsa-miR-454-3p	LTN1	1	6.356	0	4.85774
L3	OIP5-AS1	hsa-miR-22-5p	TOP1	1	6.35689	0	5.14433
L3	OIP5-AS1	hsa-miR-22-5p	BMPR2	1	6.36706	0	5.77387
L3	PAX8-AS1	hsa-miR-338-3p	LEPROT	1	6.65536	0	5.74285
L3	CRNDE	hsa-miR-338-3p	LEPROT	1	6.46849	0	5.67219
L3	OTUD6B-AS1	hsa-miR-3065-3p	ERCC6	1	6.8456	0	5.81842
L3	TMEM161B-AS1	hsa-miR-454-3p	PEG10	1	6.16757	0	4.9254
L3	PAX8-AS1	hsa-miR-338-3p	SRCIN1	1	7.1607	0	5.13398
L3	CRNDE	hsa-miR-338-3p	SRCIN1	1	6.33854	0	4.68141
L3	CRNDE	hsa-miR-338-3p	MAP1A	1	6.71098	0	4.91706
L3	AC234582.1	hsa-miR-185-5p	ECPAS	1	6.69097	0	4.92894
L3	AC026356.1	hsa-miR-185-5p	ECPAS	1	6.8547	0	5.19596
L3	LINC01679	hsa-miR-185-5p	ECPAS	1	6.16599	0	5.02763
L3	LINC00847	hsa-miR-34a-5p	KHDRBS1	1	6.80739	0	5.87553
L3	AC010969.2	hsa-miR-15a-5p	SELENOI	1	6.25758	0	4.54745
L3	AC026356.1	hsa-miR-185-5p	MYH14	1	6.39978	0	5.00031
L3	ZFHX2-AS1	hsa-miR-185-5p	MYH14	1	6.19964	0	5.12913
L3	SNHG16	hsa-miR-3065-3p	NAA40	1	6.54201	0	4.90708
L3	SNHG14	hsa-miR-3065-3p	NAA40	1	6.59015	0	4.58193
L3	GUSBP11	hsa-miR-3065-3p	NAA40	1	6.41034	0	5.50311
L3	OIP5-AS1	hsa-miR-3065-3p	NAA40	1	6.6042	0	4.60387
L3	OTUD6B-AS1	hsa-miR-3065-3p	NAA40	1	7.11731	0	5.56775
L3	AC106820.4	hsa-miR-185-5p	MCRIP1	1	6.23703	0	3.30186
L3	AC106820.4	hsa-miR-185-5p	RAPGEF1	1	6.1512	0	4.26065
L3	OIP5-AS1	hsa-miR-454-3p	MMGT1	1	6.16024	0	5.13136
L3	NUTM2B-AS1	hsa-miR-454-3p	MMGT1	1	6.41553	0	4.5261
L3	OIP5-AS1	hsa-miR-454-3p	PARP1	1	6.30074	0	5.59477
L3	TMEM161B-AS1	hsa-miR-454-3p	PARP1	1	6.21692	0	5.22929
L3	OIP5-AS1	hsa-miR-454-3p	LZIC	1	6.81175	0	5.33081
L3	TMEM161B-AS1	hsa-miR-454-3p	LZIC	1	6.3244	0	4.46989
L3	AC010969.2	hsa-miR-15a-5p	NNT	1	6.34098	0	4.87398
L3	SNHG14	hsa-miR-3065-3p	ENPP2	1	6.27717	0	5.38086
L3	OTUD6B-AS1	hsa-miR-3065-3p	ENPP2	1	6.65625	0	5.91508
L3	OIP5-AS1	hsa-miR-454-3p	COX20	1	6.15345	0	5.05522
L3	NUTM2B-AS1	hsa-miR-454-3p	COX20	1	6.39736	0	4.30005
L3	OTUD6B-AS1	hsa-miR-3065-3p	C21orf91	1	6.53878	0	5.79373
L3	TMEM161B-AS1	hsa-miR-454-3p	MFF	1	6.35915	0	5.28364
L3	AP003469.4	hsa-miR-454-3p	MFF	1	6.15541	0	5.62241
L3	SNHG14	hsa-miR-3065-3p	UBE2V1	1	6.3983	0	4.91071
L3	OIP5-AS1	hsa-miR-454-3p	NAA50	1	6.46799	0	5.39196
L3	TMEM161B-AS1	hsa-miR-454-3p	NAA50	1	6.34624	0	4.67502
L3	AP003469.4	hsa-miR-454-3p	NAA50	1	6.2204	0	4.97881
L3	NUTM2B-AS1	hsa-miR-454-3p	NAA50	1	7.00381	0	5.08939
L3	UCKL1-AS1	hsa-miR-454-3p	NAA50	1	6.46306	0	5.54251
L3	PAX8-AS1	hsa-miR-338-3p	EMC2	1	6.62491	0	3.82258
L3	CRNDE	hsa-miR-338-3p	EMC2	1	6.471	0	3.84641
L3	PAX8-AS1	hsa-miR-338-3p	C1QTNF6	1	7.20185	0	5.73083
L3	PEG13	hsa-miR-338-3p	C1QTNF6	1	6.80971	0	5.45164
L3	CRNDE	hsa-miR-338-3p	C1QTNF6	1	6.30071	0	5.06602
L3	PAX8-AS1	hsa-miR-338-3p	SGTB	1	6.76088	0	4.85101
L3	CRNDE	hsa-miR-338-3p	SGTB	1	6.38047	0	4.56812
L3	OIP5-AS1	hsa-miR-22-5p	SRD5A1	1	6.36809	0	5.65161
L3	SNHG14	hsa-miR-3065-3p	QPCTL	1	6.93988	0	5.67906
L3	PAX8-AS1	hsa-miR-338-3p	RPP25	1	6.22589	0	5.3677
L3	TMEM161B-AS1	hsa-miR-454-3p	C3orf18	1	6.22364	0	4.21282
L3	TMEM161B-AS1	hsa-miR-454-3p	IFNLR1	1	6.36175	0	5.87999
L3	NUTM2B-AS1	hsa-miR-454-3p	IGF2R	1	6.30627	0	5.39427
L3	OIP5-AS1	hsa-miR-454-3p	BPTF	1	6.48794	0	4.56303
L3	AP003469.4	hsa-miR-454-3p	BPTF	1	6.1655	0	4.31448
L3	NUTM2B-AS1	hsa-miR-454-3p	BPTF	1	6.58134	0	3.77343
L3	OTUD6B-AS1	hsa-miR-3065-3p	XPC	1	6.53228	0	5.63544
L3	PAX8-AS1	hsa-miR-338-3p	CAPN5	1	6.15575	0	4.97218
L3	OTUD6B-AS1	hsa-miR-3065-3p	CGNL1	1	6.28988	0	5.64321
L3	PAX8-AS1	hsa-miR-338-3p	KIAA0513	1	6.47026	0	4.48666
L3	PAX8-AS1	hsa-miR-338-3p	SCARA3	1	7.05844	0	5.36141
L3	CRNDE	hsa-miR-338-3p	SCARA3	1	6.42574	0	5.65556
L3	TMEM161B-AS1	hsa-miR-454-3p	GPR75	1	6.53183	0	5.56435
L3	AP003469.4	hsa-miR-454-3p	GPR75	1	6.45928	0	5.70851
L3	NUTM2B-AS1	hsa-miR-454-3p	GPR75	1	7.28924	0	5.28364
L3	UCKL1-AS1	hsa-miR-454-3p	GPR75	1	6.59792	0	5.75036
L3	TMEM161B-AS1	hsa-miR-454-3p	TIMM50	1	6.44569	0	5.20405
L3	AP003469.4	hsa-miR-454-3p	TIMM50	1	6.31509	0	5.35002
L3	NUTM2B-AS1	hsa-miR-454-3p	TIMM50	1	6.64841	0	5.70061
L3	UCKL1-AS1	hsa-miR-454-3p	TIMM50	1	6.22278	0	5.60464
L3	OIP5-AS1	hsa-miR-454-3p	FUT11	1	6.33505	0	5.53503
L3	LINC00847	hsa-miR-34a-5p	MRNIP	1	6.45917	0	5.37173
L3	LINC00847	hsa-miR-34a-5p	ADNP	0	5.1087	0	4.72417
L3	OIP5-AS1	hsa-miR-34a-5p	ADNP	0	4.29272	0	5.02586
L3	TUG1	hsa-miR-34a-5p	ADNP	0	3.10477	0	4.75094
L3	AC131212.2	hsa-miR-34a-5p	ADNP	0	3.97943	0	4.63387
L3	LINC00847	hsa-miR-34a-5p	RNF40	0	5.76552	0	5.14332
L3	TUG1	hsa-miR-34a-5p	RNF40	0	4.26666	0	5.49922
L3	AC104447.1	hsa-miR-34a-5p	RNF40	0	4.73636	0	5.45533
L3	AC131212.2	hsa-miR-34a-5p	RNF40	0	4.42732	0	5.00999
L3	LINC00847	hsa-miR-34a-5p	ERLIN1	0	5.29913	0	4.93179
L3	OIP5-AS1	hsa-miR-34a-5p	ERLIN1	0	4.6382	0	5.42374
L3	TUG1	hsa-miR-34a-5p	ERLIN1	0	3.52698	0	4.88337
L3	LINC00641	hsa-miR-34a-5p	ERLIN1	0	3.98794	0	4.7534
L3	AC104447.1	hsa-miR-34a-5p	ERLIN1	0	4.25783	0	5.42074
L3	AC131212.2	hsa-miR-34a-5p	ERLIN1	0	3.58734	0	4.49787
L3	LINC00847	hsa-miR-34a-5p	CARF	0	5.62924	0	4.40787
L3	OIP5-AS1	hsa-miR-34a-5p	CARF	0	4.69748	0	4.57865
L3	TUG1	hsa-miR-34a-5p	CARF	0	3.50261	0	4.10611
L3	LINC00641	hsa-miR-34a-5p	CARF	0	4.19845	0	4.33713
L3	AC131212.2	hsa-miR-34a-5p	CARF	0	4.34121	0	3.94637
L3	LINC01089	hsa-miR-185-3p	LAP3	0	4.23227	0	3.5742
L3	SNHG22	hsa-miR-185-3p	LAP3	0	3.68305	0	3.91312
L3	LINC00847	hsa-miR-34a-5p	M6PR	0	5.8186	0	4.33888
L3	OIP5-AS1	hsa-miR-34a-5p	M6PR	0	5.07227	0	4.7566
L3	TUG1	hsa-miR-34a-5p	M6PR	0	3.78138	0	4.31928
L3	AC131212.2	hsa-miR-34a-5p	M6PR	0	4.60709	0	4.43027
L3	TMEM161B-AS1	hsa-miR-454-3p	M6PR	0	5.93091	0	3.7727
L3	AP003469.4	hsa-miR-454-3p	M6PR	0	5.8651	0	4.52723
L3	UCKL1-AS1	hsa-miR-454-3p	M6PR	0	5.85146	0	4.63266
L3	AC234582.1	hsa-miR-185-5p	KDM1A	0	4.8434	0	3.90049
L3	AC026356.1	hsa-miR-185-5p	KDM1A	0	5.04804	0	3.99886
L3	LINC00638	hsa-miR-185-5p	KDM1A	0	5.09086	0	4.49563
L3	AC021092.1	hsa-miR-185-5p	KDM1A	0	4.85364	0	4.36836
L3	FTX	hsa-miR-185-5p	KDM1A	0	3.41009	0	3.33014
L3	MEG3	hsa-miR-22-5p	RBM6	0	4.67508	0	5.56179
L3	SLFNL1-AS1	hsa-miR-15a-5p	CDC27	0	4.42851	0	3.28908
L3	HEIH	hsa-miR-15a-5p	CDC27	0	4.57144	0	3.15833
L3	AC010969.2	hsa-miR-15a-5p	CDC27	0	5.55506	0	4.20255
L3	MBNL1-AS1	hsa-miR-15a-5p	CDC27	0	4.51891	0	3.83405
L3	AC093297.2	hsa-miR-15a-5p	CDC27	0	4.89118	0	4.34591
L3	NUTM2A-AS1	hsa-miR-15a-5p	CDC27	0	4.85159	0	4.13663
L3	HELLPAR	hsa-miR-15a-5p	CDC27	0	4.79194	0	3.28352
L3	AC118344.2	hsa-miR-15a-5p	CDC27	0	4.14985	0	3.14692
L3	LINC00847	hsa-miR-34a-5p	IBTK	0	5.56683	0	5.30181
L3	OIP5-AS1	hsa-miR-34a-5p	IBTK	0	4.43533	0	5.50121
L3	TUG1	hsa-miR-34a-5p	IBTK	0	3.93201	0	5.21774
L3	AC131212.2	hsa-miR-34a-5p	IBTK	0	4.35799	0	5.1519
L3	MEG3	hsa-miR-338-3p	MYCBP2	0	4.55635	0	5.01395
L3	LINC00641	hsa-miR-338-3p	MYCBP2	0	3.86257	0	3.84089
L3	AC090198.1	hsa-miR-338-3p	MYCBP2	0	5.08321	0	4.03464
L3	CRNDE	hsa-miR-338-3p	MYCBP2	0	4.97441	0	3.39364
L3	LINC00847	hsa-miR-34a-5p	MYCBP2	0	4.91362	0	4.34347
L3	OIP5-AS1	hsa-miR-34a-5p	MYCBP2	0	4.10763	0	5.12943
L3	LINC00641	hsa-miR-34a-5p	MYCBP2	0	3.77461	0	4.66099
L3	MEG3	hsa-miR-22-5p	AP2B1	0	4.85087	0	5.36509
L3	OIP5-AS1	hsa-miR-22-5p	AP2B1	0	6.02582	0	4.88104
L3	NUTM2B-AS1	hsa-miR-15a-5p	MAP3K9	0	5.08038	0	4.72982
L3	AC118344.2	hsa-miR-15a-5p	MAP3K9	0	4.45912	0	4.72233
L3	UCKL1-AS1	hsa-miR-454-3p	MAP3K9	0	5.43305	0	5.41075
L3	SNHG16	hsa-miR-3065-3p	ELAC2	0	5.10551	0	5.21999
L3	SNHG14	hsa-miR-3065-3p	ELAC2	0	5.79873	0	4.92818
L3	AC104447.1	hsa-miR-454-3p	KIAA0100	0	5.345	0	5.69631
L3	TMEM161B-AS1	hsa-miR-454-3p	KIAA0100	0	6.09654	0	4.52951
L3	AP003469.4	hsa-miR-454-3p	KIAA0100	0	5.82487	0	4.60771
L3	LINC01089	hsa-miR-185-3p	CYB561	0	4.21359	0	4.09219
L3	MEG3	hsa-miR-22-5p	SPAG9	0	4.56466	0	4.49126
L3	OIP5-AS1	hsa-miR-22-5p	SPAG9	0	5.48956	0	4.12544
L3	SLFNL1-AS1	hsa-miR-15a-5p	SPAG9	0	3.7456	0	2.99529
L3	HEIH	hsa-miR-15a-5p	SPAG9	0	4.20857	0	2.83308
L3	AC010969.2	hsa-miR-15a-5p	SPAG9	0	4.57588	0	3.14279
L3	MBNL1-AS1	hsa-miR-15a-5p	SPAG9	0	3.78677	0	3.15925
L3	AC093297.2	hsa-miR-15a-5p	SPAG9	0	3.96886	0	3.69403
L3	NUTM2B-AS1	hsa-miR-15a-5p	SPAG9	0	4.03508	0	2.71658
L3	LINC00847	hsa-miR-34a-5p	IL32	0	5.27845	0	4.64145
L3	OIP5-AS1	hsa-miR-34a-5p	IL32	0	4.6929	0	4.86314
L3	TUG1	hsa-miR-34a-5p	IL32	0	3.93699	0	4.79904
L3	AC131212.2	hsa-miR-34a-5p	IL32	0	4.08908	0	4.21583
L3	MEG3	hsa-miR-338-3p	CSDE1	0	3.87003	0	5.34227
L3	LINC00894	hsa-miR-338-3p	CSDE1	0	4.36626	0	4.90218
L3	LINC00882	hsa-miR-338-3p	CSDE1	0	4.18258	0	4.52692
L3	AL450326.1	hsa-miR-338-3p	CSDE1	0	3.64042	0	4.65819
L3	AL133367.1	hsa-miR-338-3p	CSDE1	0	4.28675	0	3.42051
L3	CRNDE	hsa-miR-338-3p	CSDE1	0	5.23351	0	4.90692
L3	SDCBP2-AS1	hsa-miR-338-3p	CSDE1	0	3.56644	0	5.19507
L3	OIP5-AS1	hsa-miR-454-3p	UBE3C	0	5.25976	0	5.04742
L3	UCKL1-AS1	hsa-miR-454-3p	UBE3C	0	5.25425	0	5.03608
L3	OIP5-AS1	hsa-miR-34a-5p	BAZ1B	0	3.90019	0	5.91204
L3	LINC00641	hsa-miR-34a-5p	BAZ1B	0	3.53263	0	5.3545
L3	AC131212.2	hsa-miR-34a-5p	BAZ1B	0	3.17206	0	5.44629
L3	SLFNL1-AS1	hsa-miR-15a-5p	RANBP9	0	3.95431	0	4.94111
L3	HEIH	hsa-miR-15a-5p	RANBP9	0	3.7795	0	3.44498
L3	AC010969.2	hsa-miR-15a-5p	RANBP9	0	4.45272	0	4.9265
L3	MBNL1-AS1	hsa-miR-15a-5p	RANBP9	0	3.7072	0	4.7544
L3	AC093297.2	hsa-miR-15a-5p	RANBP9	0	4.42247	0	5.28573
L3	NUTM2A-AS1	hsa-miR-15a-5p	RANBP9	0	3.76743	0	5.15469
L3	HELLPAR	hsa-miR-15a-5p	RANBP9	0	3.88314	0	3.96362
L3	AC118344.2	hsa-miR-15a-5p	RANBP9	0	3.90001	0	3.8535
L3	SNHG14	hsa-miR-3065-3p	UQCRC1	0	5.79524	0	5.54308
L3	SNHG16	hsa-miR-3065-3p	NISCH	0	4.17473	0	4.87591
L3	SNHG14	hsa-miR-3065-3p	NISCH	0	5.30621	0	5.52988
L3	OIP5-AS1	hsa-miR-3065-3p	NISCH	0	5.09872	0	5.13312
L3	LINC00847	hsa-miR-34a-5p	SCMH1	0	6.05561	0	4.96091
L3	TUG1	hsa-miR-34a-5p	SCMH1	0	4.1676	0	5.83539
L3	LINC00641	hsa-miR-34a-5p	SCMH1	0	4.71175	0	5.8697
L3	AC104447.1	hsa-miR-34a-5p	SCMH1	0	4.78733	0	5.75333
L3	AC131212.2	hsa-miR-34a-5p	SCMH1	0	4.68841	0	5.57297
L3	SLFNL1-AS1	hsa-miR-15a-5p	HIVEP2	0	4.44337	0	4.67683
L3	HEIH	hsa-miR-15a-5p	HIVEP2	0	4.74	0	4.34837
L3	AC010969.2	hsa-miR-15a-5p	HIVEP2	0	5.35885	0	5.07674
L3	AC093297.2	hsa-miR-15a-5p	HIVEP2	0	4.65994	0	5.47911
L3	NUTM2B-AS1	hsa-miR-15a-5p	HIVEP2	0	4.87557	0	4.69323
L3	AC118344.2	hsa-miR-15a-5p	HIVEP2	0	4.2717	0	4.50519
L3	MEG3	hsa-miR-338-3p	PTBP1	0	3.45231	0	5.20189
L3	LINC00882	hsa-miR-338-3p	PTBP1	0	4.16003	0	4.44471
L3	PAX8-AS1	hsa-miR-338-3p	PTBP1	0	5.72034	0	5.34079
L3	CRNDE	hsa-miR-338-3p	PTBP1	0	5.0899	0	4.95555
L3	SNHG14	hsa-miR-3065-3p	SLC25A39	0	5.07615	0	4.69193
L3	OTUD6B-AS1	hsa-miR-3065-3p	SLC25A39	0	5.81713	0	5.11164
L3	AC234582.1	hsa-miR-185-5p	UFL1	0	5.61885	0	2.92989
L3	ZFHX2-AS1	hsa-miR-185-5p	UFL1	0	5.75689	0	3.45737
L3	AC021092.1	hsa-miR-185-5p	UFL1	0	5.1906	0	3.81134
L3	FTX	hsa-miR-185-5p	UFL1	0	4.34907	0	2.77836
L3	LINC00847	hsa-miR-34a-5p	UFL1	0	4.93046	0	3.95419
L3	OIP5-AS1	hsa-miR-34a-5p	UFL1	0	3.96297	0	4.40693
L3	TUG1	hsa-miR-34a-5p	UFL1	0	3.2435	0	4.01269
L3	AC131212.2	hsa-miR-34a-5p	UFL1	0	4.06803	0	4.45663
L3	AC234582.1	hsa-miR-185-5p	WWTR1	0	5.49173	0	4.6432
L3	LINC00638	hsa-miR-185-5p	WWTR1	0	5.60895	0	5.65681
L3	LINC01679	hsa-miR-185-5p	WWTR1	0	4.47814	0	4.07495
L3	FTX	hsa-miR-185-5p	WWTR1	0	4.21354	0	4.06253
L3	SNHG14	hsa-miR-3065-3p	MNAT1	0	5.90616	0	4.11564
L3	OIP5-AS1	hsa-miR-3065-3p	MNAT1	0	6.03697	0	3.93509
L3	OIP5-AS1	hsa-miR-454-3p	CPS1	0	5.48104	0	4.41057
L3	AP003469.4	hsa-miR-454-3p	CPS1	0	4.73045	0	3.39202
L3	NUTM2B-AS1	hsa-miR-454-3p	CPS1	0	5.09334	0	4.17091
L3	MEG3	hsa-miR-338-3p	EHD2	0	4.83918	0	4.70396
L3	LINC00894	hsa-miR-338-3p	EHD2	0	5.63017	0	4.84829
L3	LINC00882	hsa-miR-338-3p	EHD2	0	5.60712	0	4.22305
L3	AC090198.1	hsa-miR-338-3p	EHD2	0	5.6708	0	3.91581
L3	AL450326.1	hsa-miR-338-3p	EHD2	0	5.2465	0	4.3199
L3	AL133367.1	hsa-miR-338-3p	EHD2	0	5.12062	0	3.70178
L3	SDCBP2-AS1	hsa-miR-338-3p	EHD2	0	5.33042	0	4.54383
L3	SNHG16	hsa-miR-3065-3p	KPNA6	0	4.78168	0	4.42707
L3	SNHG14	hsa-miR-3065-3p	KPNA6	0	5.54705	0	5.12921
L3	OIP5-AS1	hsa-miR-3065-3p	KPNA6	0	4.86614	0	4.22402
L3	OTUD6B-AS1	hsa-miR-3065-3p	KPNA6	0	5.50597	0	5.15561
L3	AC234582.1	hsa-miR-185-5p	SNX1	0	3.95343	0	3.2382
L3	AC026356.1	hsa-miR-185-5p	SNX1	0	4.65163	0	3.93942
L3	FTX	hsa-miR-185-5p	SNX1	0	2.95973	0	3.13804
L3	MEG3	hsa-miR-22-5p	SARS	0	3.31245	0	4.557
L3	OIP5-AS1	hsa-miR-22-5p	SARS	0	4.85374	0	4.22635
L3	SLFNL1-AS1	hsa-miR-15a-5p	UBA6	0	4.71179	0	4.04866
L3	HEIH	hsa-miR-15a-5p	UBA6	0	4.41426	0	3.251
L3	AC010969.2	hsa-miR-15a-5p	UBA6	0	5.41693	0	4.04677
L3	MBNL1-AS1	hsa-miR-15a-5p	UBA6	0	4.69982	0	4.22137
L3	AC093297.2	hsa-miR-15a-5p	UBA6	0	4.90538	0	4.99851
L3	NUTM2B-AS1	hsa-miR-15a-5p	UBA6	0	4.69941	0	3.79461
L3	NUTM2A-AS1	hsa-miR-15a-5p	UBA6	0	4.67921	0	4.61541
L3	HELLPAR	hsa-miR-15a-5p	UBA6	0	4.83025	0	3.79051
L3	AC118344.2	hsa-miR-15a-5p	UBA6	0	4.07681	0	3.74439
L3	LINC00847	hsa-miR-34a-5p	TBC1D23	0	5.19964	0	4.6502
L3	OIP5-AS1	hsa-miR-34a-5p	TBC1D23	0	4.31276	0	5.71078
L3	TUG1	hsa-miR-34a-5p	TBC1D23	0	3.17005	0	4.91773
L3	LINC00641	hsa-miR-34a-5p	TBC1D23	0	4.06058	0	4.93981
L3	AC104447.1	hsa-miR-34a-5p	TBC1D23	0	4.0182	0	5.5385
L3	AC131212.2	hsa-miR-34a-5p	TBC1D23	0	3.75583	0	5.32454
L3	OIP5-AS1	hsa-miR-22-5p	CUL3	0	5.53231	0	4.49724
L3	OIP5-AS1	hsa-miR-454-3p	CUL3	0	5.4564	0	4.35342
L3	AC104447.1	hsa-miR-454-3p	CUL3	0	4.85775	0	5.26862
L3	TMEM161B-AS1	hsa-miR-454-3p	CUL3	0	5.44722	0	3.57574
L3	AP003469.4	hsa-miR-454-3p	CUL3	0	5.44874	0	4.2443
L3	UCKL1-AS1	hsa-miR-454-3p	CUL3	0	5.4912	0	4.49467
L3	AC234582.1	hsa-miR-185-5p	MFAP3	0	5.50197	0	4.09019
L3	LINC00638	hsa-miR-185-5p	MFAP3	0	6.09691	0	4.86322
L3	LINC01679	hsa-miR-185-5p	MFAP3	0	4.93642	0	3.06991
L3	FTX	hsa-miR-185-5p	MFAP3	0	4.2671	0	3.32828
L3	SNHG14	hsa-miR-3065-3p	STAU2	0	5.51811	0	5.19565
L3	OIP5-AS1	hsa-miR-3065-3p	STAU2	0	5.31802	0	4.5308
L3	HEIH	hsa-miR-15a-5p	DSG2	0	4.71442	0	2.98472
L3	NUTM2B-AS1	hsa-miR-15a-5p	DSG2	0	4.75061	0	3.73763
L3	AC118344.2	hsa-miR-15a-5p	DSG2	0	4.15459	0	3.40037
L3	LINC00847	hsa-miR-34a-5p	TPR	0	4.71192	0	5.26274
L3	OIP5-AS1	hsa-miR-34a-5p	TPR	0	3.55684	0	5.57944
L3	TUG1	hsa-miR-34a-5p	TPR	0	2.75611	0	5.04312
L3	AC131212.2	hsa-miR-34a-5p	TPR	0	3.23723	0	5.07535
L3	LINC00847	hsa-miR-34a-5p	WWC3	0	5.95665	0	5.86373
L3	AC131212.2	hsa-miR-34a-5p	WWC3	0	4.04484	0	5.84837
L3	NUTM2B-AS1	hsa-miR-15a-5p	MAP4	0	4.85775	0	4.62191
L3	AL031587.5	hsa-miR-29b-3p	MAP4	0	5.33539	0	5.49843
L3	SNHG14	hsa-miR-3065-3p	GOPC	0	5.71676	0	5.34055
L3	OIP5-AS1	hsa-miR-3065-3p	GOPC	0	5.65068	0	4.81933
L3	LINC00847	hsa-miR-34a-5p	RRM2B	0	5.29041	0	4.58967
L3	OIP5-AS1	hsa-miR-34a-5p	RRM2B	0	4.38385	0	5.38312
L3	TUG1	hsa-miR-34a-5p	RRM2B	0	3.3692	0	4.57705
L3	AC104447.1	hsa-miR-34a-5p	RRM2B	0	3.98233	0	5.40997
L3	AC131212.2	hsa-miR-34a-5p	RRM2B	0	4.21968	0	4.96057
L3	MEG3	hsa-miR-338-3p	VAMP3	0	4.00853	0	4.91839
L3	LINC00882	hsa-miR-338-3p	VAMP3	0	4.41741	0	4.059
L3	CRNDE	hsa-miR-338-3p	VAMP3	0	5.50915	0	4.67273
L3	MIR193BHG	hsa-miR-29b-3p	MPHOSPH9	0	4.3556	0	3.84318
L3	OIP5-AS1	hsa-miR-34a-5p	MPHOSPH9	0	3.77305	0	4.91822
L3	LINC00641	hsa-miR-34a-5p	MPHOSPH9	0	4.01852	0	4.87778
L3	AC131212.2	hsa-miR-34a-5p	MPHOSPH9	0	3.76639	0	4.27417
L3	SLFNL1-AS1	hsa-miR-15a-5p	KIF1B	0	4.60714	0	3.45121
L3	HEIH	hsa-miR-15a-5p	KIF1B	0	4.52113	0	2.89941
L3	MBNL1-AS1	hsa-miR-15a-5p	KIF1B	0	4.42819	0	3.06791
L3	AC093297.2	hsa-miR-15a-5p	KIF1B	0	4.56682	0	4.03699
L3	AC118344.2	hsa-miR-15a-5p	KIF1B	0	4.05207	0	3.06787
L3	LINC00847	hsa-miR-34a-5p	NOP58	0	6.1155	0	4.68246
L3	OIP5-AS1	hsa-miR-34a-5p	NOP58	0	5.47997	0	4.9566
L3	TUG1	hsa-miR-34a-5p	NOP58	0	4.20396	0	4.73081
L3	AC131212.2	hsa-miR-34a-5p	NOP58	0	4.56097	0	4.35326
L3	MEG3	hsa-miR-338-3p	KCNH2	0	5.19209	0	5.86305
L3	AC090198.1	hsa-miR-338-3p	KCNH2	0	5.64124	0	5.26877
L3	CRNDE	hsa-miR-338-3p	KCNH2	0	5.7546	0	5.3285
L3	LINC00847	hsa-miR-34a-5p	TAB2	0	5.36295	0	5.12717
L3	OIP5-AS1	hsa-miR-34a-5p	TAB2	0	4.22159	0	5.53351
L3	LINC00641	hsa-miR-34a-5p	TAB2	0	4.23373	0	5.40866
L3	AC104447.1	hsa-miR-34a-5p	TAB2	0	4.19395	0	5.74466
L3	MEG3	hsa-miR-22-5p	GINM1	0	4.03083	0	4.91937
L3	OIP5-AS1	hsa-miR-22-5p	GINM1	0	5.52087	0	4.99016
L3	LINC00847	hsa-miR-34a-5p	PUM2	0	5.54759	0	4.93125
L3	OIP5-AS1	hsa-miR-34a-5p	PUM2	0	4.47851	0	5.24601
L3	LINC00641	hsa-miR-34a-5p	PUM2	0	4.52936	0	5.07369
L3	AC131212.2	hsa-miR-34a-5p	PUM2	0	4.17522	0	4.68785
L3	OIP5-AS1	hsa-miR-34a-5p	NDC1	0	3.83856	0	4.29928
L3	LINC00641	hsa-miR-34a-5p	NDC1	0	3.7395	0	4.36494
L3	SNHG14	hsa-miR-3065-3p	CTDP1	0	5.93321	0	5.39938
L3	MEG3	hsa-miR-22-5p	CCAR1	0	5.50631	0	5.0197
L3	OIP5-AS1	hsa-miR-22-5p	CCAR1	0	5.98656	0	4.07883
L3	SLFNL1-AS1	hsa-miR-15a-5p	QSER1	0	4.344	0	3.06349
L3	HEIH	hsa-miR-15a-5p	QSER1	0	4.26958	0	2.27084
L3	AC093297.2	hsa-miR-15a-5p	QSER1	0	4.57409	0	3.9174
L3	NUTM2B-AS1	hsa-miR-15a-5p	QSER1	0	4.17473	0	2.67101
L3	AC118344.2	hsa-miR-15a-5p	QSER1	0	3.96824	0	2.52226
L3	LINC00847	hsa-miR-34a-5p	QSER1	0	5.45997	0	4.56198
L3	OIP5-AS1	hsa-miR-34a-5p	QSER1	0	4.23071	0	4.73061
L3	TUG1	hsa-miR-34a-5p	QSER1	0	3.40425	0	4.13214
L3	LINC00641	hsa-miR-34a-5p	QSER1	0	4.35116	0	4.36782
L3	AC131212.2	hsa-miR-34a-5p	QSER1	0	4.03094	0	3.93091
L3	OIP5-AS1	hsa-miR-454-3p	QSER1	0	5.87192	0	4.36767
L3	TMEM161B-AS1	hsa-miR-454-3p	QSER1	0	5.79036	0	3.62689
L3	AP003469.4	hsa-miR-454-3p	QSER1	0	5.90283	0	4.10764
L3	UCKL1-AS1	hsa-miR-454-3p	QSER1	0	5.94875	0	4.15366
L3	LINC00894	hsa-miR-338-3p	TNK2	0	5.51612	0	4.98218
L3	LINC00882	hsa-miR-338-3p	TNK2	0	5.85483	0	4.35397
L3	MEG3	hsa-miR-22-5p	CS	0	5.88533	0	5.42858
L3	SLFNL1-AS1	hsa-miR-15a-5p	WAPL	0	3.76032	0	3.27829
L3	HEIH	hsa-miR-15a-5p	WAPL	0	3.7523	0	2.54277
L3	AC010969.2	hsa-miR-15a-5p	WAPL	0	4.50699	0	3.21674
L3	MBNL1-AS1	hsa-miR-15a-5p	WAPL	0	3.66411	0	3.14741
L3	AC093297.2	hsa-miR-15a-5p	WAPL	0	3.99408	0	3.94999
L3	HELLPAR	hsa-miR-15a-5p	WAPL	0	3.81145	0	2.65837
L3	AC118344.2	hsa-miR-15a-5p	WAPL	0	3.23906	0	2.6551
L3	MEG3	hsa-miR-338-3p	EIF4B	0	4.63934	0	5.16052
L3	LINC00894	hsa-miR-338-3p	EIF4B	0	5.78882	0	4.76299
L3	AL450326.1	hsa-miR-338-3p	EIF4B	0	5.13627	0	4.73472
L3	AL133367.1	hsa-miR-338-3p	EIF4B	0	4.9878	0	3.18423
L3	SDCBP2-AS1	hsa-miR-338-3p	EIF4B	0	5.23043	0	4.73531
L3	MEG3	hsa-miR-338-3p	U2AF2	0	4.47354	0	5.69949
L3	LINC00894	hsa-miR-338-3p	U2AF2	0	5.01268	0	4.89105
L3	LINC00882	hsa-miR-338-3p	U2AF2	0	5.61088	0	4.97534
L3	LINC00641	hsa-miR-338-3p	U2AF2	0	4.51477	0	4.82409
L3	AC090198.1	hsa-miR-338-3p	U2AF2	0	5.38287	0	4.56121
L3	CRNDE	hsa-miR-338-3p	U2AF2	0	6.08967	0	5.05531
L3	SDCBP2-AS1	hsa-miR-338-3p	U2AF2	0	4.72901	0	4.96312
L3	SLFNL1-AS1	hsa-miR-15a-5p	MTMR1	0	4.87334	0	4.19358
L3	HEIH	hsa-miR-15a-5p	MTMR1	0	4.83204	0	3.04555
L3	AC010969.2	hsa-miR-15a-5p	MTMR1	0	5.20711	0	4.27732
L3	MBNL1-AS1	hsa-miR-15a-5p	MTMR1	0	4.7094	0	4.17238
L3	AC093297.2	hsa-miR-15a-5p	MTMR1	0	4.73189	0	4.51542
L3	NUTM2B-AS1	hsa-miR-15a-5p	MTMR1	0	4.41769	0	3.31532
L3	NUTM2A-AS1	hsa-miR-15a-5p	MTMR1	0	4.79483	0	4.40487
L3	HELLPAR	hsa-miR-15a-5p	MTMR1	0	4.70301	0	2.97402
L3	AC118344.2	hsa-miR-15a-5p	MTMR1	0	3.98017	0	3.15094
L3	MEG3	hsa-miR-338-3p	CASP8	0	3.89331	0	5.44651
L3	LINC00894	hsa-miR-338-3p	CASP8	0	4.69202	0	4.90595
L3	LINC00882	hsa-miR-338-3p	CASP8	0	4.79383	0	4.37595
L3	PAX8-AS1	hsa-miR-338-3p	CASP8	0	6.05429	0	4.86463
L3	AL450326.1	hsa-miR-338-3p	CASP8	0	4.71034	0	4.78285
L3	AL133367.1	hsa-miR-338-3p	CASP8	0	4.52405	0	3.96319
L3	CRNDE	hsa-miR-338-3p	CASP8	0	5.7393	0	4.85552
L3	SDCBP2-AS1	hsa-miR-338-3p	CASP8	0	4.51789	0	5.13214
L3	SLFNL1-AS1	hsa-miR-15a-5p	HIPK2	0	4.02235	0	5.1999
L3	MBNL1-AS1	hsa-miR-15a-5p	HIPK2	0	3.89652	0	5.02394
L3	AC093297.2	hsa-miR-15a-5p	HIPK2	0	4.38723	0	5.8889
L3	NUTM2A-AS1	hsa-miR-15a-5p	HIPK2	0	4.06799	0	5.39801
L3	HELLPAR	hsa-miR-15a-5p	HIPK2	0	4.11021	0	4.46079
L3	AC118344.2	hsa-miR-15a-5p	HIPK2	0	3.71477	0	4.93866
L3	MEG3	hsa-miR-22-5p	IPO5	0	4.87951	0	5.55414
L3	OIP5-AS1	hsa-miR-22-5p	IPO5	0	5.40523	0	5.59227
L3	LINC00847	hsa-miR-34a-5p	WDR3	0	4.75728	0	4.16785
L3	OIP5-AS1	hsa-miR-34a-5p	WDR3	0	4.1468	0	4.8901
L3	TUG1	hsa-miR-34a-5p	WDR3	0	3.25895	0	4.90287
L3	AC104447.1	hsa-miR-34a-5p	WDR3	0	3.67503	0	5.02232
L3	AC131212.2	hsa-miR-34a-5p	WDR3	0	3.63004	0	4.30713
L3	OIP5-AS1	hsa-miR-34a-5p	PKN2	0	3.95039	0	4.8144
L3	LINC00641	hsa-miR-34a-5p	PKN2	0	3.97001	0	4.65487
L3	LINC00847	hsa-miR-34a-5p	TRAM2	0	5.52833	0	4.6836
L3	OIP5-AS1	hsa-miR-34a-5p	TRAM2	0	4.76647	0	4.76406
L3	TUG1	hsa-miR-34a-5p	TRAM2	0	3.47722	0	4.2978
L3	LINC00641	hsa-miR-34a-5p	TRAM2	0	4.08918	0	4.1745
L3	MEG3	hsa-miR-22-5p	PACC1	0	4.61913	0	4.77598
L3	OIP5-AS1	hsa-miR-22-5p	PACC1	0	5.98291	0	4.37201
L3	OIP5-AS1	hsa-miR-22-5p	SLK	0	4.86287	0	5.3171
L3	SLFNL1-AS1	hsa-miR-15a-5p	SLK	0	4.06002	0	4.89182
L3	HEIH	hsa-miR-15a-5p	SLK	0	3.90287	0	3.87644
L3	AC010969.2	hsa-miR-15a-5p	SLK	0	4.50914	0	4.91615
L3	MBNL1-AS1	hsa-miR-15a-5p	SLK	0	3.97674	0	4.21502
L3	AC093297.2	hsa-miR-15a-5p	SLK	0	4.13484	0	5.24424
L3	NUTM2B-AS1	hsa-miR-15a-5p	SLK	0	4.08138	0	3.94034
L3	HELLPAR	hsa-miR-15a-5p	SLK	0	3.96316	0	3.92723
L3	AC118344.2	hsa-miR-15a-5p	SLK	0	3.53471	0	4.15458
L3	LINC00847	hsa-miR-34a-5p	SLK	0	4.38121	0	5.31003
L3	OIP5-AS1	hsa-miR-34a-5p	SLK	0	3.17225	0	5.862
L3	TUG1	hsa-miR-34a-5p	SLK	0	2.39263	0	5.2006
L3	AC131212.2	hsa-miR-34a-5p	SLK	0	3.26491	0	5.64132
L3	MIR193BHG	hsa-miR-29b-3p	FOXJ2	0	3.88641	0	5.0427
L3	LINC00882	hsa-miR-338-3p	THUMPD1	0	4.16929	0	3.70773
L3	CRNDE	hsa-miR-338-3p	THUMPD1	0	4.85575	0	3.99698
L3	MEG3	hsa-miR-22-5p	ARFGEF1	0	6.04761	0	5.48786
L3	MEG3	hsa-miR-338-3p	NEO1	0	3.86617	0	5.01623
L3	LINC00882	hsa-miR-338-3p	NEO1	0	3.98671	0	3.1692
L3	LINC00641	hsa-miR-338-3p	NEO1	0	3.55212	0	3.94713
L3	AC090198.1	hsa-miR-338-3p	NEO1	0	4.76138	0	4.20882
L3	CRNDE	hsa-miR-338-3p	NEO1	0	4.7404	0	3.71168
L3	SDCBP2-AS1	hsa-miR-338-3p	NEO1	0	3.71008	0	3.6716
L3	LINC00882	hsa-miR-338-3p	TRO	0	5.18489	0	4.90729
L3	AL450326.1	hsa-miR-338-3p	TRO	0	4.87092	0	5
L3	OIP5-AS1	hsa-miR-3065-3p	CBFB	0	5.83662	0	4.43764
L3	LINC00847	hsa-miR-34a-5p	HEATR6	0	4.90943	0	4.59729
L3	OIP5-AS1	hsa-miR-34a-5p	HEATR6	0	4.09187	0	5.01978
L3	TUG1	hsa-miR-34a-5p	HEATR6	0	3.01279	0	4.79829
L3	LINC00641	hsa-miR-34a-5p	HEATR6	0	3.80966	0	4.6966
L3	AC104447.1	hsa-miR-34a-5p	HEATR6	0	3.79685	0	5.42652
L3	AC131212.2	hsa-miR-34a-5p	HEATR6	0	3.55781	0	4.74849
L3	SLFNL1-AS1	hsa-miR-15a-5p	POLR1A	0	3.73486	0	3.89677
L3	AC010969.2	hsa-miR-15a-5p	POLR1A	0	4.43763	0	4.11684
L3	MBNL1-AS1	hsa-miR-15a-5p	POLR1A	0	4.35226	0	4.77911
L3	AC093297.2	hsa-miR-15a-5p	POLR1A	0	4.31551	0	4.89986
L3	NUTM2B-AS1	hsa-miR-15a-5p	POLR1A	0	4.25964	0	4.1423
L3	HELLPAR	hsa-miR-15a-5p	POLR1A	0	4.23599	0	4.1179
L3	SLFNL1-AS1	hsa-miR-15a-5p	DNAJA2	0	4.28727	0	4.26037
L3	HEIH	hsa-miR-15a-5p	DNAJA2	0	4.08869	0	3.10259
L3	AC010969.2	hsa-miR-15a-5p	DNAJA2	0	4.76655	0	4.11855
L3	MBNL1-AS1	hsa-miR-15a-5p	DNAJA2	0	4.41033	0	4.4183
L3	AC093297.2	hsa-miR-15a-5p	DNAJA2	0	4.34063	0	4.53667
L3	HELLPAR	hsa-miR-15a-5p	DNAJA2	0	4.36769	0	3.80462
L3	UCKL1-AS1	hsa-miR-454-3p	LRP6	0	5.41077	0	4.24554
L3	OIP5-AS1	hsa-miR-454-3p	EXOC5	0	4.93018	0	4.1085
L3	AP003469.4	hsa-miR-454-3p	EXOC5	0	4.77631	0	3.62446
L3	NUTM2B-AS1	hsa-miR-454-3p	EXOC5	0	5.40861	0	3.68467
L3	UCKL1-AS1	hsa-miR-454-3p	EXOC5	0	5.04927	0	4.24813
L3	MEG3	hsa-miR-22-5p	ZXDC	0	4.48925	0	5.59983
L3	OIP5-AS1	hsa-miR-22-5p	ZXDC	0	5.88213	0	5.26046
L3	LINC01089	hsa-miR-185-3p	PABPC1	0	4.76024	0	3.95451
L3	SNHG22	hsa-miR-185-3p	PABPC1	0	4.06892	0	3.63424
L3	MEG3	hsa-miR-338-3p	PABPC1	0	4.05628	0	4.83844
L3	PAX8-AS1	hsa-miR-338-3p	PABPC1	0	5.74877	0	4.49617
L3	CRNDE	hsa-miR-338-3p	PABPC1	0	5.29314	0	4.20037
L3	LINC00894	hsa-miR-338-3p	EIF2B3	0	5.45349	0	4.84837
L3	LINC00882	hsa-miR-338-3p	EIF2B3	0	4.79646	0	3.9354
L3	AL450326.1	hsa-miR-338-3p	EIF2B3	0	4.51403	0	4.10959
L3	AL133367.1	hsa-miR-338-3p	EIF2B3	0	4.5553	0	3.64893
L3	CRNDE	hsa-miR-338-3p	EIF2B3	0	5.94143	0	4.32902
L3	MEG3	hsa-miR-22-5p	CDC42	0	5.30606	0	5.4744
L3	MEG3	hsa-miR-338-3p	ATP2B1	0	4.7134	0	5.74136
L3	LINC00882	hsa-miR-338-3p	ATP2B1	0	4.65037	0	4.02522
L3	LINC00641	hsa-miR-338-3p	ATP2B1	0	4.40456	0	4.59537
L3	AC090198.1	hsa-miR-338-3p	ATP2B1	0	5.13115	0	4.66485
L3	CRNDE	hsa-miR-338-3p	ATP2B1	0	5.43821	0	4.39498
L3	SDCBP2-AS1	hsa-miR-338-3p	ATP2B1	0	3.96361	0	4.39541
L3	MEG3	hsa-miR-338-3p	TCF3	0	4.20946	0	5.6229
L3	LINC00894	hsa-miR-338-3p	TCF3	0	4.70192	0	4.75805
L3	LINC00882	hsa-miR-338-3p	TCF3	0	4.88575	0	4.62324
L3	LINC00641	hsa-miR-338-3p	TCF3	0	4.12289	0	4.59817
L3	AC090198.1	hsa-miR-338-3p	TCF3	0	5.09061	0	4.73856
L3	CRNDE	hsa-miR-338-3p	TCF3	0	5.56849	0	4.9759
L3	SDCBP2-AS1	hsa-miR-338-3p	TCF3	0	4.28126	0	4.51309
L3	SLFNL1-AS1	hsa-miR-15a-5p	PRKACA	0	3.8291	0	4.6395
L3	HEIH	hsa-miR-15a-5p	PRKACA	0	3.79269	0	3.80298
L3	AC093297.2	hsa-miR-15a-5p	PRKACA	0	3.71587	0	4.8848
L3	NUTM2A-AS1	hsa-miR-15a-5p	PRKACA	0	3.59373	0	4.69864
L3	AC118344.2	hsa-miR-15a-5p	PRKACA	0	3.11011	0	4.14605
L3	AC234582.1	hsa-miR-185-5p	SREBF1	0	5.03532	0	4.90511
L3	AC026356.1	hsa-miR-185-5p	SREBF1	0	5.61848	0	5.31549
L3	ZFHX2-AS1	hsa-miR-185-5p	SREBF1	0	5.34312	0	5.47628
L3	AC021092.1	hsa-miR-185-5p	SREBF1	0	5.56384	0	5.72727
L3	FTX	hsa-miR-185-5p	SREBF1	0	3.95775	0	5.19381
L3	SLFNL1-AS1	hsa-miR-15a-5p	AFF4	0	3.71355	0	3.62698
L3	MBNL1-AS1	hsa-miR-15a-5p	AFF4	0	4.04098	0	3.81439
L3	HELLPAR	hsa-miR-15a-5p	AFF4	0	4.24577	0	3.0953
L3	LINC00847	hsa-miR-34a-5p	MPP5	0	4.84408	0	5.09018
L3	OIP5-AS1	hsa-miR-34a-5p	MPP5	0	3.67348	0	5.21579
L3	LINC00641	hsa-miR-34a-5p	MPP5	0	3.80453	0	4.85988
L3	MIR193BHG	hsa-miR-29b-3p	SMC1A	0	4.98834	0	4.4103
L3	SNHG16	hsa-miR-3065-3p	SMC1A	0	5.85468	0	5.57744
L3	OIP5-AS1	hsa-miR-3065-3p	SMC1A	0	6.00555	0	5.58079
L3	SLFNL1-AS1	hsa-miR-15a-5p	LMAN1	0	5.05517	0	3.42774
L3	AC010969.2	hsa-miR-15a-5p	LMAN1	0	5.91585	0	3.37692
L3	MBNL1-AS1	hsa-miR-15a-5p	LMAN1	0	5.34539	0	3.72355
L3	AC093297.2	hsa-miR-15a-5p	LMAN1	0	5.16466	0	3.74643
L3	NUTM2A-AS1	hsa-miR-15a-5p	LMAN1	0	5.14971	0	3.9491
L3	HELLPAR	hsa-miR-15a-5p	LMAN1	0	5.1841	0	3.1648
L3	AC118344.2	hsa-miR-15a-5p	LMAN1	0	4.44411	0	2.65815
L3	SLFNL1-AS1	hsa-miR-15a-5p	SEMA3C	0	3.29674	0	3.20792
L3	AC010969.2	hsa-miR-15a-5p	SEMA3C	0	3.56978	0	3.38329
L3	MBNL1-AS1	hsa-miR-15a-5p	SEMA3C	0	3.275	0	3.91169
L3	AC093297.2	hsa-miR-15a-5p	SEMA3C	0	3.34455	0	3.88869
L3	HELLPAR	hsa-miR-15a-5p	SEMA3C	0	3.29147	0	3.18682
L3	SLFNL1-AS1	hsa-miR-15a-5p	SLC25A3	0	5.66949	0	5.01405
L3	AC010969.2	hsa-miR-15a-5p	SLC25A3	0	6.1344	0	4.99759
L3	MBNL1-AS1	hsa-miR-15a-5p	SLC25A3	0	5.80011	0	5.19866
L3	AC093297.2	hsa-miR-15a-5p	SLC25A3	0	5.37134	0	5.13345
L3	NUTM2A-AS1	hsa-miR-15a-5p	SLC25A3	0	5.83108	0	5.25166
L3	HELLPAR	hsa-miR-15a-5p	SLC25A3	0	5.53513	0	4.63114
L3	SLFNL1-AS1	hsa-miR-15a-5p	BCAP29	0	3.03014	0	4.0514
L3	AC010969.2	hsa-miR-15a-5p	BCAP29	0	4.15269	0	4.71722
L3	MBNL1-AS1	hsa-miR-15a-5p	BCAP29	0	3.25734	0	4.45351
L3	NUTM2A-AS1	hsa-miR-15a-5p	BCAP29	0	3.58912	0	4.0683
L3	HELLPAR	hsa-miR-15a-5p	BCAP29	0	3.38753	0	3.88692
L3	LINC01089	hsa-miR-185-3p	SEC31B	0	5.10088	0	4.46028
L3	SNHG22	hsa-miR-185-3p	SEC31B	0	4.04608	0	4.61131
L3	OIP5-AS1	hsa-miR-22-5p	RBM7	0	6.12155	0	4.8575
L3	LINC00847	hsa-miR-34a-5p	UNG	0	5.53047	0	4.95218
L3	OIP5-AS1	hsa-miR-34a-5p	UNG	0	4.98435	0	5.48459
L3	TUG1	hsa-miR-34a-5p	UNG	0	3.7583	0	5.25619
L3	LINC00641	hsa-miR-34a-5p	UNG	0	4.35322	0	5.42458
L3	SLFNL1-AS1	hsa-miR-15a-5p	TM9SF3	0	3.20165	0	3.42544
L3	HEIH	hsa-miR-15a-5p	TM9SF3	0	3.49366	0	3.23958
L3	AC010969.2	hsa-miR-15a-5p	TM9SF3	0	4.00697	0	3.96907
L3	MBNL1-AS1	hsa-miR-15a-5p	TM9SF3	0	3.15581	0	3.86941
L3	AC093297.2	hsa-miR-15a-5p	TM9SF3	0	3.66693	0	4.29974
L3	NUTM2A-AS1	hsa-miR-15a-5p	TM9SF3	0	3.4835	0	4.03412
L3	HELLPAR	hsa-miR-15a-5p	TM9SF3	0	3.20692	0	3.15173
L3	OIP5-AS1	hsa-miR-34a-5p	GTF3C1	0	4.84146	0	5.28242
L3	TUG1	hsa-miR-34a-5p	GTF3C1	0	3.49713	0	4.82035
L3	AC104447.1	hsa-miR-34a-5p	GTF3C1	0	4.14572	0	5.03635
L3	AC131212.2	hsa-miR-34a-5p	GTF3C1	0	4.47086	0	4.88194
L3	AC234582.1	hsa-miR-185-5p	NEBL	0	5.49724	0	4.76776
L3	MEG3	hsa-miR-22-5p	UBE2K	0	5.02358	0	5.15443
L3	OIP5-AS1	hsa-miR-22-5p	UBE2K	0	6.11174	0	5.04384
L3	LINC00847	hsa-miR-34a-5p	UBE2K	0	5.40431	0	4.82462
L3	OIP5-AS1	hsa-miR-34a-5p	UBE2K	0	4.24802	0	5.20535
L3	TUG1	hsa-miR-34a-5p	UBE2K	0	3.25621	0	4.95584
L3	AC131212.2	hsa-miR-34a-5p	UBE2K	0	3.90835	0	4.92461
L3	OIP5-AS1	hsa-miR-454-3p	UBE2K	0	5.86494	0	4.74549
L3	AP003469.4	hsa-miR-454-3p	UBE2K	0	5.45808	0	4.28144
L3	UCKL1-AS1	hsa-miR-454-3p	UBE2K	0	5.77207	0	4.99063
L3	LINC00847	hsa-miR-34a-5p	N4BP2	0	5.86839	0	4.5706
L3	OIP5-AS1	hsa-miR-34a-5p	N4BP2	0	5.05358	0	4.6819
L3	TUG1	hsa-miR-34a-5p	N4BP2	0	4.02242	0	4.34267
L3	MEG3	hsa-miR-22-5p	MLLT10	0	4.47661	0	4.77046
L3	OIP5-AS1	hsa-miR-22-5p	MLLT10	0	5.31844	0	3.94296
L3	LINC01089	hsa-miR-185-3p	SDF4	0	4.35776	0	3.87922
L3	SNHG22	hsa-miR-185-3p	SDF4	0	3.78655	0	3.65092
L3	SNHG14	hsa-miR-3065-3p	SLC35C2	0	5.23337	0	4.14364
L3	MEG3	hsa-miR-22-5p	RIF1	0	5.47998	0	5.27501
L3	LINC00847	hsa-miR-34a-5p	RIF1	0	5.54472	0	4.91712
L3	OIP5-AS1	hsa-miR-34a-5p	RIF1	0	4.82041	0	5.49623
L3	TUG1	hsa-miR-34a-5p	RIF1	0	3.47388	0	4.51062
L3	AC131212.2	hsa-miR-34a-5p	RIF1	0	4.33545	0	4.54373
L3	SLFNL1-AS1	hsa-miR-15a-5p	SRCAP	0	4.22461	0	3.365
L3	MBNL1-AS1	hsa-miR-15a-5p	SRCAP	0	4.12892	0	3.45567
L3	AC093297.2	hsa-miR-15a-5p	SRCAP	0	4.30375	0	4.33413
L3	AC118344.2	hsa-miR-15a-5p	SRCAP	0	3.70962	0	2.93768
L3	OIP5-AS1	hsa-miR-34a-5p	SRCAP	0	4.01201	0	4.55766
L3	AC131212.2	hsa-miR-34a-5p	SRCAP	0	3.32812	0	3.68925
L3	LINC00894	hsa-miR-338-3p	MEF2C	0	5.21457	0	4.58182
L3	LINC00882	hsa-miR-338-3p	MEF2C	0	4.73747	0	3.90331
L3	LINC00641	hsa-miR-338-3p	MEF2C	0	4.2105	0	4.49076
L3	AC090198.1	hsa-miR-338-3p	MEF2C	0	5.10201	0	4.18635
L3	PEG13	hsa-miR-338-3p	MEF2C	0	6.04717	0	4.66531
L3	AL450326.1	hsa-miR-338-3p	MEF2C	0	4.63557	0	4.38143
L3	AL133367.1	hsa-miR-338-3p	MEF2C	0	4.61483	0	3.39235
L3	CRNDE	hsa-miR-338-3p	MEF2C	0	5.23978	0	3.82956
L3	SDCBP2-AS1	hsa-miR-338-3p	MEF2C	0	4.15744	0	4.87067
L3	LINC00894	hsa-miR-338-3p	NFE2L1	0	6.01241	0	4.98496
L3	LINC00882	hsa-miR-338-3p	NFE2L1	0	5.56662	0	3.96136
L3	AL450326.1	hsa-miR-338-3p	NFE2L1	0	5.0421	0	4.35341
L3	AL133367.1	hsa-miR-338-3p	NFE2L1	0	5.43668	0	3.42857
L3	SDCBP2-AS1	hsa-miR-338-3p	NFE2L1	0	4.95142	0	4.82383
L3	SLFNL1-AS1	hsa-miR-15a-5p	XPO1	0	3.73765	0	4.23345
L3	AC093297.2	hsa-miR-15a-5p	XPO1	0	3.96631	0	4.63573
L3	AC118344.2	hsa-miR-15a-5p	XPO1	0	3.62745	0	3.77617
L3	AL157392.3	hsa-miR-320c	DOP1A	0	4.43159	0	4.96762
L3	AL158211.5	hsa-miR-320c	DOP1A	0	4.16103	0	4.02682
L3	AC110048.2	hsa-miR-320c	DOP1A	0	5.698	0	5.01373
L3	SLFNL1-AS1	hsa-miR-15a-5p	TNPO1	0	3.37035	0	3.70425
L3	HEIH	hsa-miR-15a-5p	TNPO1	0	3.43386	0	3.02048
L3	AC093297.2	hsa-miR-15a-5p	TNPO1	0	3.52025	0	4.5276
L3	NUTM2B-AS1	hsa-miR-15a-5p	TNPO1	0	3.35978	0	3.52212
L3	AC118344.2	hsa-miR-15a-5p	TNPO1	0	2.9656	0	3.37819
L3	MEG3	hsa-miR-22-5p	TNPO1	0	4.01039	0	5.09749
L3	OIP5-AS1	hsa-miR-22-5p	TNPO1	0	4.94016	0	4.54329
L3	OIP5-AS1	hsa-miR-454-3p	TNPO1	0	5.28801	0	5.17807
L3	TMEM161B-AS1	hsa-miR-454-3p	TNPO1	0	5.06152	0	4.39392
L3	AP003469.4	hsa-miR-454-3p	TNPO1	0	4.94926	0	4.98435
L3	NUTM2B-AS1	hsa-miR-454-3p	TNPO1	0	5.47422	0	4.80366
L3	UCKL1-AS1	hsa-miR-454-3p	TNPO1	0	5.21083	0	5.1626
L3	SLFNL1-AS1	hsa-miR-15a-5p	CYLD	0	4.24496	0	4.57914
L3	HEIH	hsa-miR-15a-5p	CYLD	0	4.12217	0	3.61696
L3	MBNL1-AS1	hsa-miR-15a-5p	CYLD	0	4.0938	0	3.95689
L3	AC093297.2	hsa-miR-15a-5p	CYLD	0	4.33592	0	5.02302
L3	HELLPAR	hsa-miR-15a-5p	CYLD	0	4.26947	0	3.79253
L3	SLFNL1-AS1	hsa-miR-15a-5p	RAB10	0	3.3016	0	4.26594
L3	AC010969.2	hsa-miR-15a-5p	RAB10	0	4.06691	0	4.65792
L3	MBNL1-AS1	hsa-miR-15a-5p	RAB10	0	3.69799	0	4.73213
L3	AC093297.2	hsa-miR-15a-5p	RAB10	0	3.60244	0	4.41415
L3	NUTM2B-AS1	hsa-miR-15a-5p	RAB10	0	3.48847	0	3.76312
L3	NUTM2A-AS1	hsa-miR-15a-5p	RAB10	0	3.45142	0	4.42309
L3	HELLPAR	hsa-miR-15a-5p	RAB10	0	3.66092	0	4.01753
L3	MEG3	hsa-miR-338-3p	CAD	0	4.89481	0	5.01565
L3	LINC00882	hsa-miR-338-3p	CAD	0	5.49696	0	4.2461
L3	LINC00847	hsa-miR-34a-5p	BCORL1	0	5.81214	0	5.73703
L3	NUTM2B-AS1	hsa-miR-15a-5p	B4GALT1	0	4.30638	0	3.92097
L3	LINC00847	hsa-miR-34a-5p	B4GALT1	0	4.92726	0	4.3499
L3	OIP5-AS1	hsa-miR-454-3p	NFX1	0	5.67714	0	5.10483
L3	AC104447.1	hsa-miR-454-3p	NFX1	0	4.71093	0	5.44889
L3	TMEM161B-AS1	hsa-miR-454-3p	NFX1	0	5.40852	0	4.29367
L3	AP003469.4	hsa-miR-454-3p	NFX1	0	4.96919	0	4.60736
L3	NUTM2B-AS1	hsa-miR-454-3p	NFX1	0	5.50799	0	4.07875
L3	UCKL1-AS1	hsa-miR-454-3p	NFX1	0	5.42268	0	4.80911
L3	AC010969.2	hsa-miR-15a-5p	TMED2	0	3.70016	0	3.70819
L3	NUTM2B-AS1	hsa-miR-15a-5p	TMED2	0	3.84829	0	3.63692
L3	AC118344.2	hsa-miR-15a-5p	TMED2	0	3.24175	0	3.02802
L3	LINC00847	hsa-miR-34a-5p	HUWE1	0	4.70697	0	4.94892
L3	TUG1	hsa-miR-34a-5p	HUWE1	0	2.85372	0	5.50774
L3	LINC00641	hsa-miR-34a-5p	HUWE1	0	3.9512	0	5.70255
L3	AC131212.2	hsa-miR-34a-5p	HUWE1	0	3.50198	0	5.6779
L3	TMEM161B-AS1	hsa-miR-454-3p	HUWE1	0	5.66534	0	5.70443
L3	NUTM2B-AS1	hsa-miR-454-3p	HUWE1	0	5.68008	0	5.39991
L3	AC010969.2	hsa-miR-15a-5p	ZW10	0	5.76841	0	4.17204
L3	NUTM2A-AS1	hsa-miR-15a-5p	ZW10	0	5.49717	0	4.74581
L3	AC234582.1	hsa-miR-185-5p	TRIP6	0	4.60163	0	4.34284
L3	FTX	hsa-miR-185-5p	TRIP6	0	3.62084	0	4.28186
L3	MEG3	hsa-miR-338-3p	SRRT	0	3.95814	0	5.09472
L3	LINC00882	hsa-miR-338-3p	SRRT	0	4.00847	0	3.89397
L3	AC090198.1	hsa-miR-338-3p	SRRT	0	4.49448	0	3.77965
L3	CRNDE	hsa-miR-338-3p	SRRT	0	4.85286	0	4.18002
L3	SLFNL1-AS1	hsa-miR-15a-5p	OGFOD1	0	4.40308	0	3.78264
L3	AC010969.2	hsa-miR-15a-5p	OGFOD1	0	5.32159	0	4.53846
L3	MBNL1-AS1	hsa-miR-15a-5p	OGFOD1	0	4.52593	0	4.21632
L3	AC093297.2	hsa-miR-15a-5p	OGFOD1	0	4.68593	0	4.17003
L3	NUTM2A-AS1	hsa-miR-15a-5p	OGFOD1	0	4.9073	0	4.90134
L3	HELLPAR	hsa-miR-15a-5p	OGFOD1	0	4.98715	0	3.81662
L3	MEG3	hsa-miR-22-5p	SF3B2	0	3.86197	0	4.96668
L3	OIP5-AS1	hsa-miR-22-5p	SF3B2	0	5.65043	0	4.99899
L3	SLFNL1-AS1	hsa-miR-15a-5p	DNM1L	0	4.5366	0	3.58297
L3	AC010969.2	hsa-miR-15a-5p	DNM1L	0	5.54144	0	3.59412
L3	MBNL1-AS1	hsa-miR-15a-5p	DNM1L	0	4.67245	0	3.72995
L3	AC093297.2	hsa-miR-15a-5p	DNM1L	0	4.83222	0	3.95445
L3	NUTM2A-AS1	hsa-miR-15a-5p	DNM1L	0	4.72785	0	4.12774
L3	HELLPAR	hsa-miR-15a-5p	DNM1L	0	4.85506	0	3.34032
L3	AC118344.2	hsa-miR-15a-5p	DNM1L	0	4.0756	0	2.83373
L3	MIR193BHG	hsa-miR-29b-3p	MAVS	0	5.21248	0	4.43755
L3	MEG3	hsa-miR-22-5p	GCN1	0	4.58179	0	5.07649
L3	OIP5-AS1	hsa-miR-22-5p	GCN1	0	5.87768	0	4.62523
L3	SNHG16	hsa-miR-3065-3p	GCN1	0	4.6017	0	3.7991
L3	SNHG14	hsa-miR-3065-3p	GCN1	0	5.35919	0	4.26891
L3	OIP5-AS1	hsa-miR-3065-3p	GCN1	0	5.38739	0	4.09319
L3	MEG3	hsa-miR-338-3p	MLF2	0	5.15521	0	5.36251
L3	LINC00882	hsa-miR-338-3p	MLF2	0	5.20822	0	4.36547
L3	AL450326.1	hsa-miR-338-3p	MLF2	0	4.85015	0	4.47096
L3	OIP5-AS1	hsa-miR-22-5p	MAEA	0	4.91608	0	4.8287
L3	AC234582.1	hsa-miR-185-5p	AARS	0	4.54121	0	4.25134
L3	AC026356.1	hsa-miR-185-5p	AARS	0	4.56056	0	4.58086
L3	ZFHX2-AS1	hsa-miR-185-5p	AARS	0	4.42065	0	4.75982
L3	AC021092.1	hsa-miR-185-5p	AARS	0	4.69954	0	4.99049
L3	FTX	hsa-miR-185-5p	AARS	0	3.2789	0	4.44686
L3	OIP5-AS1	hsa-miR-3065-3p	TNRC6A	0	6.03736	0	4.79385
L3	OIP5-AS1	hsa-miR-34a-5p	MAP3K20	0	3.6818	0	5.42938
L3	LINC00641	hsa-miR-34a-5p	MAP3K20	0	4.13142	0	5.66656
L3	MBNL1-AS1	hsa-miR-15a-5p	CDV3	0	4.12997	0	4.84849
L3	NUTM2B-AS1	hsa-miR-15a-5p	CDV3	0	4.52694	0	4.55481
L3	AL031587.5	hsa-miR-29b-3p	CDV3	0	4.68094	0	5.53691
L3	SLFNL1-AS1	hsa-miR-15a-5p	ZC3HC1	0	3.40855	0	3.73315
L3	MBNL1-AS1	hsa-miR-15a-5p	ZC3HC1	0	3.45179	0	4.20006
L3	NUTM2B-AS1	hsa-miR-15a-5p	ZC3HC1	0	3.92697	0	3.57186
L3	SLFNL1-AS1	hsa-miR-15a-5p	HECTD1	0	5.45247	0	5.48152
L3	HEIH	hsa-miR-15a-5p	HECTD1	0	5.26052	0	4.28215
L3	MBNL1-AS1	hsa-miR-15a-5p	HECTD1	0	5.70473	0	5.60947
L3	AC093297.2	hsa-miR-15a-5p	HECTD1	0	5.36565	0	5.57957
L3	NUTM2B-AS1	hsa-miR-15a-5p	HECTD1	0	5.34758	0	4.80356
L3	HELLPAR	hsa-miR-15a-5p	HECTD1	0	5.45644	0	5.06528
L3	MEG3	hsa-miR-22-5p	SUPT16H	0	4.38695	0	5.87718
L3	OIP5-AS1	hsa-miR-22-5p	SUPT16H	0	5.73277	0	5.52182
L3	LINC00847	hsa-miR-34a-5p	TOX4	0	4.92269	0	3.82713
L3	OIP5-AS1	hsa-miR-34a-5p	TOX4	0	3.80623	0	4.90403
L3	TUG1	hsa-miR-34a-5p	TOX4	0	2.83058	0	4.39485
L3	AC131212.2	hsa-miR-34a-5p	TOX4	0	3.52962	0	4.43287
L3	LINC00894	hsa-miR-338-3p	AGO1	0	4.73593	0	4.77633
L3	LINC00882	hsa-miR-338-3p	AGO1	0	4.52541	0	4.73918
L3	LINC00641	hsa-miR-338-3p	AGO1	0	3.95246	0	4.74685
L3	PEG13	hsa-miR-338-3p	AGO1	0	5.73345	0	5.06785
L3	AL450326.1	hsa-miR-338-3p	AGO1	0	4.14254	0	4.56185
L3	CRNDE	hsa-miR-338-3p	AGO1	0	5.4591	0	4.87986
L3	SDCBP2-AS1	hsa-miR-338-3p	AGO1	0	4.0192	0	4.97402
L3	SNHG14	hsa-miR-3065-3p	COMT	0	5.47066	0	5.87254
L3	MEG3	hsa-miR-338-3p	CBX5	0	3.79183	0	5.01798
L3	LINC00882	hsa-miR-338-3p	CBX5	0	3.95599	0	3.71559
L3	LINC00641	hsa-miR-338-3p	CBX5	0	4.11197	0	4.88624
L3	AC090198.1	hsa-miR-338-3p	CBX5	0	4.38596	0	4.16947
L3	CRNDE	hsa-miR-338-3p	CBX5	0	4.74196	0	4.14602
L3	SDCBP2-AS1	hsa-miR-338-3p	CBX5	0	3.83554	0	4.83072
L3	OIP5-AS1	hsa-miR-34a-5p	CBX5	0	3.78392	0	5.27837
L3	LINC00641	hsa-miR-34a-5p	CBX5	0	4.18881	0	5.65894
L3	OIP5-AS1	hsa-miR-454-3p	WAC	0	4.94595	0	5.57089
L3	TMEM161B-AS1	hsa-miR-454-3p	WAC	0	4.81289	0	5.01771
L3	AP003469.4	hsa-miR-454-3p	WAC	0	4.40124	0	5.25005
L3	NUTM2B-AS1	hsa-miR-454-3p	WAC	0	4.87401	0	4.5098
L3	UCKL1-AS1	hsa-miR-454-3p	WAC	0	4.56196	0	5.14657
L3	SLFNL1-AS1	hsa-miR-15a-5p	SRPK1	0	4.23747	0	4.40215
L3	HEIH	hsa-miR-15a-5p	SRPK1	0	4.52825	0	3.81374
L3	AC010969.2	hsa-miR-15a-5p	SRPK1	0	5.35205	0	4.68333
L3	AC093297.2	hsa-miR-15a-5p	SRPK1	0	4.64355	0	5.06414
L3	NUTM2B-AS1	hsa-miR-15a-5p	SRPK1	0	4.52024	0	4.21534
L3	NUTM2A-AS1	hsa-miR-15a-5p	SRPK1	0	4.64449	0	5.38812
L3	AC118344.2	hsa-miR-15a-5p	SRPK1	0	3.99438	0	3.90862
L3	LINC00882	hsa-miR-338-3p	HSP90AB1	0	5.4898	0	5.36165
L3	OIP5-AS1	hsa-miR-22-5p	CDC5L	0	5.14811	0	4.86554
L3	LINC00847	hsa-miR-34a-5p	ZNF184	0	5.35687	0	5.44923
L3	TUG1	hsa-miR-34a-5p	ZNF184	0	3.9702	0	5.37582
L3	LINC00641	hsa-miR-34a-5p	ZNF184	0	5.03858	0	5.76264
L3	AC131212.2	hsa-miR-34a-5p	ZNF184	0	4.38727	0	4.98207
L3	MIR193BHG	hsa-miR-29b-3p	HNRNPH3	0	3.41884	0	4.26277
L3	AL031587.5	hsa-miR-29b-3p	SCD	0	5.05728	0	5.13703
L3	AC104447.1	hsa-miR-34a-5p	SCD	0	5.57453	0	5.82756
L3	AC131212.2	hsa-miR-34a-5p	SCD	0	5.62567	0	5.63134
L3	LINC01679	hsa-miR-185-5p	ABLIM1	0	5.96244	0	4.48325
L3	FTX	hsa-miR-185-5p	ABLIM1	0	5.43524	0	4.90833
L3	LINC00882	hsa-miR-338-3p	NRP1	0	4.92391	0	4.99904
L3	LINC00641	hsa-miR-338-3p	NRP1	0	4.66643	0	5.2732
L3	AC090198.1	hsa-miR-338-3p	NRP1	0	5.92613	0	5.20271
L3	CRNDE	hsa-miR-338-3p	NRP1	0	5.71316	0	5.49282
L3	SDCBP2-AS1	hsa-miR-338-3p	NRP1	0	4.51765	0	5.23672
L3	LINC00847	hsa-miR-34a-5p	MTAP	0	5.68844	0	4.57951
L3	OIP5-AS1	hsa-miR-34a-5p	MTAP	0	4.71765	0	4.93986
L3	TUG1	hsa-miR-34a-5p	MTAP	0	3.79819	0	4.9108
L3	LINC00641	hsa-miR-34a-5p	MTAP	0	4.62922	0	4.7965
L3	AC131212.2	hsa-miR-34a-5p	MTAP	0	4.25565	0	4.4571
L3	OIP5-AS1	hsa-miR-454-3p	CBY1	0	6.11038	0	5.52265
L3	AP003469.4	hsa-miR-454-3p	CBY1	0	4.78087	0	5.12721
L3	NUTM2B-AS1	hsa-miR-454-3p	CBY1	0	5.80873	0	4.97752
L3	LINC00847	hsa-miR-34a-5p	CBY1	0	5.62163	0	4.57377
L3	OIP5-AS1	hsa-miR-34a-5p	CBY1	0	4.87128	0	5.20053
L3	TUG1	hsa-miR-34a-5p	CBY1	0	4.08495	0	4.94653
L3	AC234582.1	hsa-miR-185-5p	JOSD1	0	5.93523	0	4.41809
L3	OIP5-AS1	hsa-miR-34a-5p	DNAL4	0	5.79642	0	5.61344
L3	TUG1	hsa-miR-34a-5p	DNAL4	0	5.00046	0	5.70216
L3	AC131212.2	hsa-miR-34a-5p	DNAL4	0	5.22813	0	4.97812
L3	LINC00847	hsa-miR-34a-5p	APOL4	0	5.64289	0	4.78394
L3	SLFNL1-AS1	hsa-miR-15a-5p	TNRC6B	0	3.36702	0	3.02126
L3	HEIH	hsa-miR-15a-5p	TNRC6B	0	3.52775	0	2.39699
L3	AC010969.2	hsa-miR-15a-5p	TNRC6B	0	4.31491	0	3.08253
L3	AC093297.2	hsa-miR-15a-5p	TNRC6B	0	3.84143	0	3.63235
L3	NUTM2B-AS1	hsa-miR-15a-5p	TNRC6B	0	3.85195	0	3.19815
L3	AC118344.2	hsa-miR-15a-5p	TNRC6B	0	3.21737	0	2.69178
L3	MEG3	hsa-miR-22-5p	TNRC6B	0	4.60439	0	4.67882
L3	OIP5-AS1	hsa-miR-22-5p	TNRC6B	0	4.93771	0	3.82956
L3	OIP5-AS1	hsa-miR-454-3p	TNRC6B	0	5.0117	0	4.16882
L3	AC104447.1	hsa-miR-454-3p	TNRC6B	0	4.29781	0	5.09429
L3	TMEM161B-AS1	hsa-miR-454-3p	TNRC6B	0	4.85906	0	3.34523
L3	AP003469.4	hsa-miR-454-3p	TNRC6B	0	5.00858	0	3.77555
L3	NUTM2B-AS1	hsa-miR-454-3p	TNRC6B	0	5.76028	0	4.20619
L3	UCKL1-AS1	hsa-miR-454-3p	TNRC6B	0	5.00585	0	4.01138
L3	LINC00847	hsa-miR-34a-5p	TNRC6B	0	4.48894	0	4.30697
L3	OIP5-AS1	hsa-miR-34a-5p	TNRC6B	0	3.21888	0	4.43632
L3	LINC00641	hsa-miR-34a-5p	TNRC6B	0	3.61845	0	4.62557
L3	AC104447.1	hsa-miR-34a-5p	TNRC6B	0	3.20613	0	4.93718
L3	SLFNL1-AS1	hsa-miR-15a-5p	FAM118A	0	4.10985	0	4.8365
L3	HEIH	hsa-miR-15a-5p	FAM118A	0	4.10755	0	4.42644
L3	AC010969.2	hsa-miR-15a-5p	FAM118A	0	4.17315	0	4.64612
L3	AC093297.2	hsa-miR-15a-5p	FAM118A	0	3.51835	0	5.25189
L3	NUTM2A-AS1	hsa-miR-15a-5p	FAM118A	0	4.09868	0	5.40122
L3	AC118344.2	hsa-miR-15a-5p	FAM118A	0	3.50381	0	4.14449
L3	MEG3	hsa-miR-22-5p	TRMU	0	4.78932	0	5.45997
L3	OIP5-AS1	hsa-miR-22-5p	TRMU	0	5.79674	0	5.23151
L3	HEIH	hsa-miR-15a-5p	CNIH1	0	2.95503	0	3.67835
L3	AC010969.2	hsa-miR-15a-5p	CNIH1	0	3.17153	0	4.72174
L3	AC093297.2	hsa-miR-15a-5p	CNIH1	0	2.82804	0	4.64355
L3	NUTM2B-AS1	hsa-miR-15a-5p	CNIH1	0	2.89816	0	4.10275
L3	NUTM2A-AS1	hsa-miR-15a-5p	CNIH1	0	3.19687	0	4.68412
L3	LINC00894	hsa-miR-338-3p	AHSA1	0	5.34176	0	5.67751
L3	LINC00882	hsa-miR-338-3p	AHSA1	0	5.88985	0	5.23856
L3	SDCBP2-AS1	hsa-miR-338-3p	AHSA1	0	4.91923	0	5.56419
L3	MEG3	hsa-miR-22-5p	PPM1A	0	5.77426	0	5.49273
L3	LINC00847	hsa-miR-34a-5p	ZC3H14	0	4.29051	0	4.50505
L3	OIP5-AS1	hsa-miR-34a-5p	ZC3H14	0	3.49098	0	5.10341
L3	TUG1	hsa-miR-34a-5p	ZC3H14	0	2.22666	0	4.3437
L3	LINC00641	hsa-miR-34a-5p	ZC3H14	0	3.229	0	4.38408
L3	AC131212.2	hsa-miR-34a-5p	ZC3H14	0	2.35632	0	4.36816
L3	SLFNL1-AS1	hsa-miR-15a-5p	TRIP11	0	3.95654	0	3.37834
L3	AC093297.2	hsa-miR-15a-5p	TRIP11	0	4.22609	0	4.22308
L3	AC118344.2	hsa-miR-15a-5p	TRIP11	0	3.92829	0	3.24158
L3	LINC00847	hsa-miR-34a-5p	TRIP11	0	4.89667	0	4.7628
L3	OIP5-AS1	hsa-miR-34a-5p	TRIP11	0	3.79708	0	4.8762
L3	LINC00641	hsa-miR-34a-5p	TRIP11	0	3.91658	0	4.73446
L3	MEG3	hsa-miR-22-5p	PABPN1	0	3.02689	0	3.97958
L3	OIP5-AS1	hsa-miR-22-5p	PABPN1	0	4.80972	0	3.74729
L3	AC118344.2	hsa-miR-15a-5p	ARHGAP5	0	4.20307	0	3.13321
L3	SLFNL1-AS1	hsa-miR-15a-5p	SEC23A	0	4.31973	0	4.14024
L3	AC010969.2	hsa-miR-15a-5p	SEC23A	0	5.36807	0	4.87708
L3	MBNL1-AS1	hsa-miR-15a-5p	SEC23A	0	4.34618	0	4.75171
L3	AC093297.2	hsa-miR-15a-5p	SEC23A	0	4.59888	0	4.72728
L3	NUTM2B-AS1	hsa-miR-15a-5p	SEC23A	0	4.62417	0	4.00391
L3	NUTM2A-AS1	hsa-miR-15a-5p	SEC23A	0	4.67134	0	4.58597
L3	HELLPAR	hsa-miR-15a-5p	SEC23A	0	4.53723	0	4.24147
L3	AC118344.2	hsa-miR-15a-5p	SEC23A	0	4.11845	0	3.99136
L3	OIP5-AS1	hsa-miR-454-3p	ADNP	0	5.95664	0	4.64108
L3	TMEM161B-AS1	hsa-miR-454-3p	ADNP	0	5.55975	0	3.70521
L3	AP003469.4	hsa-miR-454-3p	ADNP	0	5.6297	0	4.43849
L3	UCKL1-AS1	hsa-miR-454-3p	ADNP	0	5.66097	0	4.5549
L3	MEG3	hsa-miR-338-3p	NELFCD	0	4.12874	0	4.35681
L3	LINC00882	hsa-miR-338-3p	NELFCD	0	4.70455	0	3.81458
L3	CRNDE	hsa-miR-338-3p	NELFCD	0	5.65132	0	4.11414
L3	LINC01089	hsa-miR-185-3p	ARFGAP1	0	4.60633	0	3.3568
L3	SNHG22	hsa-miR-185-3p	ARFGAP1	0	3.94056	0	3.3777
L3	PAX8-AS1	hsa-miR-338-3p	CDC25B	0	5.63013	0	4.68179
L3	CRNDE	hsa-miR-338-3p	CDC25B	0	5.28113	0	4.27874
L3	LINC01089	hsa-miR-185-3p	ARFRP1	0	4.24872	0	3.92499
L3	SNHG22	hsa-miR-185-3p	ARFRP1	0	3.10805	0	4.19854
L3	SNHG16	hsa-miR-3065-3p	ARFRP1	0	4.32956	0	3.86899
L3	OTUD6B-AS1	hsa-miR-3065-3p	ARFRP1	0	5.70485	0	4.82356
L3	LINC00882	hsa-miR-338-3p	KIF3B	0	5.48763	0	5.08569
L3	AC090198.1	hsa-miR-338-3p	KIF3B	0	6.08017	0	5.20968
L3	SLFNL1-AS1	hsa-miR-15a-5p	MAPRE1	0	4.18214	0	4.35318
L3	HEIH	hsa-miR-15a-5p	MAPRE1	0	4.15915	0	3.77958
L3	AC010969.2	hsa-miR-15a-5p	MAPRE1	0	4.87079	0	5.00317
L3	MBNL1-AS1	hsa-miR-15a-5p	MAPRE1	0	4.17529	0	4.65063
L3	NUTM2B-AS1	hsa-miR-15a-5p	MAPRE1	0	4.16896	0	3.91226
L3	HELLPAR	hsa-miR-15a-5p	MAPRE1	0	4.22543	0	4.24728
L3	LINC01089	hsa-miR-185-3p	E2F1	0	4.39895	0	4.39826
L3	SNHG22	hsa-miR-185-3p	E2F1	0	3.65087	0	4.57393
L3	SLFNL1-AS1	hsa-miR-15a-5p	USP14	0	5.19739	0	5.71597
L3	HEIH	hsa-miR-15a-5p	USP14	0	5.01397	0	4.70889
L3	MBNL1-AS1	hsa-miR-15a-5p	USP14	0	4.54007	0	5.61913
L3	AC093297.2	hsa-miR-15a-5p	USP14	0	5.07391	0	5.65416
L3	AC118344.2	hsa-miR-15a-5p	USP14	0	4.32007	0	5.01064
L3	AC234582.1	hsa-miR-185-5p	ANKRD12	0	5.07008	0	4.10136
L3	AC026356.1	hsa-miR-185-5p	ANKRD12	0	5.45459	0	4.0978
L3	LINC00638	hsa-miR-185-5p	ANKRD12	0	5.77181	0	4.99526
L3	AC106820.4	hsa-miR-185-5p	ANKRD12	0	5.54315	0	3.33511
L3	AC021092.1	hsa-miR-185-5p	ANKRD12	0	5.18105	0	4.33803
L3	LINC01679	hsa-miR-185-5p	ANKRD12	0	4.73279	0	3.08732
L3	FTX	hsa-miR-185-5p	ANKRD12	0	3.74854	0	3.55633
L3	OIP5-AS1	hsa-miR-22-5p	PSMD10	0	6.02515	0	5.49145
L3	Z97832.2	hsa-miR-320c	MOSPD1	0	5.01295	0	4.89506
L3	SLFNL1-AS1	hsa-miR-15a-5p	XIAP	0	4.16434	0	3.92834
L3	HEIH	hsa-miR-15a-5p	XIAP	0	4.05067	0	3.17817
L3	AC093297.2	hsa-miR-15a-5p	XIAP	0	4.37422	0	4.47941
L3	HELLPAR	hsa-miR-15a-5p	XIAP	0	4.39084	0	3.40313
L3	AC118344.2	hsa-miR-15a-5p	XIAP	0	3.76262	0	3.3755
L3	MEG3	hsa-miR-22-5p	NAA10	0	5.08708	0	4.86419
L3	MBNL1-AS1	hsa-miR-15a-5p	SCML2	0	5.07819	0	4.5936
L3	NUTM2A-AS1	hsa-miR-15a-5p	SCML2	0	5.03632	0	4.69663
L3	AC234582.1	hsa-miR-185-5p	EMD	0	4.95767	0	3.93144
L3	AC026356.1	hsa-miR-185-5p	EMD	0	5.33719	0	4.67936
L3	AC021092.1	hsa-miR-185-5p	EMD	0	5.20183	0	4.6182
L3	MEG3	hsa-miR-338-3p	NFAT5	0	4.88438	0	4.94013
L3	LINC00882	hsa-miR-338-3p	NFAT5	0	5.13224	0	4.0791
L3	LINC00641	hsa-miR-338-3p	NFAT5	0	4.581	0	4.12305
L3	CRNDE	hsa-miR-338-3p	NFAT5	0	5.59331	0	4.20126
L3	SDCBP2-AS1	hsa-miR-338-3p	NFAT5	0	4.31999	0	4.08727
L3	OIP5-AS1	hsa-miR-454-3p	LONP2	0	6.02464	0	3.82349
L3	AP003469.4	hsa-miR-454-3p	LONP2	0	6.09095	0	3.63096
L3	UCKL1-AS1	hsa-miR-454-3p	LONP2	0	6.02062	0	3.85259
L3	LINC00847	hsa-miR-34a-5p	CYB5B	0	5.27718	0	5.40159
L3	LINC00641	hsa-miR-34a-5p	CYB5B	0	3.94324	0	5.34905
L3	AC131212.2	hsa-miR-34a-5p	CYB5B	0	3.89123	0	5.56205
L3	MIR193BHG	hsa-miR-29b-3p	USP10	0	3.87816	0	4.55479
L3	MEG3	hsa-miR-338-3p	NME4	0	3.51674	0	5.51972
L3	LINC00894	hsa-miR-338-3p	NME4	0	4.08518	0	5.06342
L3	LINC00882	hsa-miR-338-3p	NME4	0	4.1537	0	4.66762
L3	PAX8-AS1	hsa-miR-338-3p	NME4	0	5.77315	0	5.19032
L3	AL450326.1	hsa-miR-338-3p	NME4	0	3.90579	0	4.47172
L3	AL133367.1	hsa-miR-338-3p	NME4	0	3.78558	0	4.03761
L3	CRNDE	hsa-miR-338-3p	NME4	0	5.23108	0	4.99302
L3	SDCBP2-AS1	hsa-miR-338-3p	NME4	0	3.8875	0	4.85446
L3	SLFNL1-AS1	hsa-miR-15a-5p	GSPT1	0	5.12402	0	5.49218
L3	HEIH	hsa-miR-15a-5p	GSPT1	0	5.01952	0	4.86078
L3	MBNL1-AS1	hsa-miR-15a-5p	GSPT1	0	5.0806	0	5.69576
L3	NUTM2B-AS1	hsa-miR-15a-5p	GSPT1	0	4.71241	0	5.01992
L3	NUTM2A-AS1	hsa-miR-15a-5p	GSPT1	0	5.11016	0	5.61236
L3	HELLPAR	hsa-miR-15a-5p	GSPT1	0	4.84423	0	5.22437
L3	AC118344.2	hsa-miR-15a-5p	GSPT1	0	4.31464	0	5.08303
L3	HEIH	hsa-miR-15a-5p	UBFD1	0	4.38057	0	3.87282
L3	AC010969.2	hsa-miR-15a-5p	UBFD1	0	4.73945	0	4.50505
L3	AC093297.2	hsa-miR-15a-5p	UBFD1	0	4.00783	0	4.44708
L3	NUTM2B-AS1	hsa-miR-15a-5p	UBFD1	0	4.22083	0	4.01797
L3	MIR193BHG	hsa-miR-29b-3p	UBFD1	0	4.74325	0	3.42837
L3	SLFNL1-AS1	hsa-miR-15a-5p	DNAJA3	0	4.66215	0	5.3108
L3	HEIH	hsa-miR-15a-5p	DNAJA3	0	4.56186	0	4.55864
L3	MBNL1-AS1	hsa-miR-15a-5p	DNAJA3	0	4.70496	0	5.3719
L3	AC093297.2	hsa-miR-15a-5p	DNAJA3	0	4.46165	0	5.5269
L3	NUTM2B-AS1	hsa-miR-15a-5p	DNAJA3	0	4.23124	0	4.95589
L3	LINC00847	hsa-miR-34a-5p	DNAJA3	0	5.04082	0	4.93237
L3	OIP5-AS1	hsa-miR-34a-5p	DNAJA3	0	4.4126	0	5.71973
L3	TUG1	hsa-miR-34a-5p	DNAJA3	0	3.98666	0	5.75844
L3	AC131212.2	hsa-miR-34a-5p	DNAJA3	0	4.45342	0	5.51133
L3	LINC00894	hsa-miR-338-3p	CDIPT	0	5.4345	0	4.6654
L3	LINC00882	hsa-miR-338-3p	CDIPT	0	5.25545	0	4.03951
L3	MIR193BHG	hsa-miR-29b-3p	CA2	0	4.59681	0	4.91448
L3	AC234582.1	hsa-miR-185-5p	EYA1	0	5.74669	0	4.48019
L3	AC026356.1	hsa-miR-185-5p	EYA1	0	5.99959	0	4.14548
L3	AC106820.4	hsa-miR-185-5p	EYA1	0	5.92505	0	3.76541
L3	AC021092.1	hsa-miR-185-5p	EYA1	0	5.06373	0	4.72954
L3	LINC01679	hsa-miR-185-5p	EYA1	0	5.19516	0	4.04719
L3	MEG3	hsa-miR-22-5p	GSR	0	3.88815	0	4.74728
L3	OIP5-AS1	hsa-miR-22-5p	GSR	0	4.93262	0	4.42475
L3	SNHG14	hsa-miR-3065-3p	ERICH1	0	5.68766	0	4.90096
L3	SNHG16	hsa-miR-3065-3p	PPP1R37	0	5.33864	0	4.62964
L3	SNHG14	hsa-miR-3065-3p	PPP1R37	0	5.77472	0	5.46388
L3	OIP5-AS1	hsa-miR-3065-3p	PPP1R37	0	6.11306	0	5.24797
L3	SNHG16	hsa-miR-3065-3p	ERCC2	0	5.39661	0	5.27915
L3	LINC01089	hsa-miR-185-3p	OAZ1	0	4.71615	0	4.83533
L3	SNHG14	hsa-miR-3065-3p	ILVBL	0	5.83281	0	5.07996
L3	OIP5-AS1	hsa-miR-3065-3p	ILVBL	0	5.75324	0	4.82529
L3	MEG3	hsa-miR-22-5p	URI1	0	4.89764	0	5.91061
L3	OIP5-AS1	hsa-miR-22-5p	URI1	0	6.11335	0	5.6881
L3	SNHG14	hsa-miR-3065-3p	AKT2	0	5.20631	0	5.42362
L3	SNHG16	hsa-miR-3065-3p	HNRNPUL1	0	4.08944	0	5.44398
L3	SNHG14	hsa-miR-3065-3p	HNRNPUL1	0	5.23879	0	5.65251
L3	OIP5-AS1	hsa-miR-3065-3p	HNRNPUL1	0	5.09664	0	5.38954
L3	OTUD6B-AS1	hsa-miR-3065-3p	HNRNPUL1	0	5.48977	0	5.79455
L3	OIP5-AS1	hsa-miR-22-5p	NAPA	0	6.10483	0	4.57458
L3	LINC00894	hsa-miR-338-3p	LIG1	0	5.95351	0	5.26411
L3	MEG3	hsa-miR-338-3p	TNPO2	0	5.06261	0	5.79613
L3	LINC00882	hsa-miR-338-3p	TNPO2	0	5.54784	0	4.36425
L3	LINC00641	hsa-miR-338-3p	TNPO2	0	4.61582	0	4.64162
L3	AC090198.1	hsa-miR-338-3p	TNPO2	0	5.65109	0	4.6236
L3	CRNDE	hsa-miR-338-3p	TNPO2	0	6.03279	0	4.83321
L3	LINC00894	hsa-miR-338-3p	ISYNA1	0	6.06003	0	4.93187
L3	LINC00882	hsa-miR-338-3p	ISYNA1	0	5.7855	0	4.12564
L3	AL450326.1	hsa-miR-338-3p	ISYNA1	0	5.34692	0	4.4806
L3	AL133367.1	hsa-miR-338-3p	ISYNA1	0	5.11079	0	3.79304
L3	SDCBP2-AS1	hsa-miR-338-3p	ISYNA1	0	5.2465	0	4.33757
L3	LINC01089	hsa-miR-185-3p	FKBP8	0	4.66588	0	4.437
L3	LINC00894	hsa-miR-338-3p	ERF	0	4.41465	0	4.28694
L3	LINC00882	hsa-miR-338-3p	ERF	0	4.54115	0	3.81485
L3	SLFNL1-AS1	hsa-miR-15a-5p	AVL9	0	4.50138	0	3.46392
L3	HEIH	hsa-miR-15a-5p	AVL9	0	4.86524	0	2.97032
L3	AC010969.2	hsa-miR-15a-5p	AVL9	0	5.50225	0	3.81782
L3	MBNL1-AS1	hsa-miR-15a-5p	AVL9	0	4.785	0	3.92655
L3	AC093297.2	hsa-miR-15a-5p	AVL9	0	4.7227	0	4.08398
L3	NUTM2B-AS1	hsa-miR-15a-5p	AVL9	0	5.27954	0	3.66544
L3	AP003469.4	hsa-miR-454-3p	AVL9	0	6.0947	0	4.47395
L3	HEIH	hsa-miR-15a-5p	TWISTNB	0	3.73873	0	3.2733
L3	AC010969.2	hsa-miR-15a-5p	TWISTNB	0	4.11288	0	4.08657
L3	MBNL1-AS1	hsa-miR-15a-5p	TWISTNB	0	3.50997	0	4.18566
L3	HELLPAR	hsa-miR-15a-5p	TWISTNB	0	3.74978	0	3.71575
L3	OIP5-AS1	hsa-miR-22-5p	CBLL1	0	5.40999	0	4.90249
L3	SNHG16	hsa-miR-3065-3p	LMBR1	0	5.09995	0	4.66572
L3	SNHG14	hsa-miR-3065-3p	LMBR1	0	6.12982	0	5.0204
L3	OIP5-AS1	hsa-miR-3065-3p	LMBR1	0	6.08414	0	4.70371
L3	MEG3	hsa-miR-338-3p	BRAT1	0	4.52279	0	4.77475
L3	LINC00894	hsa-miR-338-3p	BRAT1	0	5.06476	0	4.10793
L3	LINC00882	hsa-miR-338-3p	BRAT1	0	5.50594	0	3.74382
L3	CRNDE	hsa-miR-338-3p	BRAT1	0	6.05192	0	4.04688
L3	LINC00894	hsa-miR-338-3p	PLEKHA8	0	5.19633	0	4.10336
L3	LINC00882	hsa-miR-338-3p	PLEKHA8	0	5.09721	0	3.82332
L3	PAX8-AS1	hsa-miR-338-3p	PLEKHA8	0	6.14521	0	4.4197
L3	CRNDE	hsa-miR-338-3p	PLEKHA8	0	5.27015	0	3.97477
L3	SDCBP2-AS1	hsa-miR-338-3p	PLEKHA8	0	4.09451	0	4.00203
L3	SLFNL1-AS1	hsa-miR-15a-5p	ZKSCAN1	0	3.56429	0	3.99675
L3	AC010969.2	hsa-miR-15a-5p	ZKSCAN1	0	4.20922	0	4.09118
L3	MBNL1-AS1	hsa-miR-15a-5p	ZKSCAN1	0	3.79395	0	4.65223
L3	AC093297.2	hsa-miR-15a-5p	ZKSCAN1	0	3.64786	0	4.53699
L3	HELLPAR	hsa-miR-15a-5p	ZKSCAN1	0	3.61473	0	3.83637
L3	MEG3	hsa-miR-338-3p	TMEM106B	0	5.5077	0	5.29784
L3	LINC00882	hsa-miR-338-3p	TMEM106B	0	5.35376	0	3.95523
L3	LINC00641	hsa-miR-338-3p	TMEM106B	0	5.27633	0	4.17937
L3	AC090198.1	hsa-miR-338-3p	TMEM106B	0	5.65607	0	3.9686
L3	SDCBP2-AS1	hsa-miR-338-3p	TMEM106B	0	4.81051	0	4.28556
L3	MIR193BHG	hsa-miR-29b-3p	URGCP	0	3.37511	0	3.91043
L3	OIP5-AS1	hsa-miR-454-3p	URGCP	0	5.5936	0	4.99572
L3	AC104447.1	hsa-miR-454-3p	URGCP	0	4.27376	0	4.8942
L3	TMEM161B-AS1	hsa-miR-454-3p	URGCP	0	5.01476	0	3.61049
L3	AP003469.4	hsa-miR-454-3p	URGCP	0	4.58631	0	3.58853
L3	NUTM2B-AS1	hsa-miR-454-3p	URGCP	0	5.31086	0	4.21887
L3	AC010969.2	hsa-miR-15a-5p	CDC37L1	0	4.09397	0	5.02235
L3	MBNL1-AS1	hsa-miR-15a-5p	CDC37L1	0	3.44172	0	4.37402
L3	NUTM2A-AS1	hsa-miR-15a-5p	CDC37L1	0	3.64904	0	4.68358
L3	HELLPAR	hsa-miR-15a-5p	CDC37L1	0	3.61453	0	4.00676
L3	SNHG16	hsa-miR-3065-3p	TBC1D13	0	5.08201	0	4.52069
L3	GUSBP11	hsa-miR-3065-3p	TBC1D13	0	5.17223	0	5.33382
L3	OIP5-AS1	hsa-miR-3065-3p	TBC1D13	0	5.52177	0	4.2355
L3	MEG3	hsa-miR-22-5p	EDF1	0	3.59383	0	4.60309
L3	OIP5-AS1	hsa-miR-22-5p	EDF1	0	5.12321	0	4.26151
L3	LINC01679	hsa-miR-185-5p	BAG1	0	5.82405	0	5.50729
L3	FTX	hsa-miR-185-5p	BAG1	0	4.78788	0	5.68642
L3	LINC01089	hsa-miR-185-3p	NPDC1	0	5.36922	0	4.57564
L3	SLFNL1-AS1	hsa-miR-15a-5p	CCNJ	0	3.96161	0	3.34698
L3	HEIH	hsa-miR-15a-5p	CCNJ	0	4.25072	0	3.47171
L3	AC010969.2	hsa-miR-15a-5p	CCNJ	0	5.3181	0	4.1127
L3	MBNL1-AS1	hsa-miR-15a-5p	CCNJ	0	4.29019	0	3.80053
L3	AC093297.2	hsa-miR-15a-5p	CCNJ	0	4.631	0	4.53855
L3	NUTM2A-AS1	hsa-miR-15a-5p	CCNJ	0	4.18748	0	4.28461
L3	HELLPAR	hsa-miR-15a-5p	CCNJ	0	4.53553	0	3.45879
L3	AC118344.2	hsa-miR-15a-5p	CCNJ	0	4.2863	0	3.46676
L3	MEG3	hsa-miR-22-5p	EIF3A	0	5.97185	0	5.76212
L3	MEG3	hsa-miR-338-3p	LZTS2	0	4.99742	0	4.84807
L3	LINC00894	hsa-miR-338-3p	LZTS2	0	5.83422	0	4.63946
L3	LINC00882	hsa-miR-338-3p	LZTS2	0	5.58746	0	3.96585
L3	AL133367.1	hsa-miR-338-3p	LZTS2	0	4.89893	0	3.4421
L3	SDCBP2-AS1	hsa-miR-338-3p	LZTS2	0	5.04346	0	3.97269
L3	MEG3	hsa-miR-338-3p	TNKS2	0	4.23795	0	5.14716
L3	LINC00882	hsa-miR-338-3p	TNKS2	0	4.18559	0	3.42872
L3	CRNDE	hsa-miR-338-3p	TNKS2	0	5.45671	0	4.04422
L3	SLFNL1-AS1	hsa-miR-15a-5p	ACBD5	0	4.97977	0	5.34398
L3	HEIH	hsa-miR-15a-5p	ACBD5	0	5.259	0	4.69674
L3	AC093297.2	hsa-miR-15a-5p	ACBD5	0	5.16515	0	5.54506
L3	NUTM2B-AS1	hsa-miR-15a-5p	ACBD5	0	4.82176	0	4.80575
L3	AC118344.2	hsa-miR-15a-5p	ACBD5	0	4.37144	0	4.81242
L3	AL158211.5	hsa-miR-320c	LARP4B	0	5.64249	0	4.95269
L3	MEG3	hsa-miR-338-3p	SH3PXD2A	0	4.17519	0	5.20441
L3	LINC00894	hsa-miR-338-3p	SH3PXD2A	0	4.98944	0	4.35119
L3	LINC00882	hsa-miR-338-3p	SH3PXD2A	0	4.74591	0	4.28253
L3	AL450326.1	hsa-miR-338-3p	SH3PXD2A	0	4.44466	0	4.3816
L3	CRNDE	hsa-miR-338-3p	SH3PXD2A	0	5.85109	0	4.76853
L3	SDCBP2-AS1	hsa-miR-338-3p	SH3PXD2A	0	4.18591	0	4.2504
L3	SLFNL1-AS1	hsa-miR-15a-5p	TASOR2	0	5.42453	0	4.76659
L3	HEIH	hsa-miR-15a-5p	TASOR2	0	5.3006	0	3.78255
L3	MBNL1-AS1	hsa-miR-15a-5p	TASOR2	0	5.15598	0	4.80716
L3	AC093297.2	hsa-miR-15a-5p	TASOR2	0	5.46201	0	5.15087
L3	NUTM2B-AS1	hsa-miR-15a-5p	TASOR2	0	5.23267	0	4.27434
L3	AC118344.2	hsa-miR-15a-5p	TASOR2	0	4.95721	0	4.06967
L3	LINC00847	hsa-miR-34a-5p	TASOR2	0	5.53353	0	5.31077
L3	AC104447.1	hsa-miR-34a-5p	TASOR2	0	4.31441	0	5.75298
L3	MEG3	hsa-miR-22-5p	SMC3	0	5.10252	0	5.75832
L3	OIP5-AS1	hsa-miR-22-5p	SMC3	0	5.94682	0	4.89462
L3	LINC00847	hsa-miR-34a-5p	SHOC2	0	5.4282	0	4.83829
L3	OIP5-AS1	hsa-miR-34a-5p	SHOC2	0	4.19654	0	5.27071
L3	TUG1	hsa-miR-34a-5p	SHOC2	0	3.36887	0	4.7617
L3	LINC00641	hsa-miR-34a-5p	SHOC2	0	4.1915	0	4.76559
L3	AC131212.2	hsa-miR-34a-5p	SHOC2	0	3.83409	0	4.89386
L3	MEG3	hsa-miR-338-3p	ZMIZ1	0	3.87881	0	5.68992
L3	LINC00882	hsa-miR-338-3p	ZMIZ1	0	4.64335	0	5.17948
L3	CRNDE	hsa-miR-338-3p	ZMIZ1	0	5.59608	0	5.5894
L3	LINC00847	hsa-miR-34a-5p	NUFIP2	0	5.42193	0	5.19927
L3	OIP5-AS1	hsa-miR-34a-5p	NUFIP2	0	3.94232	0	5.20246
L3	TUG1	hsa-miR-34a-5p	NUFIP2	0	3.26768	0	5.0457
L3	AC131212.2	hsa-miR-34a-5p	NUFIP2	0	3.62991	0	4.56233
L3	OIP5-AS1	hsa-miR-454-3p	NUFIP2	0	5.66695	0	4.82149
L3	OIP5-AS1	hsa-miR-22-5p	UBTF	0	5.78493	0	5.79616
L3	AC010969.2	hsa-miR-15a-5p	TRIM37	0	5.3336	0	4.23688
L3	NUTM2A-AS1	hsa-miR-15a-5p	TRIM37	0	4.9213	0	4.80875
L3	AC234582.1	hsa-miR-185-5p	TUBD1	0	5.28452	0	4.04083
L3	FTX	hsa-miR-185-5p	TUBD1	0	3.8588	0	3.65547
L3	MEG3	hsa-miR-22-5p	KPNB1	0	5.14012	0	4.9468
L3	OIP5-AS1	hsa-miR-22-5p	KPNB1	0	5.98112	0	4.64734
L3	SNHG16	hsa-miR-3065-3p	KPNB1	0	5.37499	0	4.37525
L3	SNHG14	hsa-miR-3065-3p	KPNB1	0	5.62213	0	4.84679
L3	OIP5-AS1	hsa-miR-3065-3p	KPNB1	0	5.75723	0	4.46243
L3	SLFNL1-AS1	hsa-miR-15a-5p	GOSR1	0	3.94066	0	4.30077
L3	HEIH	hsa-miR-15a-5p	GOSR1	0	3.68916	0	3.4303
L3	AC010969.2	hsa-miR-15a-5p	GOSR1	0	4.38043	0	4.38185
L3	MBNL1-AS1	hsa-miR-15a-5p	GOSR1	0	3.87306	0	4.62752
L3	AC093297.2	hsa-miR-15a-5p	GOSR1	0	4.26285	0	4.83133
L3	NUTM2B-AS1	hsa-miR-15a-5p	GOSR1	0	4.03206	0	4.04977
L3	HELLPAR	hsa-miR-15a-5p	GOSR1	0	3.79984	0	4.01935
L3	AC118344.2	hsa-miR-15a-5p	GOSR1	0	3.6261	0	3.71514
L3	LINC00847	hsa-miR-34a-5p	GOSR1	0	5.41984	0	4.45849
L3	OIP5-AS1	hsa-miR-34a-5p	GOSR1	0	4.71557	0	5.20649
L3	TUG1	hsa-miR-34a-5p	GOSR1	0	3.42064	0	4.80682
L3	AC104447.1	hsa-miR-34a-5p	GOSR1	0	4.12224	0	5.2782
L3	AC131212.2	hsa-miR-34a-5p	GOSR1	0	4.09267	0	4.69511
L3	SLFNL1-AS1	hsa-miR-15a-5p	CCDC47	0	4.36432	0	3.75862
L3	HEIH	hsa-miR-15a-5p	CCDC47	0	4.44859	0	3.2548
L3	AC010969.2	hsa-miR-15a-5p	CCDC47	0	5.39212	0	4.30455
L3	AC118344.2	hsa-miR-15a-5p	CCDC47	0	4.32032	0	3.47878
L3	AC104447.1	hsa-miR-34a-5p	DUSP3	0	3.55658	0	4.22395
L3	MIR193BHG	hsa-miR-29b-3p	YWHAE	0	4.02648	0	3.56606
L3	SNHG16	hsa-miR-3065-3p	YWHAE	0	4.55444	0	3.95091
L3	SNHG14	hsa-miR-3065-3p	YWHAE	0	5.28343	0	4.66931
L3	GUSBP11	hsa-miR-3065-3p	YWHAE	0	4.69362	0	5.25302
L3	OIP5-AS1	hsa-miR-3065-3p	YWHAE	0	5.45428	0	4.55539
L3	AC234582.1	hsa-miR-185-5p	TMEM97	0	5.22645	0	5.63045
L3	AC026356.1	hsa-miR-185-5p	TMEM97	0	5.0849	0	5.71485
L3	ZFHX2-AS1	hsa-miR-185-5p	TMEM97	0	5.00943	0	5.8243
L3	AC106820.4	hsa-miR-185-5p	TMEM97	0	5.70522	0	4.91004
L3	AC021092.1	hsa-miR-185-5p	TMEM97	0	4.94225	0	5.65382
L3	LINC01679	hsa-miR-185-5p	TMEM97	0	4.42804	0	4.8596
L3	FTX	hsa-miR-185-5p	TMEM97	0	4.37351	0	5.75282
L3	TUG1	hsa-miR-34a-5p	TMEM33	0	3.68936	0	5.78402
L3	LINC00641	hsa-miR-34a-5p	TMEM33	0	4.52389	0	5.6793
L3	AC131212.2	hsa-miR-34a-5p	TMEM33	0	4.14576	0	5.56755
L3	MIR193BHG	hsa-miR-29b-3p	TMEM33	0	5.18138	0	5.18845
L3	SLFNL1-AS1	hsa-miR-15a-5p	TBC1D9	0	3.11292	0	4.18627
L3	HEIH	hsa-miR-15a-5p	TBC1D9	0	3.59281	0	4.10515
L3	AC010969.2	hsa-miR-15a-5p	TBC1D9	0	4.18609	0	4.40751
L3	AC093297.2	hsa-miR-15a-5p	TBC1D9	0	3.56825	0	5.01621
L3	NUTM2B-AS1	hsa-miR-15a-5p	TBC1D9	0	3.4956	0	4.23531
L3	AC118344.2	hsa-miR-15a-5p	TBC1D9	0	3.28697	0	4.04478
L3	MEG3	hsa-miR-338-3p	NSD2	0	4.80675	0	5.48664
L3	LINC00882	hsa-miR-338-3p	NSD2	0	4.51589	0	3.55732
L3	LINC00641	hsa-miR-338-3p	NSD2	0	4.09058	0	4.38303
L3	AC090198.1	hsa-miR-338-3p	NSD2	0	5.35226	0	4.61391
L3	CRNDE	hsa-miR-338-3p	NSD2	0	5.38756	0	4.29537
L3	SDCBP2-AS1	hsa-miR-338-3p	NSD2	0	3.86512	0	4.50009
L3	LINC00847	hsa-miR-34a-5p	SIAE	0	5.56351	0	4.66881
L3	TUG1	hsa-miR-34a-5p	SIAE	0	4.08517	0	5.32018
L3	OIP5-AS1	hsa-miR-454-3p	OSBP	0	5.84966	0	4.86064
L3	TMEM161B-AS1	hsa-miR-454-3p	OSBP	0	5.66704	0	4.03951
L3	AP003469.4	hsa-miR-454-3p	OSBP	0	5.2322	0	4.35678
L3	OIP5-AS1	hsa-miR-34a-5p	CCND1	0	5.70579	0	5.39116
L3	TUG1	hsa-miR-34a-5p	CCND1	0	4.43659	0	5.05523
L3	LINC00641	hsa-miR-34a-5p	CCND1	0	5.03091	0	5.29301
L3	AC131212.2	hsa-miR-34a-5p	CCND1	0	5.2121	0	4.805
L3	SLFNL1-AS1	hsa-miR-15a-5p	CHORDC1	0	3.98923	0	3.87695
L3	AC093297.2	hsa-miR-15a-5p	CHORDC1	0	4.46768	0	4.4226
L3	NUTM2B-AS1	hsa-miR-15a-5p	CHORDC1	0	4.52383	0	4.05664
L3	AC118344.2	hsa-miR-15a-5p	CHORDC1	0	4.4029	0	3.73417
L3	SLFNL1-AS1	hsa-miR-15a-5p	EIF4G2	0	3.89481	0	5.10994
L3	HEIH	hsa-miR-15a-5p	EIF4G2	0	3.86975	0	4.03319
L3	AC010969.2	hsa-miR-15a-5p	EIF4G2	0	4.36833	0	4.83914
L3	MBNL1-AS1	hsa-miR-15a-5p	EIF4G2	0	3.59007	0	5.16888
L3	AC093297.2	hsa-miR-15a-5p	EIF4G2	0	4.11861	0	5.61588
L3	NUTM2B-AS1	hsa-miR-15a-5p	EIF4G2	0	3.6507	0	4.58309
L3	AC118344.2	hsa-miR-15a-5p	EIF4G2	0	3.33823	0	4.44646
L3	OIP5-AS1	hsa-miR-454-3p	EIF4G2	0	5.66163	0	5.86256
L3	TMEM161B-AS1	hsa-miR-454-3p	EIF4G2	0	5.63002	0	5.11056
L3	AP003469.4	hsa-miR-454-3p	EIF4G2	0	5.55375	0	5.74376
L3	NUTM2B-AS1	hsa-miR-454-3p	EIF4G2	0	5.79674	0	5.42522
L3	MEG3	hsa-miR-22-5p	UBE4A	0	5.85331	0	5.6108
L3	TMEM161B-AS1	hsa-miR-454-3p	UBE4A	0	6.10479	0	4.87099
L3	SLFNL1-AS1	hsa-miR-15a-5p	UBE4A	0	5.49263	0	4.3721
L3	HEIH	hsa-miR-15a-5p	UBE4A	0	5.39457	0	3.24195
L3	AC010969.2	hsa-miR-15a-5p	UBE4A	0	6.1317	0	4.43259
L3	MBNL1-AS1	hsa-miR-15a-5p	UBE4A	0	5.53865	0	3.87418
L3	AC093297.2	hsa-miR-15a-5p	UBE4A	0	5.61956	0	5.18688
L3	NUTM2B-AS1	hsa-miR-15a-5p	UBE4A	0	5.42208	0	3.72304
L3	NUTM2A-AS1	hsa-miR-15a-5p	UBE4A	0	5.48219	0	4.97799
L3	HELLPAR	hsa-miR-15a-5p	UBE4A	0	5.41895	0	3.43125
L3	AC118344.2	hsa-miR-15a-5p	UBE4A	0	5.06875	0	3.8271
L3	MIR193BHG	hsa-miR-29b-3p	UBE4A	0	4.98697	0	4.82134
L3	AL031587.5	hsa-miR-29b-3p	UBE4A	0	4.69352	0	4.65679
L3	OIP5-AS1	hsa-miR-454-3p	DDX6	0	4.85696	0	4.49099
L3	TMEM161B-AS1	hsa-miR-454-3p	DDX6	0	4.99901	0	3.88214
L3	AP003469.4	hsa-miR-454-3p	DDX6	0	4.88815	0	4.41031
L3	LINC01089	hsa-miR-185-3p	MDK	0	4.75775	0	3.92866
L3	LINC00882	hsa-miR-338-3p	AMBRA1	0	4.52939	0	4.10805
L3	AL450326.1	hsa-miR-338-3p	AMBRA1	0	3.78088	0	3.92538
L3	CRNDE	hsa-miR-338-3p	AMBRA1	0	5.47972	0	4.53359
L3	SNHG16	hsa-miR-3065-3p	ALDH2	0	5.36145	0	4.24877
L3	SNHG16	hsa-miR-3065-3p	CDKN1B	0	5.31953	0	4.36513
L3	GUSBP11	hsa-miR-3065-3p	CDKN1B	0	5.42022	0	5.21914
L3	LINC00847	hsa-miR-34a-5p	CPSF6	0	5.47517	0	5.03455
L3	OIP5-AS1	hsa-miR-34a-5p	CPSF6	0	5.46544	0	5.41541
L3	LINC00641	hsa-miR-34a-5p	CPSF6	0	5.20443	0	5.05681
L3	AC131212.2	hsa-miR-34a-5p	CPSF6	0	4.5209	0	4.61221
L3	AC234582.1	hsa-miR-185-5p	SERINC1	0	5.05691	0	4.01087
L3	AC026356.1	hsa-miR-185-5p	SERINC1	0	5.30483	0	4.22437
L3	LINC00638	hsa-miR-185-5p	SERINC1	0	5.54044	0	4.85296
L3	AC021092.1	hsa-miR-185-5p	SERINC1	0	5.07096	0	4.21282
L3	FTX	hsa-miR-185-5p	SERINC1	0	3.60699	0	3.40718
L3	LINC01089	hsa-miR-185-3p	PPARD	0	4.57205	0	3.37381
L3	SNHG22	hsa-miR-185-3p	PPARD	0	3.75853	0	3.88877
L3	OIP5-AS1	hsa-miR-22-5p	MAPK14	0	4.71555	0	5.18845
L3	LINC00894	hsa-miR-338-3p	MDN1	0	6.03135	0	4.64766
L3	LINC00882	hsa-miR-338-3p	MDN1	0	5.36488	0	3.70843
L3	AL450326.1	hsa-miR-338-3p	MDN1	0	5.40907	0	4.16691
L3	AL133367.1	hsa-miR-338-3p	MDN1	0	5.65805	0	3.6583
L3	SDCBP2-AS1	hsa-miR-338-3p	MDN1	0	5.28234	0	4.99136
L3	AC093297.2	hsa-miR-15a-5p	ASCC3	0	3.81436	0	4.92188
L3	NUTM2B-AS1	hsa-miR-15a-5p	ASCC3	0	4.03541	0	3.94658
L3	SLFNL1-AS1	hsa-miR-15a-5p	PERP	0	4.38205	0	4.55293
L3	HEIH	hsa-miR-15a-5p	PERP	0	4.50489	0	3.83325
L3	AC010969.2	hsa-miR-15a-5p	PERP	0	5.07172	0	4.91117
L3	AC093297.2	hsa-miR-15a-5p	PERP	0	4.33384	0	4.96122
L3	NUTM2A-AS1	hsa-miR-15a-5p	PERP	0	4.68336	0	4.81897
L3	LINC00894	hsa-miR-338-3p	VEGFA	0	6.0332	0	5.67916
L3	LINC00882	hsa-miR-338-3p	VEGFA	0	5.79487	0	4.94912
L3	CRNDE	hsa-miR-338-3p	VEGFA	0	5.83613	0	4.93204
L3	MEG3	hsa-miR-22-5p	ERBIN	0	4.66635	0	5.8143
L3	OIP5-AS1	hsa-miR-22-5p	ERBIN	0	5.29461	0	5.3801
L3	LINC00882	hsa-miR-338-3p	SEMA5A	0	4.81237	0	3.91488
L3	LINC00641	hsa-miR-338-3p	SEMA5A	0	4.44203	0	4.86635
L3	AC090198.1	hsa-miR-338-3p	SEMA5A	0	5.47286	0	4.71113
L3	AL450326.1	hsa-miR-338-3p	SEMA5A	0	4.88744	0	4.76485
L3	CRNDE	hsa-miR-338-3p	SEMA5A	0	5.59106	0	4.1744
L3	SDCBP2-AS1	hsa-miR-338-3p	SEMA5A	0	4.32918	0	4.93197
L3	SLFNL1-AS1	hsa-miR-15a-5p	HSPA9	0	4.40943	0	3.97542
L3	HEIH	hsa-miR-15a-5p	HSPA9	0	4.3858	0	3.26551
L3	AC093297.2	hsa-miR-15a-5p	HSPA9	0	4.12913	0	4.11079
L3	AC118344.2	hsa-miR-15a-5p	HSPA9	0	3.77898	0	3.68323
L3	TMEM161B-AS1	hsa-miR-454-3p	CERT1	0	5.46134	0	5.78795
L3	TUG1	hsa-miR-34a-5p	CERT1	0	2.45547	0	5.78876
L3	LINC00641	hsa-miR-34a-5p	CERT1	0	3.32178	0	5.82297
L3	AC131212.2	hsa-miR-34a-5p	CERT1	0	3.07603	0	5.80923
L3	AC234582.1	hsa-miR-185-5p	SUB1	0	5.54799	0	4.18565
L3	AC026356.1	hsa-miR-185-5p	SUB1	0	5.47794	0	4.32558
L3	ZFHX2-AS1	hsa-miR-185-5p	SUB1	0	5.2161	0	4.094
L3	LINC00638	hsa-miR-185-5p	SUB1	0	5.75802	0	5.02378
L3	AC106820.4	hsa-miR-185-5p	SUB1	0	5.28957	0	3.25492
L3	AC021092.1	hsa-miR-185-5p	SUB1	0	5.33405	0	4.46675
L3	FTX	hsa-miR-185-5p	SUB1	0	4.01809	0	3.65094
L3	OIP5-AS1	hsa-miR-454-3p	TARS	0	5.06308	0	4.90382
L3	AC104447.1	hsa-miR-454-3p	TARS	0	4.82446	0	5.27661
L3	NUTM2B-AS1	hsa-miR-454-3p	TARS	0	5.54965	0	4.451
L3	MEG3	hsa-miR-22-5p	NUP155	0	4.80908	0	4.97578
L3	OIP5-AS1	hsa-miR-22-5p	NUP155	0	5.75701	0	4.80685
L3	LINC00847	hsa-miR-34a-5p	NUP155	0	5.48599	0	5.21806
L3	OIP5-AS1	hsa-miR-34a-5p	NUP155	0	4.39238	0	5.49621
L3	TUG1	hsa-miR-34a-5p	NUP155	0	3.40918	0	4.8803
L3	LINC00641	hsa-miR-34a-5p	NUP155	0	4.17992	0	5.2019
L3	AC104447.1	hsa-miR-34a-5p	NUP155	0	4.22946	0	5.65857
L3	AC131212.2	hsa-miR-34a-5p	NUP155	0	4.07299	0	4.93975
L3	OIP5-AS1	hsa-miR-22-5p	TTC33	0	5.56531	0	4.59818
L3	OIP5-AS1	hsa-miR-454-3p	SMAD5	0	4.98222	0	5.27513
L3	TMEM161B-AS1	hsa-miR-454-3p	SMAD5	0	4.8595	0	4.74073
L3	AP003469.4	hsa-miR-454-3p	SMAD5	0	4.85873	0	5.079
L3	UCKL1-AS1	hsa-miR-454-3p	SMAD5	0	5.04068	0	5.032
L3	SLFNL1-AS1	hsa-miR-15a-5p	CSNK1A1	0	3.82122	0	4.38469
L3	AC010969.2	hsa-miR-15a-5p	CSNK1A1	0	4.70385	0	4.1543
L3	MBNL1-AS1	hsa-miR-15a-5p	CSNK1A1	0	4.05192	0	4.74466
L3	AC093297.2	hsa-miR-15a-5p	CSNK1A1	0	3.98107	0	4.66413
L3	NUTM2A-AS1	hsa-miR-15a-5p	CSNK1A1	0	3.898	0	4.60892
L3	HELLPAR	hsa-miR-15a-5p	CSNK1A1	0	4.08665	0	4.20547
L3	AC118344.2	hsa-miR-15a-5p	CSNK1A1	0	3.48844	0	3.79005
L3	AC104447.1	hsa-miR-454-3p	CSNK1A1	0	4.05566	0	5.53859
L3	UCKL1-AS1	hsa-miR-454-3p	CSNK1A1	0	4.89889	0	4.95331
L3	OIP5-AS1	hsa-miR-454-3p	SMC4	0	6.09019	0	4.57635
L3	AC104447.1	hsa-miR-454-3p	SMC4	0	5.55322	0	4.77434
L3	TMEM161B-AS1	hsa-miR-454-3p	SMC4	0	5.82973	0	3.7696
L3	AP003469.4	hsa-miR-454-3p	SMC4	0	6.0336	0	4.02917
L3	UCKL1-AS1	hsa-miR-454-3p	SMC4	0	5.88179	0	3.83044
L3	SLFNL1-AS1	hsa-miR-15a-5p	KPNA1	0	3.59799	0	3.7048
L3	HEIH	hsa-miR-15a-5p	KPNA1	0	3.57122	0	3.3057
L3	AC010969.2	hsa-miR-15a-5p	KPNA1	0	4.42075	0	4.35571
L3	MBNL1-AS1	hsa-miR-15a-5p	KPNA1	0	3.55571	0	3.72216
L3	AC093297.2	hsa-miR-15a-5p	KPNA1	0	3.68957	0	4.26642
L3	NUTM2A-AS1	hsa-miR-15a-5p	KPNA1	0	3.69621	0	4.24027
L3	HELLPAR	hsa-miR-15a-5p	KPNA1	0	3.79408	0	3.56974
L3	AC234582.1	hsa-miR-185-5p	XRN1	0	4.38938	0	3.79473
L3	AC026356.1	hsa-miR-185-5p	XRN1	0	4.95898	0	4.17819
L3	ZFHX2-AS1	hsa-miR-185-5p	XRN1	0	4.38163	0	4.11786
L3	LINC00638	hsa-miR-185-5p	XRN1	0	5.16493	0	5.00332
L3	AC106820.4	hsa-miR-185-5p	XRN1	0	4.85698	0	3.40172
L3	AC021092.1	hsa-miR-185-5p	XRN1	0	4.35775	0	4.52599
L3	FTX	hsa-miR-185-5p	XRN1	0	3.15018	0	3.61697
L3	MEG3	hsa-miR-338-3p	FXR1	0	5.17191	0	5.52852
L3	LINC00882	hsa-miR-338-3p	FXR1	0	5.03667	0	4.23304
L3	AL133367.1	hsa-miR-338-3p	FXR1	0	5.26537	0	3.28916
L3	SDCBP2-AS1	hsa-miR-338-3p	FXR1	0	4.65559	0	5.00388
L3	LINC00894	hsa-miR-338-3p	BBX	0	4.07481	0	4.34867
L3	LINC00882	hsa-miR-338-3p	BBX	0	3.62671	0	4.05374
L3	LINC00641	hsa-miR-338-3p	BBX	0	3.30541	0	4.48746
L3	PEG13	hsa-miR-338-3p	BBX	0	5.04985	0	4.93133
L3	AL450326.1	hsa-miR-338-3p	BBX	0	3.77809	0	4.61197
L3	AL133367.1	hsa-miR-338-3p	BBX	0	3.77489	0	3.41948
L3	CRNDE	hsa-miR-338-3p	BBX	0	4.57213	0	4.19665
L3	SDCBP2-AS1	hsa-miR-338-3p	BBX	0	3.22716	0	4.50088
L3	MEG3	hsa-miR-22-5p	NCBP2	0	4.20561	0	5.42269
L3	OIP5-AS1	hsa-miR-22-5p	NCBP2	0	5.71503	0	5.32868
L3	SLFNL1-AS1	hsa-miR-15a-5p	PLXNA1	0	3.36559	0	4.12375
L3	HEIH	hsa-miR-15a-5p	PLXNA1	0	3.52888	0	3.89927
L3	AC010969.2	hsa-miR-15a-5p	PLXNA1	0	4.27647	0	4.9259
L3	MBNL1-AS1	hsa-miR-15a-5p	PLXNA1	0	3.50226	0	4.81246
L3	AC093297.2	hsa-miR-15a-5p	PLXNA1	0	3.87382	0	4.98232
L3	NUTM2B-AS1	hsa-miR-15a-5p	PLXNA1	0	4.10566	0	4.21118
L3	NUTM2A-AS1	hsa-miR-15a-5p	PLXNA1	0	3.63941	0	4.43931
L3	HELLPAR	hsa-miR-15a-5p	PLXNA1	0	3.38418	0	3.5239
L3	AL157392.3	hsa-miR-320c	ACVR2B	0	4.90713	0	5.67714
L3	HAGLR	hsa-miR-330-5p	ACVR2B	0	5.88342	0	5.66157
L3	LINC00847	hsa-miR-34a-5p	COMMD2	0	4.53316	0	4.63812
L3	OIP5-AS1	hsa-miR-34a-5p	COMMD2	0	3.95777	0	5.61257
L3	TUG1	hsa-miR-34a-5p	COMMD2	0	2.80265	0	4.63544
L3	LINC00641	hsa-miR-34a-5p	COMMD2	0	3.06559	0	4.64901
L3	AC131212.2	hsa-miR-34a-5p	COMMD2	0	3.30718	0	4.91837
L3	OIP5-AS1	hsa-miR-3065-3p	ZBTB47	0	5.9501	0	5.86004
L3	MEG3	hsa-miR-22-5p	NCL	0	3.78071	0	5.84304
L3	OIP5-AS1	hsa-miR-22-5p	NCL	0	5.75498	0	5.6995
L3	MEG3	hsa-miR-22-5p	EIF2B4	0	3.63877	0	5.17756
L3	OIP5-AS1	hsa-miR-22-5p	EIF2B4	0	4.64364	0	4.82167
L3	SNHG16	hsa-miR-3065-3p	NRBP1	0	3.81446	0	4.69637
L3	SNHG14	hsa-miR-3065-3p	NRBP1	0	4.67297	0	4.87759
L3	GUSBP11	hsa-miR-3065-3p	NRBP1	0	3.86918	0	5.48204
L3	OIP5-AS1	hsa-miR-3065-3p	NRBP1	0	4.86806	0	4.86836
L3	MEG3	hsa-miR-338-3p	SPTBN1	0	3.48315	0	5.86369
L3	LINC00882	hsa-miR-338-3p	SPTBN1	0	3.83409	0	4.84322
L3	LINC00641	hsa-miR-338-3p	SPTBN1	0	3.62919	0	5.29006
L3	AC090198.1	hsa-miR-338-3p	SPTBN1	0	3.98839	0	5.03524
L3	CRNDE	hsa-miR-338-3p	SPTBN1	0	4.90566	0	5.3413
L3	SDCBP2-AS1	hsa-miR-338-3p	SPTBN1	0	3.50821	0	5.02326
L3	LINC00847	hsa-miR-34a-5p	SPTBN1	0	4.73732	0	5.67112
L3	AC131212.2	hsa-miR-34a-5p	SPTBN1	0	3.03357	0	5.58069
L3	LINC00847	hsa-miR-34a-5p	GLS	0	6.01988	0	5.06463
L3	OIP5-AS1	hsa-miR-34a-5p	GLS	0	5.16179	0	5.62048
L3	TUG1	hsa-miR-34a-5p	GLS	0	4.02465	0	5.14913
L3	AC131212.2	hsa-miR-34a-5p	GLS	0	5.07351	0	5.32956
L3	SLFNL1-AS1	hsa-miR-15a-5p	GLS	0	4.95017	0	4.06256
L3	HEIH	hsa-miR-15a-5p	GLS	0	4.93999	0	3.37668
L3	AC010969.2	hsa-miR-15a-5p	GLS	0	5.37721	0	4.19792
L3	MBNL1-AS1	hsa-miR-15a-5p	GLS	0	4.86717	0	4.58138
L3	AC093297.2	hsa-miR-15a-5p	GLS	0	5.27003	0	5.01719
L3	NUTM2B-AS1	hsa-miR-15a-5p	GLS	0	4.95913	0	4.00445
L3	HELLPAR	hsa-miR-15a-5p	GLS	0	4.93116	0	3.77467
L3	AC118344.2	hsa-miR-15a-5p	GLS	0	4.40146	0	3.65444
L3	MEG3	hsa-miR-338-3p	GGCX	0	3.81106	0	5.16589
L3	LINC00894	hsa-miR-338-3p	GGCX	0	4.22005	0	4.68834
L3	LINC00882	hsa-miR-338-3p	GGCX	0	3.95713	0	4.52312
L3	LINC00641	hsa-miR-338-3p	GGCX	0	3.68791	0	5.04046
L3	AC090198.1	hsa-miR-338-3p	GGCX	0	4.54779	0	4.2762
L3	CRNDE	hsa-miR-338-3p	GGCX	0	4.69562	0	4.64278
L3	SDCBP2-AS1	hsa-miR-338-3p	GGCX	0	3.65888	0	4.95777
L3	LINC00847	hsa-miR-34a-5p	GGCX	0	4.54533	0	4.53403
L3	OIP5-AS1	hsa-miR-34a-5p	GGCX	0	3.81152	0	5.12643
L3	LINC00641	hsa-miR-34a-5p	GGCX	0	3.39402	0	5.23381
L3	LINC00847	hsa-miR-34a-5p	EHBP1	0	5.78816	0	5.74448
L3	LINC00641	hsa-miR-34a-5p	EHBP1	0	4.44312	0	5.62962
L3	AC131212.2	hsa-miR-34a-5p	EHBP1	0	4.15348	0	5.64736
L3	TUG1	hsa-miR-34a-5p	CNPPD1	0	4.48205	0	5.168
L3	AC104447.1	hsa-miR-34a-5p	CNPPD1	0	5.00592	0	5.60505
L3	AC131212.2	hsa-miR-34a-5p	CNPPD1	0	5.22406	0	4.93926
L3	MIR193BHG	hsa-miR-29b-3p	ABCB6	0	4.65121	0	4.45356
L3	MEG3	hsa-miR-22-5p	HDLBP	0	5.37833	0	5.24735
L3	LINC00847	hsa-miR-34a-5p	HDLBP	0	6.10997	0	3.90725
L3	OIP5-AS1	hsa-miR-34a-5p	HDLBP	0	5.53487	0	5.23078
L3	TUG1	hsa-miR-34a-5p	HDLBP	0	4.19896	0	4.60337
L3	LINC00641	hsa-miR-34a-5p	HDLBP	0	4.78607	0	4.104
L3	AC104447.1	hsa-miR-34a-5p	HDLBP	0	4.80312	0	4.63082
L3	AC131212.2	hsa-miR-34a-5p	HDLBP	0	4.7076	0	4.49189
L3	SLFNL1-AS1	hsa-miR-15a-5p	PLEKHB2	0	3.71146	0	4.09777
L3	AC010969.2	hsa-miR-15a-5p	PLEKHB2	0	4.71323	0	4.63739
L3	MBNL1-AS1	hsa-miR-15a-5p	PLEKHB2	0	3.74242	0	4.15833
L3	AC093297.2	hsa-miR-15a-5p	PLEKHB2	0	4.07478	0	5.06225
L3	NUTM2A-AS1	hsa-miR-15a-5p	PLEKHB2	0	4.02491	0	4.89637
L3	HELLPAR	hsa-miR-15a-5p	PLEKHB2	0	4.04263	0	4.20313
L3	AC118344.2	hsa-miR-15a-5p	PLEKHB2	0	3.42484	0	4.11532
L3	SNHG14	hsa-miR-3065-3p	RAB3GAP1	0	5.19538	0	5.12368
L3	OIP5-AS1	hsa-miR-3065-3p	RAB3GAP1	0	4.99391	0	4.57535
L3	MEG3	hsa-miR-22-5p	TIA1	0	4.88865	0	4.1901
L3	OIP5-AS1	hsa-miR-22-5p	TIA1	0	5.88263	0	3.84102
L3	LINC00882	hsa-miR-338-3p	MSH6	0	4.46457	0	3.72767
L3	LINC00641	hsa-miR-338-3p	MSH6	0	4.19027	0	4.41779
L3	AC090198.1	hsa-miR-338-3p	MSH6	0	4.82621	0	4.70595
L3	CRNDE	hsa-miR-338-3p	MSH6	0	5.36088	0	4.1328
L3	LINC00882	hsa-miR-338-3p	BCL9	0	5.1099	0	3.74588
L3	PAX8-AS1	hsa-miR-338-3p	BCL9	0	6.12846	0	4.38724
L3	CRNDE	hsa-miR-338-3p	BCL9	0	5.79382	0	4.21199
L3	SLFNL1-AS1	hsa-miR-15a-5p	ICMT	0	3.46553	0	3.7984
L3	AC010969.2	hsa-miR-15a-5p	ICMT	0	4.16627	0	4.3315
L3	MBNL1-AS1	hsa-miR-15a-5p	ICMT	0	3.48349	0	4.46013
L3	AC093297.2	hsa-miR-15a-5p	ICMT	0	3.9903	0	4.31806
L3	NUTM2A-AS1	hsa-miR-15a-5p	ICMT	0	3.63788	0	4.22418
L3	HELLPAR	hsa-miR-15a-5p	ICMT	0	3.86834	0	3.19521
L3	LINC00847	hsa-miR-34a-5p	EDEM3	0	5.05268	0	4.50773
L3	OIP5-AS1	hsa-miR-34a-5p	EDEM3	0	3.727	0	5.03145
L3	TUG1	hsa-miR-34a-5p	EDEM3	0	2.93438	0	4.44281
L3	LINC00641	hsa-miR-34a-5p	EDEM3	0	3.97379	0	4.67705
L3	AC131212.2	hsa-miR-34a-5p	EDEM3	0	3.25841	0	4.14448
L3	SNHG16	hsa-miR-3065-3p	SCAMP3	0	4.84724	0	4.5252
L3	SNHG14	hsa-miR-3065-3p	SCAMP3	0	5.75028	0	5.49305
L3	OIP5-AS1	hsa-miR-3065-3p	SCAMP3	0	5.77291	0	5.34424
L3	MEG3	hsa-miR-338-3p	SCAMP3	0	4.73767	0	5.68464
L3	LINC00882	hsa-miR-338-3p	SCAMP3	0	4.93007	0	4.90935
L3	LINC00641	hsa-miR-338-3p	SCAMP3	0	4.62202	0	5.03245
L3	AC090198.1	hsa-miR-338-3p	SCAMP3	0	5.63945	0	4.94642
L3	CRNDE	hsa-miR-338-3p	SCAMP3	0	5.95478	0	5.13044
L3	SLFNL1-AS1	hsa-miR-15a-5p	MFN2	0	4.23005	0	3.79404
L3	MBNL1-AS1	hsa-miR-15a-5p	MFN2	0	4.39183	0	3.57876
L3	AC093297.2	hsa-miR-15a-5p	MFN2	0	4.37476	0	4.25704
L3	OIP5-AS1	hsa-miR-34a-5p	MFN2	0	3.93605	0	4.69447
L3	AC104447.1	hsa-miR-34a-5p	MFN2	0	4.12874	0	4.90642
L3	AC131212.2	hsa-miR-34a-5p	MFN2	0	3.97407	0	4.48647
L3	OIP5-AS1	hsa-miR-22-5p	RO60	0	5.64871	0	4.27972
L3	OIP5-AS1	hsa-miR-454-3p	RO60	0	5.48989	0	4.41091
L3	TMEM161B-AS1	hsa-miR-454-3p	RO60	0	5.45812	0	3.91009
L3	AP003469.4	hsa-miR-454-3p	RO60	0	5.384	0	4.25921
L3	UCKL1-AS1	hsa-miR-454-3p	RO60	0	5.51037	0	4.26102
L3	LINC00847	hsa-miR-34a-5p	C1orf109	0	6.13457	0	5.65212
L3	TUG1	hsa-miR-34a-5p	C1orf109	0	4.6176	0	5.8806
L3	AC131212.2	hsa-miR-34a-5p	C1orf109	0	5.36828	0	5.63034
L3	AL031587.5	hsa-miR-29b-3p	MTR	0	4.7652	0	3.44798
L3	LINC01116	hsa-miR-320c	ZNHIT6	0	5.74678	0	4.05074
L3	SNHG16	hsa-miR-3065-3p	SLC2A1	0	6.04376	0	4.67039
L3	MEG3	hsa-miR-22-5p	PRRC2C	0	4.79493	0	4.84305
L3	OIP5-AS1	hsa-miR-22-5p	PRRC2C	0	5.95152	0	4.49888
L3	MEG3	hsa-miR-338-3p	PRRC2C	0	4.28567	0	5.04924
L3	LINC00882	hsa-miR-338-3p	PRRC2C	0	4.26671	0	3.63275
L3	LINC00641	hsa-miR-338-3p	PRRC2C	0	3.88987	0	3.99288
L3	AC090198.1	hsa-miR-338-3p	PRRC2C	0	4.51373	0	3.77899
L3	CRNDE	hsa-miR-338-3p	PRRC2C	0	5.25195	0	3.72265
L3	SDCBP2-AS1	hsa-miR-338-3p	PRRC2C	0	3.66096	0	3.63533
L3	LINC00847	hsa-miR-34a-5p	PRRC2C	0	4.99005	0	4.41312
L3	OIP5-AS1	hsa-miR-34a-5p	PRRC2C	0	4.34914	0	5.12987
L3	TUG1	hsa-miR-34a-5p	PRRC2C	0	2.99332	0	4.11951
L3	LINC00641	hsa-miR-34a-5p	PRRC2C	0	3.87479	0	4.59639
L3	AC131212.2	hsa-miR-34a-5p	PRRC2C	0	3.7472	0	4.11193
L3	SLFNL1-AS1	hsa-miR-15a-5p	UTP25	0	3.41795	0	4.4255
L3	AC010969.2	hsa-miR-15a-5p	UTP25	0	4.50039	0	4.9959
L3	MBNL1-AS1	hsa-miR-15a-5p	UTP25	0	3.65998	0	4.63528
L3	NUTM2A-AS1	hsa-miR-15a-5p	UTP25	0	3.92798	0	5.32015
L3	HELLPAR	hsa-miR-15a-5p	UTP25	0	3.98026	0	4.48644
L3	SLFNL1-AS1	hsa-miR-15a-5p	CAMSAP2	0	3.956	0	3.45972
L3	HEIH	hsa-miR-15a-5p	CAMSAP2	0	3.81458	0	2.99904
L3	AC010969.2	hsa-miR-15a-5p	CAMSAP2	0	4.5356	0	3.7107
L3	MBNL1-AS1	hsa-miR-15a-5p	CAMSAP2	0	3.93068	0	3.77601
L3	AC093297.2	hsa-miR-15a-5p	CAMSAP2	0	4.20404	0	4.52861
L3	NUTM2B-AS1	hsa-miR-15a-5p	CAMSAP2	0	3.93646	0	3.0243
L3	NUTM2A-AS1	hsa-miR-15a-5p	CAMSAP2	0	3.85598	0	3.99953
L3	HELLPAR	hsa-miR-15a-5p	CAMSAP2	0	4.03482	0	2.94394
L3	AC118344.2	hsa-miR-15a-5p	CAMSAP2	0	3.31147	0	3.05148
L3	LINC00894	hsa-miR-338-3p	NRP2	0	5.74677	0	5.58511
L3	LINC00882	hsa-miR-338-3p	NRP2	0	6.08684	0	5.48505
L3	AL450326.1	hsa-miR-338-3p	NRP2	0	5.46552	0	5.6886
L3	AL133367.1	hsa-miR-338-3p	NRP2	0	5.33527	0	4.56832
L3	SDCBP2-AS1	hsa-miR-338-3p	NRP2	0	5.36324	0	5.31281
L3	LINC00894	hsa-miR-338-3p	CREB1	0	5.88311	0	4.67832
L3	LINC00882	hsa-miR-338-3p	CREB1	0	5.40212	0	4.5563
L3	LINC00641	hsa-miR-338-3p	CREB1	0	5.12646	0	4.73273
L3	AL450326.1	hsa-miR-338-3p	CREB1	0	5.35573	0	4.93678
L3	AL133367.1	hsa-miR-338-3p	CREB1	0	5.6115	0	3.56809
L3	SDCBP2-AS1	hsa-miR-338-3p	CREB1	0	4.88357	0	4.81423
L3	AC131212.2	hsa-miR-34a-5p	TGIF2	0	4.83867	0	5.35471
L3	SLFNL1-AS1	hsa-miR-15a-5p	SENP5	0	4.13398	0	3.89651
L3	HEIH	hsa-miR-15a-5p	SENP5	0	4.12107	0	3.00223
L3	AC010969.2	hsa-miR-15a-5p	SENP5	0	5.13746	0	4.40996
L3	MBNL1-AS1	hsa-miR-15a-5p	SENP5	0	4.37479	0	4.20835
L3	AC093297.2	hsa-miR-15a-5p	SENP5	0	3.9544	0	4.40008
L3	NUTM2B-AS1	hsa-miR-15a-5p	SENP5	0	4.07234	0	3.36462
L3	NUTM2A-AS1	hsa-miR-15a-5p	SENP5	0	4.23752	0	4.47684
L3	HELLPAR	hsa-miR-15a-5p	SENP5	0	4.30239	0	3.50111
L3	MIR193BHG	hsa-miR-29b-3p	SET	0	3.80633	0	4.28319
L3	MEG3	hsa-miR-338-3p	RAB14	0	4.39944	0	4.22171
L3	LINC00882	hsa-miR-338-3p	RAB14	0	4.4146	0	3.54101
L3	LINC00641	hsa-miR-338-3p	RAB14	0	3.92596	0	3.42924
L3	AC090198.1	hsa-miR-338-3p	RAB14	0	4.87115	0	3.26788
L3	CRNDE	hsa-miR-338-3p	RAB14	0	5.64753	0	3.91332
L3	SDCBP2-AS1	hsa-miR-338-3p	RAB14	0	3.80777	0	3.70996
L3	SLFNL1-AS1	hsa-miR-15a-5p	ALG2	0	3.57471	0	3.58352
L3	HEIH	hsa-miR-15a-5p	ALG2	0	3.70888	0	2.88075
L3	AC010969.2	hsa-miR-15a-5p	ALG2	0	4.0873	0	3.96512
L3	MBNL1-AS1	hsa-miR-15a-5p	ALG2	0	3.54746	0	4.31377
L3	NUTM2B-AS1	hsa-miR-15a-5p	ALG2	0	3.83268	0	3.943
L3	HELLPAR	hsa-miR-15a-5p	ALG2	0	3.3505	0	3.37633
L3	OIP5-AS1	hsa-miR-34a-5p	DNAL1	0	4.73094	0	5.76672
L3	LINC00641	hsa-miR-34a-5p	DNAL1	0	4.32367	0	5.32126
L3	AC131212.2	hsa-miR-34a-5p	DNAL1	0	4.00282	0	5.13414
L3	MIR193BHG	hsa-miR-29b-3p	DNMT3A	0	3.68132	0	4.88303
L3	SNHG16	hsa-miR-3065-3p	DNMT3A	0	4.42879	0	5.22699
L3	SNHG14	hsa-miR-3065-3p	DNMT3A	0	5.37063	0	4.77729
L3	GUSBP11	hsa-miR-3065-3p	DNMT3A	0	4.3275	0	5.83856
L3	OIP5-AS1	hsa-miR-3065-3p	DNMT3A	0	5.57069	0	4.7834
L3	OTUD6B-AS1	hsa-miR-3065-3p	DNMT3A	0	5.85521	0	5.56772
L3	OIP5-AS1	hsa-miR-34a-5p	DNMT3A	0	5.04525	0	5.66805
L3	LINC00641	hsa-miR-34a-5p	DNMT3A	0	4.27688	0	5.42967
L3	AC131212.2	hsa-miR-34a-5p	DNMT3A	0	4.49479	0	5.15604
L3	OIP5-AS1	hsa-miR-454-3p	FAM98A	0	5.01068	0	4.28234
L3	TMEM161B-AS1	hsa-miR-454-3p	FAM98A	0	5.19325	0	3.59033
L3	AP003469.4	hsa-miR-454-3p	FAM98A	0	4.85777	0	3.77563
L3	AL158211.5	hsa-miR-320c	AFTPH	0	5.27831	0	3.59258
L3	KCTD21-AS1	hsa-miR-320c	AFTPH	0	5.90243	0	4.34794
L3	AC131649.2	hsa-miR-320c	AFTPH	0	5.87908	0	4.23245
L3	LINC00882	hsa-miR-338-3p	SLF2	0	4.90632	0	4.38053
L3	LINC00641	hsa-miR-338-3p	SLF2	0	4.52066	0	4.95717
L3	AC090198.1	hsa-miR-338-3p	SLF2	0	5.55553	0	4.82844
L3	CRNDE	hsa-miR-338-3p	SLF2	0	5.69145	0	4.63746
L3	SLFNL1-AS1	hsa-miR-15a-5p	GPAM	0	4.40508	0	4.84113
L3	HEIH	hsa-miR-15a-5p	GPAM	0	4.37302	0	4.36278
L3	MBNL1-AS1	hsa-miR-15a-5p	GPAM	0	4.0757	0	5.10484
L3	AC093297.2	hsa-miR-15a-5p	GPAM	0	4.60803	0	5.77127
L3	NUTM2B-AS1	hsa-miR-15a-5p	GPAM	0	4.28324	0	4.73986
L3	AC118344.2	hsa-miR-15a-5p	GPAM	0	3.75458	0	4.81399
L3	SLFNL1-AS1	hsa-miR-15a-5p	TCP1	0	3.95576	0	4.95339
L3	HEIH	hsa-miR-15a-5p	TCP1	0	4.02853	0	4.08564
L3	AC010969.2	hsa-miR-15a-5p	TCP1	0	5.11267	0	5.74159
L3	MBNL1-AS1	hsa-miR-15a-5p	TCP1	0	4.08529	0	5.47878
L3	AC093297.2	hsa-miR-15a-5p	TCP1	0	4.05213	0	5.37498
L3	NUTM2B-AS1	hsa-miR-15a-5p	TCP1	0	4.10471	0	5.05325
L3	HELLPAR	hsa-miR-15a-5p	TCP1	0	4.08155	0	4.75248
L3	AL157392.3	hsa-miR-320c	TMPO	0	4.925	0	4.35058
L3	AL158211.5	hsa-miR-320c	TMPO	0	5.09397	0	4.44001
L3	KCTD21-AS1	hsa-miR-320c	TMPO	0	4.85832	0	3.84621
L3	AC110048.2	hsa-miR-320c	TMPO	0	5.82212	0	3.99422
L3	GUSBP11	hsa-miR-320c	TMPO	0	5.06519	0	5.5643
L3	AC234582.1	hsa-miR-185-5p	ZNF706	0	3.69418	0	2.921
L3	AC026356.1	hsa-miR-185-5p	ZNF706	0	4.80674	0	3.77732
L3	ZFHX2-AS1	hsa-miR-185-5p	ZNF706	0	3.80492	0	3.67959
L3	AC106820.4	hsa-miR-185-5p	ZNF706	0	4.3126	0	2.70653
L3	AC021092.1	hsa-miR-185-5p	ZNF706	0	4.18785	0	3.87676
L3	FTX	hsa-miR-185-5p	ZNF706	0	3.25861	0	3.03759
L3	KCTD21-AS1	hsa-miR-320c	COIL	0	5.1982	0	3.96212
L3	GUSBP11	hsa-miR-320c	COIL	0	4.99911	0	5.81107
L3	OIP5-AS1	hsa-miR-34a-5p	ZNF211	0	4.96693	0	5.24861
L3	LINC00641	hsa-miR-34a-5p	ZNF211	0	4.73348	0	5.0999
L3	SLFNL1-AS1	hsa-miR-15a-5p	NAA50	0	5.01582	0	4.7679
L3	HEIH	hsa-miR-15a-5p	NAA50	0	5.11133	0	4.20295
L3	AC010969.2	hsa-miR-15a-5p	NAA50	0	5.76495	0	5.06369
L3	MBNL1-AS1	hsa-miR-15a-5p	NAA50	0	4.93391	0	5.15018
L3	AC093297.2	hsa-miR-15a-5p	NAA50	0	5.48651	0	5.26643
L3	NUTM2B-AS1	hsa-miR-15a-5p	NAA50	0	5.45968	0	4.6375
L3	NUTM2A-AS1	hsa-miR-15a-5p	NAA50	0	5.23148	0	5.20318
L3	AC118344.2	hsa-miR-15a-5p	NAA50	0	4.68546	0	4.37382
L3	MEG3	hsa-miR-22-5p	NAA50	0	5.70275	0	5.57481
L3	AC090198.1	hsa-miR-338-3p	ADGRB2	0	6.07395	0	5.49381
L3	AL450326.1	hsa-miR-338-3p	ADGRB2	0	4.91555	0	5.68457
[truncated: 2,831 more rows]

## Sheet: Level4
Summary of LMM-CTs in L4
0：nonsignificant dysregulated LMM-CTs in this disease ； 1：significant dysregulated LMM-CTs in this disease
Level	lncRNA	miR	mRNA	ICM	Dysregulated score in ICM	DCM	Dysregulated score in DCM
L4	AC012513.3	hsa-miR-499a-5p	CDC27	1	7.33503	1	5.97386
L4	LINC00622	hsa-miR-18b-5p	MAP3K9	1	6.60509	1	6.53791
L4	NUTM2B-AS1	hsa-miR-122-5p	SCMH1	1	6.68248	1	6.70758
L4	MIR4435-2HG	hsa-miR-582-5p	MAP4	1	6.30117	1	6.46261
L4	OIP5-AS1	hsa-miR-103a-2-5p	SMC1A	1	6.17609	1	6.23291
L4	OIP5-AS1	hsa-miR-103a-2-5p	SCD	1	6.4474	1	6.64647
L4	MIR4435-2HG	hsa-miR-582-5p	SCD	1	6.31078	1	6.20805
L4	LINC00622	hsa-miR-18b-5p	GSPT1	1	6.42705	1	6.43638
L4	OIP5-AS1	hsa-miR-320b	GSPT1	1	6.6711	1	6.99769
L4	AC012513.3	hsa-miR-499a-5p	EIF3A	1	7.25339	1	6.38929
L4	AC012513.3	hsa-miR-499a-5p	SEC24A	1	6.34759	1	6.97287
L4	OIP5-AS1	hsa-miR-320b	GLS	1	6.88387	1	5.98656
L4	LINC00622	hsa-miR-18b-5p	NAA50	1	6.89743	1	6.05774
L4	OIP5-AS1	hsa-miR-193a-3p	KHDRBS1	1	6.15376	1	6.4403
L4	OIP5-AS1	hsa-miR-499a-5p	KHDRBS1	1	7.45632	1	7.08435
L4	AC012513.3	hsa-miR-499a-5p	KHDRBS1	1	7.46755	1	7.19152
L4	OLMALINC	hsa-miR-499a-5p	KHDRBS1	1	6.31213	1	6.02024
L4	AC131212.2	hsa-miR-499a-5p	KHDRBS1	1	6.8704	1	5.9281
L4	AL137782.1	hsa-miR-499a-5p	KHDRBS1	1	6.89917	1	6.03671
L4	AC007191.1	hsa-miR-196b-5p	AHNAK	1	6.20215	1	6.78906
L4	MIR4435-2HG	hsa-miR-582-5p	SELENOI	1	6.55476	1	6.24398
L4	NUTM2B-AS1	hsa-miR-122-5p	PCSK6	1	6.49403	1	6.89017
L4	OIP5-AS1	hsa-miR-20a-5p	COPS3	1	6.20771	1	5.9601
L4	OIP5-AS1	hsa-miR-499a-5p	NPEPPS	1	6.25557	1	6.06548
L4	OIP5-AS1	hsa-miR-29b-2-5p	PTPRF	1	6.41829	1	6.29442
L4	LINC00622	hsa-miR-18b-5p	UHMK1	1	6.43863	1	5.92933
L4	LINC00622	hsa-miR-18b-5p	AGPAT3	1	6.72864	1	6.65261
L4	OIP5-AS1	hsa-miR-499a-5p	ICE1	1	6.53702	1	5.94939
L4	AC012513.3	hsa-miR-499a-5p	ICE1	1	7.19468	1	6.80761
L4	LINC00622	hsa-miR-18b-5p	OTUD4	1	7.21229	1	6.81615
L4	OIP5-AS1	hsa-miR-320b	INSR	1	6.16594	1	6.69562
L4	OIP5-AS1	hsa-miR-20a-5p	VANGL1	1	6.36213	1	6.60644
L4	OIP5-AS1	hsa-miR-103a-2-5p	BCOR	1	6.91601	1	7.07502
L4	MCM3AP-AS1	hsa-miR-130a-5p	MTF1	1	7.11851	1	6.16242
L4	FAM201A	hsa-miR-19a-3p	MTRNR2L1	1	6.43452	1	5.971
L4	LINC00622	hsa-miR-18b-5p	IPO7	1	6.67546	1	6.13408
L4	OIP5-AS1	hsa-miR-20a-5p	IPO7	1	6.26027	1	6.0805
L4	OIP5-AS1	hsa-miR-320b	SOCS7	1	6.32617	1	7.15539
L4	OIP5-AS1	hsa-miR-320b	PURB	1	6.24925	1	6.26091
L4	OIP5-AS1	hsa-miR-20a-5p	TUBB	1	6.39014	1	5.95248
L4	NUTM2B-AS1	hsa-miR-122-5p	OPTN	1	6.41219	1	6.13601
L4	AC012513.3	hsa-miR-499a-5p	PLEKHB2	1	7.0618	1	7.32831
L4	OIP5-AS1	hsa-miR-140-5p	UPF1	1	6.44709	1	7.20061
L4	OIP5-AS1	hsa-miR-20a-5p	NCAPD2	1	6.65784	1	6.42495
L4	NUTM2B-AS1	hsa-miR-122-5p	RDH11	1	7.19713	1	5.99587
L4	OIP5-AS1	hsa-miR-499a-5p	TXLNA	1	6.19563	1	6.00305
L4	NUTM2B-AS1	hsa-miR-122-5p	PSMD7	1	6.29664	1	6.25363
L4	OIP5-AS1	hsa-miR-320b	UBE2W	1	6.63062	1	6.4934
L4	OIP5-AS1	hsa-miR-140-5p	RAB23	1	6.15459	1	6.40977
L4	OIP5-AS1	hsa-miR-20a-5p	SOBP	1	6.38276	1	6.26255
L4	OIP5-AS1	hsa-miR-20a-5p	NFE2L2	1	6.1972	1	6.26895
L4	NUTM2B-AS1	hsa-miR-122-5p	CNN3	1	7.02326	1	6.62307
L4	OIP5-AS1	hsa-miR-20a-5p	CNN3	1	6.58838	1	6.43211
L4	OIP5-AS1	hsa-miR-499a-5p	YLPM1	1	6.91838	1	6.88646
L4	AC131212.2	hsa-miR-499a-5p	YLPM1	1	6.36397	1	6.12134
L4	NUTM2B-AS1	hsa-miR-122-5p	PFKFB2	1	6.83801	1	6.22326
L4	NUTM2B-AS1	hsa-miR-122-5p	STRIP2	1	6.82437	1	6.35523
L4	OIP5-AS1	hsa-miR-20a-5p	ZNF337	1	6.88096	1	5.96793
L4	OIP5-AS1	hsa-miR-499a-5p	CLOCK	1	6.56192	1	5.94993
L4	OIP5-AS1	hsa-miR-499a-5p	LPCAT1	1	6.45633	1	6.0073
L4	OIP5-AS1	hsa-miR-20a-5p	SLC46A3	1	6.20729	1	6.6325
L4	OIP5-AS1	hsa-miR-20a-5p	GLYR1	1	6.33583	1	6.29863
L4	NUTM2B-AS1	hsa-miR-122-5p	FOXK2	1	6.63988	1	6.344
L4	OIP5-AS1	hsa-miR-320b	UBAP2L	1	6.29587	1	6.84508
L4	OIP5-AS1	hsa-miR-20a-5p	VLDLR	1	6.48365	1	6.43727
L4	OIP5-AS1	hsa-miR-140-5p	ASB6	1	6.45545	1	6.49406
L4	OIP5-AS1	hsa-miR-140-5p	SACS	1	6.40958	1	6.09166
L4	MBNL1-AS1	hsa-miR-362-5p	SACS	1	6.91101	1	6.32465
L4	OIP5-AS1	hsa-miR-20a-5p	AHCTF1	1	6.3839	1	6.49887
L4	NUTM2B-AS1	hsa-miR-122-5p	KCTD15	1	7.48683	1	6.86316
L4	OIP5-AS1	hsa-miR-20a-5p	PPP4R2	1	6.16997	1	6.00652
L4	NUTM2B-AS1	hsa-miR-122-5p	TRIM44	1	6.29799	1	6.42833
L4	OIP5-AS1	hsa-miR-20a-5p	ABCA3	1	6.70115	1	6.28467
L4	OIP5-AS1	hsa-miR-320b	AHCYL1	1	6.21696	1	6.21953
L4	OIP5-AS1	hsa-miR-499a-5p	ZBTB43	1	6.59818	1	6.17275
L4	NUTM2B-AS1	hsa-miR-122-5p	ZNF32	1	6.76987	1	6.25345
L4	OIP5-AS1	hsa-miR-103a-2-5p	MAP6	1	6.62559	1	6.516
L4	NUTM2B-AS1	hsa-let-7g-5p	ATP2A2	1	6.64164	1	6.38329
L4	OIP5-AS1	hsa-miR-499a-5p	ATP2A2	1	6.75128	1	6.95787
L4	NUTM2B-AS1	hsa-miR-122-5p	MLXIP	1	6.32226	1	6.46666
L4	TUG1	hsa-miR-122-5p	CDK5R1	1	6.21162	1	6.42962
L4	NUTM2B-AS1	hsa-miR-122-5p	PRKRA	1	6.23884	1	6.23933
L4	OIP5-AS1	hsa-miR-499a-5p	CCDC9B	1	6.51691	1	6.41117
L4	OIP5-AS1	hsa-miR-320b	ZNF675	1	6.2351	1	6.20193
L4	NUTM2B-AS1	hsa-let-7g-5p	ZNF551	1	7.05154	1	5.95455
L4	OIP5-AS1	hsa-miR-29b-2-5p	NUDT19	1	6.19234	1	6.27212
L4	OIP5-AS1	hsa-miR-499a-5p	CUX1	1	6.1839	1	6.40467
L4	OIP5-AS1	hsa-miR-20a-5p	NAXE	1	6.29345	1	6.2442
L4	OIP5-AS1	hsa-miR-20a-5p	MAP3K3	1	6.49551	1	6.61955
L4	OIP5-AS1	hsa-miR-20a-5p	ANKRD33B	1	6.18072	1	6.33582
L4	OIP5-AS1	hsa-miR-20a-5p	CRCP	1	6.2362	1	6.26199
L4	NUTM2B-AS1	hsa-miR-122-5p	MCAM	1	7.45316	1	6.5495
L4	OIP5-AS1	hsa-miR-320b	ASB6	1	7.36065	1	6.52222
L4	OIP5-AS1	hsa-miR-29b-2-5p	C11orf24	1	6.67261	1	6.60845
L4	OIP5-AS1	hsa-miR-499a-5p	WWC2	1	6.56425	1	6.11938
L4	NUTM2B-AS1	hsa-miR-122-5p	SIK2	1	7.10771	1	6.80254
L4	OIP5-AS1	hsa-miR-20a-5p	CPT1A	1	6.27621	1	6.05642
L4	NUTM2B-AS1	hsa-let-7g-5p	PDLIM5	1	6.27212	1	6.24072
L4	NUTM2B-AS1	hsa-miR-122-5p	AKAP5	1	6.68671	1	6.19523
L4	OIP5-AS1	hsa-miR-499a-5p	HNRNPC	1	6.42032	1	5.93209
L4	OIP5-AS1	hsa-miR-499a-5p	TRAF3IP1	1	6.15457	1	6.10351
L4	LINC00622	hsa-miR-18b-5p	UBE3C	0	5.71262	1	6.05482
L4	AC104447.1	hsa-miR-20a-5p	UBE3C	0	4.38524	1	6.52594
L4	TUG1	hsa-miR-122-5p	SCMH1	0	5.27388	1	6.34254
L4	OIP5-AS1	hsa-miR-103a-2-5p	HSP90AA1	0	5.10398	1	6.14725
L4	MCM3AP-AS1	hsa-miR-130a-5p	TNPO1	0	5.92917	1	5.9893
L4	AC007191.1	hsa-miR-196b-5p	TNPO1	0	4.34935	1	6.27488
L4	OIP5-AS1	hsa-miR-103a-2-5p	HACE1	0	5.90788	1	5.92766
L4	AC007191.1	hsa-miR-196b-5p	TMED2	0	5.37164	1	6.09155
L4	OIP5-AS1	hsa-miR-103a-2-5p	TXLNG	0	4.86089	1	6.46528
L4	OIP5-AS1	hsa-miR-103a-2-5p	HUWE1	0	4.9397	1	6.3452
L4	OIP5-AS1	hsa-miR-140-5p	HUWE1	0	4.37508	1	6.45443
L4	OIP5-AS1	hsa-miR-140-5p	HECTD1	0	5.19054	1	6.41076
L4	TUG1	hsa-miR-140-5p	HECTD1	0	4.06606	1	5.9595
L4	AC012513.3	hsa-miR-499a-5p	WAC	0	5.98165	1	6.68914
L4	OIP5-AS1	hsa-miR-140-5p	SCD	0	5.96039	1	6.7196
L4	AC007191.1	hsa-miR-196b-5p	TNRC6B	0	4.56036	1	6.05868
L4	AC007191.1	hsa-miR-196b-5p	CNIH1	0	4.7227	1	6.87101
L4	OIP5-AS1	hsa-miR-18b-5p	GSPT1	0	5.63623	1	6.68987
L4	TUG1	hsa-miR-320b	GSPT1	0	5.5681	1	6.32358
L4	AC104447.1	hsa-miR-20a-5p	ERLIN1	0	4.46006	1	5.96826
L4	OIP5-AS1	hsa-miR-142-3p	ACBD5	0	5.42405	1	5.93647
L4	AC007191.1	hsa-miR-196b-5p	TASOR2	0	5.3039	1	6.68467
L4	AC007191.1	hsa-miR-196b-5p	TRIM37	0	5.99258	1	6.86813
L4	AC007191.1	hsa-miR-196b-5p	CCDC47	0	5.53822	1	5.9908
L4	A2M-AS1	hsa-miR-1-3p	TMEM97	0	5.13044	1	6.24969
L4	BACE1-AS	hsa-miR-139-3p	TMEM33	0	4.89655	1	5.93498
L4	OIP5-AS1	hsa-miR-103a-2-5p	EIF4G2	0	4.79626	1	6.37572
L4	OIP5-AS1	hsa-miR-140-5p	EIF4G2	0	4.68829	1	6.5326
L4	LINC00923	hsa-miR-140-5p	EIF4G2	0	3.64243	1	5.92574
L4	TUG1	hsa-miR-140-5p	EIF4G2	0	3.32176	1	6.07786
L4	OIP5-AS1	hsa-miR-140-5p	CPSF6	0	5.72944	1	5.92777
L4	AC007191.1	hsa-miR-196b-5p	CPSF6	0	5.93758	1	6.64835
L4	LINC00622	hsa-miR-18b-5p	ASCC3	0	5.82479	1	6.27932
L4	AC007191.1	hsa-miR-196b-5p	ASCC3	0	4.11975	1	6.98915
L4	AC007191.1	hsa-miR-196b-5p	ERBIN	0	4.24765	1	6.26794
L4	OIP5-AS1	hsa-miR-499a-5p	SEC24A	0	5.54121	1	6.08498
L4	AC020917.4	hsa-miR-625-5p	TTC33	0	5.07848	1	6.18196
L4	AC007191.1	hsa-miR-196b-5p	PLXNA1	0	5.17777	1	6.24963
L4	OIP5-AS1	hsa-miR-29b-2-5p	ZBTB47	0	5.88155	1	5.99129
L4	OIP5-AS1	hsa-miR-140-5p	SPTBN1	0	4.50727	1	6.63374
L4	AC104447.1	hsa-miR-20a-5p	PLEKHB2	0	4.38154	1	6.43204
L4	OIP5-AS1	hsa-miR-103a-2-5p	MSH6	0	5.76636	1	6.14734
L4	MEG3	hsa-miR-486-5p	MSH6	0	5.26283	1	6.27377
L4	FAM157C	hsa-let-7i-5p	CCND2	0	6.07183	1	5.98814
L4	AC104447.1	hsa-miR-20a-5p	DNAL1	0	4.73109	1	6.46671
L4	SNHG16	hsa-miR-30a-3p	DNMT3A	0	4.49352	1	6.00868
L4	OIP5-AS1	hsa-miR-140-5p	PANK3	0	5.77311	1	6.3102
L4	OIP5-AS1	hsa-miR-18b-5p	PANK3	0	5.40582	1	5.96817
L4	TUG1	hsa-miR-122-5p	RAP2C	0	4.70464	1	6.13289
L4	NUTM2B-AS1	hsa-miR-122-5p	RAP2C	0	5.89432	1	6.62472
L4	OIP5-AS1	hsa-miR-320b	RAP2C	0	5.33791	1	6.60254
L4	TUG1	hsa-miR-320b	RAP2C	0	4.53679	1	6.2927
L4	OIP5-AS1	hsa-miR-103a-2-5p	USP9X	0	4.49041	1	6.21942
L4	OIP5-AS1	hsa-miR-20a-5p	UBR4	0	5.36593	1	6.42629
L4	AC093157.1	hsa-miR-20a-5p	UBR4	0	4.4984	1	6.23158
L4	GAS5	hsa-miR-1908-5p	LAMA5	0	5.82326	1	5.95658
L4	OIP5-AS1	hsa-miR-103a-2-5p	NUP210	0	5.5206	1	6.2434
L4	LINC00641	hsa-miR-1-3p	NUP210	0	5.09094	1	5.92542
L4	AC007191.1	hsa-miR-196b-5p	CCNB1	0	4.85231	1	6.19772
L4	OIP5-AS1	hsa-miR-140-5p	DCAF7	0	6.01511	1	6.60788
L4	OIP5-AS1	hsa-miR-18b-5p	DCAF7	0	5.35518	1	6.19619
L4	OIP5-AS1	hsa-miR-140-5p	SLC31A1	0	4.56068	1	6.46512
L4	LINC00923	hsa-miR-140-5p	SLC31A1	0	3.76161	1	5.96837
L4	AC104447.1	hsa-miR-20a-5p	TLN1	0	3.92142	1	6.05325
L4	AC007191.1	hsa-miR-196b-5p	RDX	0	5.53922	1	7.02512
L4	AC007191.1	hsa-miR-196b-5p	SLC5A6	0	4.82151	1	6.51119
L4	FAM157C	hsa-miR-210-3p	FGF2	0	6.01259	1	6.30411
L4	AC007191.1	hsa-miR-196b-5p	TMTC3	0	4.3541	1	6.33287
L4	OIP5-AS1	hsa-miR-103a-2-5p	ANKRD52	0	5.7078	1	6.15136
L4	AC007191.1	hsa-miR-196b-5p	ANKRD52	0	4.48057	1	6.20227
L4	AC104447.1	hsa-miR-20a-5p	ANKRD52	0	4.27555	1	6.16615
L4	TUG1	hsa-miR-122-5p	PCSK6	0	5.79494	1	6.77609
L4	AC104447.1	hsa-miR-20a-5p	COPS3	0	5.54054	1	6.24384
L4	AC011468.1	hsa-miR-20a-5p	COPS3	0	5.78965	1	5.97025
L4	OIP5-AS1	hsa-miR-140-5p	IFNAR1	0	4.32984	1	6.32904
L4	OIP5-AS1	hsa-miR-20a-5p	PTPRF	0	5.96668	1	6.02657
L4	SNHG16	hsa-miR-671-5p	HDGF	0	3.93476	1	6.03369
L4	OIP5-AS1	hsa-miR-20a-5p	ABL2	0	5.79674	1	5.99526
L4	AC104447.1	hsa-miR-20a-5p	ABL2	0	4.36224	1	5.95026
L4	SLC16A1-AS1	hsa-miR-126-5p	PHLDB2	0	6.11188	1	6.03293
L4	AC007191.1	hsa-miR-196b-5p	G3BP1	0	4.79829	1	6.42154
L4	A2M-AS1	hsa-miR-1-3p	SH3KBP1	0	5.17926	1	6.19584
L4	LINC00641	hsa-miR-1-3p	SH3KBP1	0	4.91542	1	5.93647
L4	OIP5-AS1	hsa-miR-140-5p	NFIB	0	5.1462	1	5.94335
L4	AC011468.1	hsa-miR-20a-5p	YTHDF1	0	4.93527	1	5.97358
L4	AC093157.1	hsa-miR-20a-5p	ANKRD50	0	4.55547	1	6.42518
L4	AC064807.1	hsa-miR-20a-5p	ANKRD50	0	5.61545	1	6.45012
L4	AC007191.1	hsa-miR-196b-5p	UHMK1	0	5.03764	1	6.39155
L4	SNHG5	hsa-miR-2355-3p	CNKSR3	0	3.6179	1	6.5755
L4	PTOV1-AS1	hsa-miR-2355-3p	CNKSR3	0	4.93813	1	6.794
L4	OIP5-AS1	hsa-miR-18b-5p	AGPAT3	0	5.48048	1	7.15258
L4	OIP5-AS1	hsa-miR-103a-2-5p	MYSM1	0	5.98074	1	6.05202
L4	OIP5-AS1	hsa-miR-103a-2-5p	HIPK1	0	4.74895	1	6.17812
L4	OIP5-AS1	hsa-miR-320b	HIPK1	0	4.81953	1	5.93194
L4	AC007191.1	hsa-miR-196b-5p	TMEM41A	0	4.56967	1	6.48701
L4	AC104447.1	hsa-miR-20a-5p	NAA15	0	5.52318	1	6.00049
L4	OIP5-AS1	hsa-miR-18b-5p	OTUD4	0	5.40686	1	6.18192
L4	SNHG1	hsa-miR-484	UQCRQ	0	6.12011	1	6.60839
L4	OIP5-AS1	hsa-miR-140-5p	ZHX1	0	4.6119	1	6.14234
L4	OIP5-AS1	hsa-miR-142-3p	PDZD8	0	4.85549	1	5.92142
L4	NUTM2B-AS1	hsa-miR-122-5p	NSD1	0	5.62701	1	5.93424
L4	AC007191.1	hsa-miR-196b-5p	NSD1	0	3.75168	1	7.05774
L4	OIP5-AS1	hsa-miR-140-5p	ARIH1	0	4.53589	1	6.00737
L4	OIP5-AS1	hsa-miR-140-5p	KMT2D	0	4.69346	1	5.96745
L4	AC007191.1	hsa-miR-196b-5p	KMT2D	0	3.978	1	6.6736
L4	OIP5-AS1	hsa-miR-18b-5p	SLC20A2	0	5.13011	1	6.28401
L4	OIP5-AS1	hsa-miR-103a-2-5p	ZNF354A	0	5.66435	1	6.75523
L4	OIP5-AS1	hsa-miR-103a-2-5p	FASN	0	5.53491	1	6.08177
L4	AC104447.1	hsa-miR-20a-5p	RALGAPB	0	5.57783	1	6.78803
L4	OIP5-AS1	hsa-miR-103a-2-5p	KIAA0232	0	5.04775	1	5.951
L4	AC093157.1	hsa-miR-20a-5p	VANGL1	0	5.30233	1	6.35214
L4	AC126474.2	hsa-miR-20a-5p	VANGL1	0	5.71349	1	6.01447
L4	AC011468.1	hsa-miR-20a-5p	UNC119B	0	4.32628	1	6.25612
L4	AC011468.1	hsa-miR-20a-5p	SLC35A4	0	4.87643	1	5.93033
L4	LINC00622	hsa-miR-18b-5p	MYADM	0	5.52155	1	6.73831
L4	OIP5-AS1	hsa-miR-18b-5p	MYADM	0	4.80252	1	6.37293
L4	USP3-AS1	hsa-miR-20b-5p	ZNF678	0	3.85374	1	6.74484
L4	AC104447.1	hsa-miR-93-5p	ZNF678	0	3.8252	1	6.08424
L4	GUSBP11	hsa-miR-671-5p	BCOR	0	3.29542	1	6.88366
L4	SNHG16	hsa-miR-671-5p	BCOR	0	4.08877	1	6.1113
L4	SLC16A1-AS1	hsa-miR-126-5p	RBM12B	0	5.44148	1	5.95254
L4	SLC16A1-AS1	hsa-miR-301a-3p	RBM12B	0	5.90505	1	6.03344
L4	A2M-AS1	hsa-miR-1-3p	NDUFA13	0	4.61561	1	6.01183
L4	OIP5-AS1	hsa-miR-18b-5p	TUBB4B	0	4.84904	1	6.92198
L4	FAM201A	hsa-miR-101-3p	MTRNR2L1	0	5.94401	1	6.23131
L4	COX10-AS1	hsa-miR-142-5p	MTRNR2L1	0	6.04758	1	7.03096
L4	AC007191.1	hsa-miR-196b-5p	TSPYL1	0	5.58036	1	6.58663
L4	AC104447.1	hsa-miR-20a-5p	TSPYL1	0	5.27812	1	6.05106
L4	OIP5-AS1	hsa-miR-320b	LCOR	0	5.25453	1	6.36615
L4	GUSBP11	hsa-miR-671-5p	NACA	0	3.76886	1	6.03865
L4	OIP5-AS1	hsa-miR-103a-2-5p	IGF2R	0	5.74134	1	6.38618
L4	OIP5-AS1	hsa-miR-320b	SVIL	0	5.39329	1	6.50317
L4	OIP5-AS1	hsa-miR-18b-5p	MCMBP	0	5.1729	1	6.25963
L4	AC007191.1	hsa-miR-196b-5p	KIF1BP	0	4.35776	1	5.96887
L4	OIP5-AS1	hsa-miR-103a-2-5p	BMPR2	0	6.11931	1	6.59542
L4	AC007191.1	hsa-miR-196b-5p	PRR3	0	5.81587	1	6.51035
L4	OIP5-AS1	hsa-miR-140-5p	IPO7	0	5.78756	1	6.85131
L4	OIP5-AS1	hsa-miR-18b-5p	IPO7	0	5.18707	1	6.24714
L4	AC007191.1	hsa-miR-196b-5p	IPO7	0	5.75922	1	6.99691
L4	AC104447.1	hsa-miR-20a-5p	IPO7	0	5.46556	1	6.4826
L4	OIP5-AS1	hsa-miR-374b-5p	IPO7	0	4.10022	1	6.1232
L4	OIP5-AS1	hsa-miR-582-3p	IPO7	0	4.86916	1	6.37982
L4	AC007191.1	hsa-miR-196b-5p	SMIM13	0	5.21751	1	6.34231
L4	TUG1	hsa-miR-320b	SOCS7	0	5.44447	1	6.4936
L4	AC007191.1	hsa-miR-196b-5p	TUBB	0	5.7542	1	6.6183
L4	AC104447.1	hsa-miR-20a-5p	KIAA0100	0	5.23286	1	6.28685
L4	AC104447.1	hsa-miR-20a-5p	TUBB	0	4.5957	1	6.11558
L4	AL137003.2	hsa-miR-4428	SOX4	0	4.39883	1	6.0299
L4	AC093249.6	hsa-miR-4428	SOX4	0	5.54657	1	6.94683
L4	AC020978.7	hsa-miR-4428	SOX4	0	5.30382	1	6.29933
L4	AC005785.1	hsa-miR-4428	SOX4	0	5.24586	1	6.37733
L4	FTX	hsa-miR-4428	SOX4	0	4.42046	1	6.38541
L4	AL137003.2	hsa-miR-4428	TMBIM6	0	3.91127	1	6.17187
L4	AC005785.1	hsa-miR-4428	TMBIM6	0	4.33403	1	5.99106
L4	FTX	hsa-miR-4428	TMBIM6	0	3.26173	1	6.29094
L4	OIP5-AS1	hsa-miR-20a-5p	RUNDC1	0	5.4385	1	5.95774
L4	AC093157.1	hsa-miR-20a-5p	RUNDC1	0	4.66624	1	6.03834
L4	AC104447.1	hsa-miR-20a-5p	RUNDC1	0	4.0713	1	6.2518
L4	OIP5-AS1	hsa-miR-142-3p	SCD	0	5.77305	1	6.4681
L4	AL137003.2	hsa-miR-4428	WAC	0	3.7419	1	6.24021
L4	AC005785.1	hsa-miR-4428	WAC	0	4.00614	1	6.15291
L4	FTX	hsa-miR-4428	WAC	0	3.50541	1	6.50908
L4	MIR29B2CHG	hsa-miR-4428	CAVIN1	0	5.98787	1	6.21998
L4	AC093297.2	hsa-miR-4428	CAVIN1	0	4.74497	1	6.18821
L4	AL137003.2	hsa-miR-4428	CAVIN1	0	4.63878	1	6.66504
L4	AC060780.1	hsa-miR-4428	CAVIN1	0	4.18437	1	6.33361
L4	AC005785.1	hsa-miR-4428	CAVIN1	0	4.89737	1	6.3322
L4	FTX	hsa-miR-4428	CAVIN1	0	4.09108	1	6.4084
L4	USP3-AS1	hsa-miR-20b-5p	TRIM37	0	5.10971	1	6.3465
L4	AC007191.1	hsa-miR-196b-5p	NUP155	0	4.97606	1	6.40921
L4	OIP5-AS1	hsa-miR-29b-2-5p	RAP2C	0	5.46548	1	5.92586
L4	LINC00622	hsa-miR-18b-5p	ZNF678	0	5.49713	1	6.72161
L4	AL050341.2	hsa-miR-625-5p	ORMDL3	0	5.47772	1	7.17657
L4	AC020917.4	hsa-miR-625-5p	ORMDL3	0	4.88197	1	7.25984
L4	SNHG5	hsa-miR-2355-3p	DIAPH1	0	4.59818	1	6.93637
L4	MIR29B2CHG	hsa-miR-4428	RUFY2	0	5.80056	1	6.67278
L4	AL137003.2	hsa-miR-4428	RUFY2	0	4.31588	1	6.54897
L4	AC060780.1	hsa-miR-4428	RUFY2	0	3.97065	1	6.34233
L4	AC005785.1	hsa-miR-4428	RUFY2	0	4.69676	1	6.49902
L4	FTX	hsa-miR-4428	RUFY2	0	3.44035	1	6.27302
L4	AL137003.2	hsa-miR-4428	SH3PXD2A	0	4.81524	1	6.04176
L4	OIP5-AS1	hsa-miR-499a-5p	PLEKHB2	0	6.00906	1	6.14646
L4	MIR29B2CHG	hsa-miR-4428	EIF4H	0	5.95728	1	6.73594
L4	AC093297.2	hsa-miR-4428	EIF4H	0	4.30809	1	5.96633
L4	AL137003.2	hsa-miR-4428	EIF4H	0	4.2737	1	6.54022
L4	AC060780.1	hsa-miR-4428	EIF4H	0	4.08929	1	6.11486
L4	AC005785.1	hsa-miR-4428	EIF4H	0	5.14199	1	6.61458
L4	FTX	hsa-miR-4428	EIF4H	0	3.88854	1	6.43023
L4	TUG1	hsa-miR-140-5p	UPF1	0	4.63596	1	6.68761
L4	SNHG16	hsa-miR-30a-3p	ETV1	0	5.94968	1	5.95071
L4	OIP5-AS1	hsa-miR-140-5p	REV3L	0	4.87346	1	5.98024
L4	AC104447.1	hsa-miR-20a-5p	REV3L	0	4.13917	1	5.95931
L4	OIP5-AS1	hsa-miR-20a-5p	AQR	0	5.89959	1	6.05183
L4	AC104447.1	hsa-miR-20a-5p	AQR	0	4.36493	1	6.03788
L4	OIP5-AS1	hsa-miR-20a-5p	SIKE1	0	5.58467	1	6.40603
L4	AC104447.1	hsa-miR-20a-5p	SIKE1	0	4.43054	1	7.00958
L4	OIP5-AS1	hsa-miR-103a-2-5p	SPEN	0	5.76831	1	6.31291
L4	OIP5-AS1	hsa-miR-140-5p	SPEN	0	5.183	1	6.50163
L4	OIP5-AS1	hsa-miR-320b	SPEN	0	6.06737	1	6.57333
L4	LINC00641	hsa-miR-1-3p	PRKCZ	0	5.54729	1	6.58135
L4	OIP5-AS1	hsa-miR-103a-2-5p	ROCK1	0	5.26737	1	6.12987
L4	AC104447.1	hsa-miR-20a-5p	FERMT2	0	5.27804	1	6.21534
L4	GUSBP11	hsa-miR-671-5p	ST6GAL1	0	2.6563	1	6.62292
L4	SNHG16	hsa-miR-671-5p	ST6GAL1	0	3.09418	1	5.96947
L4	OIP5-AS1	hsa-miR-20a-5p	EIF4G3	0	5.54643	1	6.54857
L4	OIP5-AS1	hsa-miR-140-5p	COQ9	0	5.0403	1	6.48857
L4	TUG1	hsa-miR-140-5p	COQ9	0	4.03711	1	6.2787
L4	OIP5-AS1	hsa-miR-103a-2-5p	SUCO	0	5.23164	1	6.14024
L4	OIP5-AS1	hsa-miR-140-5p	SUCO	0	4.96513	1	6.59204
L4	OIP5-AS1	hsa-miR-20a-5p	SUCO	0	5.53016	1	6.01913
L4	AC104447.1	hsa-miR-20a-5p	SUCO	0	4.51189	1	6.84105
L4	AC104447.1	hsa-miR-93-5p	SUCO	0	4.36796	1	6.02896
L4	OIP5-AS1	hsa-miR-140-5p	ARCN1	0	5.03153	1	6.31012
L4	OIP5-AS1	hsa-miR-20a-5p	ARCN1	0	5.53749	1	6.0836
L4	AC104447.1	hsa-miR-20a-5p	ARCN1	0	4.42087	1	6.3823
L4	OIP5-AS1	hsa-miR-103a-2-5p	PSMA6	0	5.70028	1	6.28419
L4	OIP5-AS1	hsa-miR-140-5p	RPRD1B	0	5.90125	1	6.09892
L4	OIP5-AS1	hsa-miR-20a-5p	STS	0	5.28403	1	6.16371
L4	OIP5-AS1	hsa-miR-18b-5p	CAPN15	0	4.52513	1	6.03002
L4	OIP5-AS1	hsa-miR-140-5p	HERC1	0	4.18253	1	6.13776
L4	TUG1	hsa-miR-320b	UBE2W	0	5.61653	1	6.33395
L4	OIP5-AS1	hsa-miR-140-5p	MED13	0	5.09397	1	6.3113
L4	OIP5-AS1	hsa-miR-103a-2-5p	GALNT7	0	5.53526	1	6.08148
L4	OIP5-AS1	hsa-miR-140-5p	NUP98	0	4.63718	1	6.14891
L4	GUSBP11	hsa-miR-671-5p	GPN3	0	4.44724	1	6.28759
L4	GUSBP11	hsa-miR-671-5p	MCM3	0	2.47006	1	5.95193
L4	AC104447.1	hsa-miR-20a-5p	E2F3	0	4.2477	1	6.01929
L4	OIP5-AS1	hsa-miR-499a-5p	PDE10A	0	5.86233	1	6.43756
L4	OIP5-AS1	hsa-miR-103a-2-5p	KLHL18	0	5.82843	1	6.6299
L4	OIP5-AS1	hsa-miR-20a-5p	KLHL18	0	6.14364	1	6.50323
L4	OIP5-AS1	hsa-miR-103a-2-5p	EIF4G1	0	5.99296	1	6.14243
L4	OIP5-AS1	hsa-miR-140-5p	EIF4G1	0	5.88763	1	6.65595
L4	OIP5-AS1	hsa-miR-582-3p	EIF4G1	0	6.04299	1	6.16583
L4	AC104447.1	hsa-miR-93-5p	EIF4G1	0	5.60064	1	6.05307
L4	TUG1	hsa-miR-122-5p	CNN3	0	6.033	1	6.328
L4	AC104447.1	hsa-miR-93-5p	MESD	0	4.48439	1	6.12568
L4	SNHG16	hsa-miR-30e-3p	PAIP2	0	5.62231	1	6.30473
L4	TUG1	hsa-miR-122-5p	PFKFB2	0	5.69644	1	5.9269
L4	OIP5-AS1	hsa-miR-20a-5p	RAB22A	0	5.19791	1	6.33576
L4	AC104447.1	hsa-miR-20a-5p	MED1	0	4.90017	1	6.20138
L4	AC104447.1	hsa-miR-20a-5p	HNRNPR	0	3.94433	1	6.06885
L4	OIP5-AS1	hsa-miR-20a-5p	SCAF1	0	5.81059	1	5.96883
L4	OIP5-AS1	hsa-miR-103a-2-5p	GNL3L	0	5.13322	1	6.02082
L4	SNHG16	hsa-miR-30e-3p	EIF2S3	0	4.35643	1	6.16575
L4	AC104447.1	hsa-miR-20a-5p	ATP13A3	0	4.78703	1	6.07606
L4	AC104447.1	hsa-miR-20a-5p	CLOCK	0	5.25835	1	6.67934
L4	OIP5-AS1	hsa-miR-103a-2-5p	MAP3K7	0	4.85574	1	6.09747
L4	LINC00641	hsa-miR-1-3p	GDF11	0	5.55467	1	6.06153
L4	OIP5-AS1	hsa-miR-20a-5p	CCT7	0	5.22757	1	6.29591
L4	OIP5-AS1	hsa-miR-320b	NMT1	0	5.78351	1	6.19323
L4	OIP5-AS1	hsa-miR-20a-5p	KIF13A	0	5.83322	1	6.23776
L4	MBNL1-AS1	hsa-miR-362-5p	PREB	0	4.52789	1	5.96178
L4	GUSBP11	hsa-miR-671-5p	AP1AR	0	2.72904	1	6.53039
L4	OIP5-AS1	hsa-miR-20a-5p	LPCAT1	0	6.12001	1	6.42837
L4	AC104447.1	hsa-miR-20a-5p	LPCAT1	0	5.21175	1	6.58657
L4	OIP5-AS1	hsa-miR-103a-2-5p	GLYR1	0	5.85606	1	6.57751
L4	AC104447.1	hsa-miR-20a-5p	ZFHX3	0	3.71579	1	6.28265
L4	MEG3	hsa-miR-486-5p	KIFC3	0	5.72757	1	6.20514
L4	OIP5-AS1	hsa-miR-18b-5p	FOXK2	0	4.54401	1	6.05473
L4	AC104447.1	hsa-miR-20a-5p	PRKACB	0	4.64526	1	6.25586
L4	MEG3	hsa-miR-486-5p	PRCC	0	4.35743	1	6.23781
L4	OIP5-AS1	hsa-miR-29b-2-5p	UBAP2L	0	5.7846	1	5.92126
L4	TUG1	hsa-miR-320b	UBAP2L	0	5.03661	1	6.15384
L4	OIP5-AS1	hsa-miR-20a-5p	ATG3	0	5.85118	1	5.95358
L4	AC104447.1	hsa-miR-20a-5p	ATG3	0	4.51277	1	6.05085
L4	OIP5-AS1	hsa-miR-29b-2-5p	SPATA5	0	5.01366	1	5.97349
L4	OIP5-AS1	hsa-miR-140-5p	MSN	0	5.10882	1	6.17092
L4	OIP5-AS1	hsa-miR-140-5p	VLDLR	0	5.91575	1	6.53267
L4	AC104447.1	hsa-miR-20a-5p	VLDLR	0	5.60146	1	6.72631
L4	AC104447.1	hsa-miR-20a-5p	TBCEL	0	4.57458	1	5.97397
L4	LINC00641	hsa-miR-1-3p	TNIK	0	5.02588	1	6.10638
L4	OIP5-AS1	hsa-miR-140-5p	ANKRD40	0	5.76564	1	6.87978
L4	OIP5-AS1	hsa-miR-20a-5p	CYP2U1	0	5.71552	1	6.06634
L4	OIP5-AS1	hsa-miR-18b-5p	GMPS	0	4.78143	1	5.96805
L4	AC104447.1	hsa-miR-20a-5p	ERAP1	0	4.06096	1	6.04813
L4	OIP5-AS1	hsa-miR-20a-5p	GALNT10	0	5.70478	1	5.9848
L4	AC104447.1	hsa-miR-20a-5p	GALNT10	0	4.50274	1	6.20646
L4	AC104447.1	hsa-miR-93-5p	DDX21	0	4.31631	1	5.91824
L4	OIP5-AS1	hsa-miR-374b-5p	HSPA12A	0	5.85845	1	5.92393
L4	TUG1	hsa-miR-122-5p	TRIM44	0	4.59905	1	6.17396
L4	AC104447.1	hsa-miR-20a-5p	ZNF146	0	5.08564	1	6.44741
L4	MBNL1-AS1	hsa-miR-362-5p	ZNF146	0	5.77792	1	6.35784
L4	OIP5-AS1	hsa-miR-140-5p	NXN	0	5.07924	1	6.5766
L4	TUG1	hsa-miR-140-5p	NXN	0	3.57471	1	6.10716
L4	AC104447.1	hsa-miR-20a-5p	CDC40	0	4.87278	1	6.22118
L4	AC104447.1	hsa-miR-20a-5p	ADAM9	0	5.42421	1	6.74088
L4	AC104447.1	hsa-miR-93-5p	ADAM9	0	4.97997	1	6.07778
L4	AC104447.1	hsa-miR-20a-5p	ZBTB43	0	5.52009	1	6.06146
L4	OIP5-AS1	hsa-miR-140-5p	TM2D2	0	6.09617	1	6.32979
L4	OIP5-AS1	hsa-miR-140-5p	TRMT61B	0	5.01051	1	5.93699
L4	OIP5-AS1	hsa-miR-20a-5p	SOCS5	0	5.89446	1	6.19006
L4	OIP5-AS1	hsa-miR-103a-2-5p	ZNF318	0	5.71382	1	6.0007
L4	SNHG16	hsa-miR-577	BCL2	0	4.18221	1	6.18936
L4	NUTM2B-AS1	hsa-miR-122-5p	FBXO45	0	5.82237	1	5.92723
L4	AC104447.1	hsa-miR-20a-5p	TMEM167A	0	4.14806	1	6.30765
L4	TUG1	hsa-miR-2355-3p	CDK5R1	0	4.84208	1	6.21384
L4	OIP5-AS1	hsa-miR-140-5p	C5orf24	0	4.96305	1	5.97686
L4	OIP5-AS1	hsa-miR-103a-2-5p	ACBD3	0	5.75077	1	6.3967
L4	TUG1	hsa-miR-122-5p	SNN	0	5.22699	1	5.98675
L4	NUTM2B-AS1	hsa-miR-122-5p	SNN	0	5.95906	1	6.07884
L4	OIP5-AS1	hsa-miR-320b	BCL9L	0	5.99808	1	6.38787
L4	OIP5-AS1	hsa-miR-20a-5p	SPRY4	0	6.02693	1	6.21178
L4	AC104447.1	hsa-miR-20a-5p	SPRY4	0	4.76319	1	6.9102
L4	OIP5-AS1	hsa-miR-140-5p	ZNF605	0	6.13692	1	6.35378
L4	TUG1	hsa-miR-140-5p	ZNF605	0	4.62092	1	5.98611
L4	OIP5-AS1	hsa-miR-499a-5p	ILRUN	0	6.12727	1	6.52856
L4	SNHG16	hsa-miR-30a-3p	SLC39A10	0	5.11042	1	5.96568
L4	SNHG16	hsa-miR-30e-3p	SLC39A10	0	5.52546	1	6.33867
L4	AC104447.1	hsa-miR-93-5p	PARVA	0	5.19288	1	6.03825
L4	TUG1	hsa-miR-122-5p	ZNF583	0	4.26369	1	6.35279
L4	NUTM2B-AS1	hsa-miR-122-5p	ZNF583	0	5.46168	1	6.57787
L4	OIP5-AS1	hsa-miR-29b-2-5p	BAG6	0	5.63892	1	5.9807
L4	AC104447.1	hsa-miR-93-5p	ZNF551	0	4.81476	1	6.17836
L4	MEG3	hsa-miR-486-5p	FGFR1OP	0	5.18856	1	6.04521
L4	AC104447.1	hsa-miR-20a-5p	PRKDC	0	3.9635	1	6.61031
L4	OIP5-AS1	hsa-miR-499a-5p	PRKDC	0	5.30989	1	6.01869
L4	OIP5-AS1	hsa-miR-20a-5p	RBM15B	0	6.02502	1	6.02475
L4	OIP5-AS1	hsa-miR-103a-2-5p	DCP1A	0	4.67167	1	6.02758
L4	OIP5-AS1	hsa-miR-20a-5p	GGNBP2	0	5.26165	1	6.34683
L4	TUG1	hsa-miR-122-5p	ACACA	0	4.73321	1	5.93018
L4	SNHG1	hsa-miR-484	EXOG	0	6.06071	1	6.89636
L4	SNHG16	hsa-miR-30a-3p	PAIP2	0	5.5667	1	6.13003
L4	AC104447.1	hsa-miR-20a-5p	ALDH18A1	0	4.4607	1	6.31156
L4	AC104447.1	hsa-miR-20a-5p	NAXE	0	5.38356	1	6.03197
L4	FTX	hsa-miR-4428	RBM38	0	3.81274	1	6.28492
L4	OIP5-AS1	hsa-miR-320b	MRPS18B	0	6.08202	1	5.96257
L4	TUG1	hsa-miR-320b	MRPS18B	0	5.24419	1	6.04387
L4	OIP5-AS1	hsa-miR-140-5p	KATNBL1	0	5.42799	1	6.20909
L4	OIP5-AS1	hsa-miR-20a-5p	ITCH	0	6.00641	1	5.94929
L4	AC104447.1	hsa-miR-20a-5p	ENTPD7	0	5.50225	1	6.3272
L4	AC104447.1	hsa-miR-20a-5p	CHURC1	0	4.44112	1	6.24898
L4	AC093297.2	hsa-miR-4428	ZNF84	0	4.52936	1	6.07428
L4	FTX	hsa-miR-4428	ZNF84	0	3.47255	1	6.39528
L4	OIP5-AS1	hsa-miR-140-5p	RPUSD2	0	5.19312	1	6.05873
L4	AC093297.2	hsa-miR-4428	UBE2G1	0	5.42898	1	6.12084
L4	FTX	hsa-miR-4428	UBE2G1	0	4.43877	1	6.63306
L4	FTX	hsa-miR-4428	TPM3	0	3.74175	1	6.83937
L4	OIP5-AS1	hsa-miR-499a-5p	SIKE1	0	6.06946	1	5.93227
L4	FTX	hsa-miR-4428	GRSF1	0	4.41454	1	6.55376
L4	AC093297.2	hsa-miR-4428	ZADH2	0	5.27812	1	6.4766
L4	FTX	hsa-miR-4428	ZADH2	0	4.41973	1	6.78184
L4	AC104447.1	hsa-miR-20a-5p	CRCP	0	5.15043	1	6.44585
L4	OIP5-AS1	hsa-miR-193a-3p	CEP89	0	5.25837	1	6.04687
L4	AC093297.2	hsa-miR-4428	VGLL4	0	5.51418	1	5.92302
L4	FTX	hsa-miR-4428	VGLL4	0	4.63232	1	5.97148
L4	OIP5-AS1	hsa-miR-7151-5p	PDE10A	0	5.28723	1	5.95787
L4	TUG1	hsa-miR-122-5p	MCAM	0	5.91692	1	6.28496
L4	OIP5-AS1	hsa-miR-20a-5p	SPTLC2	0	5.35328	1	6.18468
L4	OIP5-AS1	hsa-miR-103a-2-5p	SIKE1	0	5.28587	1	6.28681
L4	FTX	hsa-miR-4428	INCENP	0	3.27016	1	6.11662
L4	MBNL1-AS1	hsa-miR-362-5p	SP140L	0	4.48286	1	6.1528
L4	TUG1	hsa-miR-122-5p	SIK2	0	5.63752	1	6.50069
L4	AC104447.1	hsa-miR-20a-5p	SLC35F6	0	4.91183	1	6.02061
L4	OIP5-AS1	hsa-miR-193a-3p	MAP3K3	0	5.89944	1	6.4599
L4	OIP5-AS1	hsa-miR-193a-3p	ILRUN	0	4.54086	1	6.12698
L4	OIP5-AS1	hsa-miR-140-5p	CLOCK	0	5.47543	1	6.38683
L4	OIP5-AS1	hsa-miR-320b	EIF3C	0	5.47749	1	6.09142
L4	TUG1	hsa-miR-320b	EIF3C	0	4.67115	1	5.94346
L4	MEG3	hsa-miR-486-5p	SMAD2	0	5.60207	1	6.07312
L4	FTX	hsa-miR-4428	C1orf115	0	3.11832	1	6.8923
L4	OIP5-AS1	hsa-miR-103a-2-5p	M6PR	1	6.18571	0	5.1602
L4	NUTM2B-AS1	hsa-miR-122-5p	RBM6	1	6.35752	0	5.70488
L4	OIP5-AS1	hsa-miR-499a-5p	CDC27	1	6.32352	0	4.81275
L4	AC126474.2	hsa-miR-20a-5p	RRM2B	1	6.34639	0	5.41503
L4	OIP5-AS1	hsa-miR-103a-2-5p	NOP58	1	6.50864	0	5.07987
L4	NUTM2B-AS1	hsa-miR-122-5p	CCAR1	1	6.70964	0	4.73074
L4	AC012513.3	hsa-miR-499a-5p	QSER1	1	6.68434	0	5.08414
L4	OLMALINC	hsa-miR-499a-5p	QSER1	1	6.24845	0	4.18225
L4	AL137782.1	hsa-miR-499a-5p	QSER1	1	6.19568	0	4.38132
L4	AC012513.3	hsa-miR-499a-5p	PKN2	1	6.67943	0	5.39568
L4	NUTM2B-AS1	hsa-miR-122-5p	TRAM2	1	6.23839	0	5.05126
L4	PAXIP1-AS2	hsa-miR-222-3p	PABPC1	1	6.2348	0	4.22156
L4	LINC00622	hsa-miR-18b-5p	SEC23A	1	6.3329	0	5.83517
L4	HCG11	hsa-miR-222-3p	KIF3B	1	6.49686	0	5.67193
L4	GAS5	hsa-miR-222-3p	KIF3B	1	6.36169	0	3.8977
L4	PAXIP1-AS2	hsa-miR-222-3p	KIF3B	1	7.00829	0	4.81117
L4	AC107375.1	hsa-miR-222-3p	KIF3B	1	6.64152	0	4.19399
L4	AP000766.1	hsa-miR-222-3p	KIF3B	1	6.47844	0	4.84788
L4	NUTM2B-AS1	hsa-miR-122-5p	MAPRE1	1	6.17883	0	5.81181
L4	OIP5-AS1	hsa-miR-29b-2-5p	ERCC2	1	6.17715	0	5.49629
L4	NUTM2B-AS1	hsa-let-7g-5p	AVL9	1	6.69468	0	4.2583
L4	NUTM2B-AS1	hsa-miR-122-5p	AVL9	1	7.46668	0	5.78091
L4	GATA2-AS1	hsa-miR-222-5p	NPDC1	1	6.26388	0	3.87951
L4	OIP5-AS1	hsa-miR-499a-5p	EIF3A	1	6.4093	0	5.82565
L4	OLMALINC	hsa-miR-499a-5p	EIF3A	1	6.80358	0	5.16081
L4	AC004803.1	hsa-miR-499a-5p	EIF3A	1	6.21635	0	4.29894
L4	AC131212.2	hsa-miR-499a-5p	EIF3A	1	6.20237	0	4.9992
L4	HCG11	hsa-miR-222-3p	CDKN1B	1	6.68793	0	4.29203
L4	PAXIP1-AS2	hsa-miR-222-3p	CDKN1B	1	6.57199	0	3.61073
L4	AC107375.1	hsa-miR-222-3p	CDKN1B	1	6.48383	0	3.65279
L4	AC064807.1	hsa-miR-20a-5p	SMC4	1	6.23771	0	4.79741
L4	NUTM2B-AS1	hsa-miR-122-5p	HDLBP	1	6.74506	0	5.24865
L4	NUTM2B-AS1	hsa-miR-122-5p	MSH6	1	6.22628	0	5.75799
L4	NUTM2B-AS1	hsa-miR-122-5p	TGIF2	1	6.64786	0	5.82983
L4	AP003559.1	hsa-miR-651-5p	CCND2	1	6.21626	0	5.07639
L4	SLC16A1-AS1	hsa-miR-19a-3p	PILRB	1	7.64882	0	5.51518
L4	OIP5-AS1	hsa-miR-20a-5p	DCAF10	1	6.30827	0	5.11267
L4	AC012513.3	hsa-miR-499a-5p	GTF3C4	1	6.38356	0	5.39832
L4	LINC00622	hsa-miR-18b-5p	KLHDC10	1	6.43066	0	4.74833
L4	NUTM2B-AS1	hsa-miR-122-5p	DCAF7	1	6.76269	0	5.90805
L4	NUTM2B-AS1	hsa-miR-122-5p	KIAA1109	1	6.26658	0	5.19432
L4	OLMALINC	hsa-miR-499a-5p	NPEPPS	1	6.3764	0	5.59261
L4	NUTM2B-AS1	hsa-miR-122-5p	ABL2	1	6.27715	0	5.54335
L4	NUTM2B-AS1	hsa-miR-122-5p	SOGA1	1	6.76307	0	5.66317
L4	OIP5-AS1	hsa-miR-320b	YTHDF1	1	6.19835	0	5.89099
L4	FAM157C	hsa-let-7i-5p	ANK3	1	6.21155	0	5.74656
L4	NUTM2B-AS1	hsa-miR-122-5p	GXYLT1	1	7.1531	0	4.98704
L4	OIP5-AS1	hsa-miR-499a-5p	GXYLT1	1	6.66429	0	4.57682
L4	AC131212.2	hsa-miR-499a-5p	GXYLT1	1	6.34164	0	3.86752
L4	NUTM2B-AS1	hsa-miR-122-5p	DST	1	6.86145	0	5.527
L4	AC012513.3	hsa-miR-499a-5p	UHMK1	1	6.56553	0	5.50153
L4	NUTM2B-AS1	hsa-miR-122-5p	TRAPPC10	1	7.00292	0	5.2056
L4	LINC00622	hsa-miR-18b-5p	TRAPPC10	1	6.62461	0	5.43097
L4	HCG11	hsa-miR-222-3p	SRSF2	1	6.23634	0	4.39289
L4	OIP5-AS1	hsa-miR-20a-5p	NAA15	1	6.59796	0	5.16235
L4	AC126474.2	hsa-miR-20a-5p	NAA15	1	6.42228	0	5.1964
L4	AC131212.2	hsa-miR-499a-5p	ICE1	1	6.40479	0	5.28811
L4	AL137782.1	hsa-miR-499a-5p	ICE1	1	6.42346	0	5.78091
L4	GATA2-AS1	hsa-miR-29c-5p	TMUB1	1	6.23568	0	4.91619
L4	OIP5-AS1	hsa-miR-29b-2-5p	MAT2A	1	6.50785	0	5.6292
L4	NUTM2B-AS1	hsa-miR-122-5p	MMGT1	1	6.50354	0	5.90127
L4	OIP5-AS1	hsa-miR-20a-5p	RALGAPB	1	6.49894	0	5.77732
L4	OIP5-AS1	hsa-miR-20a-5p	BPTF	1	6.32346	0	4.80557
L4	NUTM2B-AS1	hsa-miR-122-5p	UBXN2A	1	6.23178	0	5.19201
L4	MCM3AP-AS1	hsa-miR-130a-5p	DENND4A	1	6.41746	0	5.5297
L4	NUTM2B-AS1	hsa-miR-122-5p	SUZ12	1	6.399	0	5.24085
L4	OIP5-AS1	hsa-miR-20a-5p	BICD2	1	6.60102	0	5.89249
L4	OIP5-AS1	hsa-miR-20a-5p	TSPYL1	1	6.27219	0	5.58595
L4	AC064807.1	hsa-miR-20a-5p	TSPYL1	1	6.30145	0	4.96078
L4	OIP5-AS1	hsa-miR-582-3p	TUBB	1	6.35694	0	5.48826
L4	OIP5-AS1	hsa-miR-103a-2-5p	ZNF121	1	6.16228	0	5.5678
L4	OIP5-AS1	hsa-miR-20a-5p	ZNF121	1	6.21667	0	5.36818
L4	A2M-AS1	hsa-miR-1-3p	TTC37	1	6.18339	0	4.41518
L4	SNHG16	hsa-miR-3065-5p	DENND4B	1	6.21099	0	4.47111
L4	HCG11	hsa-miR-222-3p	LEPROT	1	6.28762	0	4.97635
L4	PAXIP1-AS2	hsa-miR-222-3p	LEPROT	1	6.78823	0	4.57231
L4	AC107375.1	hsa-miR-222-3p	LEPROT	1	6.47396	0	4.36089
L4	OIP5-AS1	hsa-miR-320b	SMIM13	1	6.19261	0	5.64987
L4	FAM201A	hsa-miR-126-5p	MTRNR2L1	1	6.4551	0	5.38341
L4	HCG11	hsa-miR-222-3p	HMGA1	1	6.98725	0	5.50047
L4	GAS5	hsa-miR-222-3p	HMGA1	1	6.7907	0	4.04199
L4	PAXIP1-AS2	hsa-miR-222-3p	HMGA1	1	7.28455	0	4.90737
L4	AC107375.1	hsa-miR-222-3p	HMGA1	1	6.78364	0	4.3348
L4	HCG11	hsa-miR-222-3p	AHSA1	1	6.64977	0	5.54204
L4	PAXIP1-AS2	hsa-miR-222-3p	AHSA1	1	6.46847	0	4.58766
L4	AC107375.1	hsa-miR-222-3p	AHSA1	1	6.46883	0	4.55933
L4	HCG11	hsa-miR-222-3p	HERC4	1	6.507	0	5.3489
L4	PAXIP1-AS2	hsa-miR-222-3p	HERC4	1	6.36554	0	3.98286
L4	HCG11	hsa-miR-222-3p	YY1AP1	1	7.10068	0	5.48503
L4	GAS5	hsa-miR-222-3p	YY1AP1	1	6.33948	0	3.58261
L4	PAXIP1-AS2	hsa-miR-222-3p	YY1AP1	1	6.78694	0	4.42663
L4	AC107375.1	hsa-miR-222-3p	YY1AP1	1	6.72265	0	4.07936
L4	OIP5-AS1	hsa-miR-20a-5p	KIAA0100	1	6.21259	0	5.8035
L4	OIP5-AS1	hsa-miR-20a-5p	BCL2L2	1	6.35508	0	5.74033
L4	AC064807.1	hsa-miR-20a-5p	STX6	1	6.16876	0	5.65394
L4	OIP5-AS1	hsa-miR-7151-5p	ZNF644	1	6.21535	0	4.52272
L4	OIP5-AS1	hsa-miR-320b	GXYLT1	1	6.55085	0	5.03135
L4	AC079781.5	hsa-miR-545-5p	CLIC4	1	6.52562	0	4.94181
L4	AC245140.2	hsa-miR-302b-3p	RBM12B	1	6.41282	0	5.7657
L4	NUTM2B-AS1	hsa-miR-122-5p	XPO5	1	6.44011	0	5.61242
L4	MIR29B2CHG	hsa-miR-4428	SH3PXD2A	1	6.17672	0	5.60335
L4	NUTM2B-AS1	hsa-let-7g-5p	TRAPPC10	1	6.68031	0	3.76871
L4	GAS5	hsa-let-7g-5p	TRAPPC10	1	6.22343	0	2.44233
L4	DANCR	hsa-miR-3196	PHACTR4	1	6.52222	0	4.42837
L4	GATA2-AS1	hsa-miR-222-5p	MLF2	1	6.5617	0	4.44634
L4	OIP5-AS1	hsa-miR-499a-5p	FAM120A	1	6.50036	0	5.16656
L4	NUTM2B-AS1	hsa-let-7g-5p	ST3GAL6	1	6.36133	0	5.44575
L4	NUTM2B-AS1	hsa-miR-122-5p	TBC1D22B	1	6.16462	0	5.7966
L4	NUTM2B-AS1	hsa-let-7g-5p	MAP2K4	1	6.15956	0	5.38961
L4	OIP5-AS1	hsa-miR-20a-5p	FERMT2	1	6.24672	0	5.64482
L4	NUTM2B-AS1	hsa-let-7g-5p	ZNF532	1	6.48475	0	3.92709
L4	NUTM2B-AS1	hsa-miR-122-5p	RASAL2	1	6.72866	0	5.12076
L4	OIP5-AS1	hsa-miR-142-3p	CHGB	1	6.27418	0	5.8401
L4	NUTM2B-AS1	hsa-miR-122-5p	OSBPL8	1	6.7948	0	5.15372
L4	NUTM2B-AS1	hsa-miR-122-5p	SEC22C	1	7.04397	0	5.21872
L4	NUTM2B-AS1	hsa-let-7g-5p	SUCO	1	6.3249	0	5.31705
L4	NUTM2B-AS1	hsa-let-7g-5p	JADE3	1	6.77475	0	5.44461
L4	NUTM2B-AS1	hsa-let-7g-5p	GARS	1	6.17329	0	4.45969
L4	OIP5-AS1	hsa-miR-20a-5p	GARS	1	6.4908	0	5.19928
L4	OIP5-AS1	hsa-miR-200c-3p	GLI3	1	6.25924	0	4.88496
L4	OIP5-AS1	hsa-miR-499a-5p	MINPP1	1	6.20406	0	5.18988
L4	NUTM2B-AS1	hsa-miR-122-5p	PPP1R9B	1	6.35548	0	5.52721
L4	NUTM2B-AS1	hsa-miR-122-5p	CHD4	1	6.15153	0	5.1665
L4	NUTM2B-AS1	hsa-miR-122-5p	E2F3	1	6.46713	0	5.78667
L4	NUTM2B-AS1	hsa-let-7g-5p	EIF4G1	1	6.54698	0	5.0312
L4	OIP5-AS1	hsa-miR-499a-5p	PPP6C	1	6.18545	0	5.37548
L4	OIP5-AS1	hsa-miR-20a-5p	PROSER1	1	6.20708	0	4.78816
L4	OIP5-AS1	hsa-miR-103a-2-5p	TBC1D20	1	6.33968	0	5.84157
L4	OIP5-AS1	hsa-miR-20a-5p	TBC1D20	1	6.362	0	5.91203
L4	OIP5-AS1	hsa-miR-29b-2-5p	TBC1D20	1	6.2477	0	5.43276
L4	NUTM2B-AS1	hsa-miR-122-5p	VPS13B	1	7.08497	0	5.7688
L4	NUTM2B-AS1	hsa-let-7g-5p	ATP13A3	1	6.35049	0	5.03309
L4	NUTM2B-AS1	hsa-miR-122-5p	ATP13A3	1	6.83874	0	5.81154
L4	OIP5-AS1	hsa-miR-20a-5p	ISCA1	1	6.26325	0	5.01953
L4	NUTM2B-AS1	hsa-miR-122-5p	CCDC90B	1	6.39069	0	5.80296
L4	OIP5-AS1	hsa-miR-29b-2-5p	ACTR1A	1	6.21286	0	5.20984
L4	OIP5-AS1	hsa-miR-29b-2-5p	PHLDA1	1	6.2172	0	5.75485
L4	NUTM2B-AS1	hsa-let-7g-5p	FOXK2	1	6.26758	0	5.38909
L4	NUTM2B-AS1	hsa-miR-122-5p	PHOSPHO2	1	6.94836	0	5.90427
L4	SNHG16	hsa-miR-3065-5p	NR6A1	1	6.20729	0	5.35253
L4	OIP5-AS1	hsa-miR-20a-5p	SACS	1	6.56232	0	5.39936
L4	OIP5-AS1	hsa-miR-20a-5p	ADIPOR1	1	6.18264	0	5.30844
L4	OIP5-AS1	hsa-miR-320b	SFXN1	1	6.30391	0	5.65124
L4	OIP5-AS1	hsa-miR-29b-2-5p	GAPVD1	1	6.21231	0	4.55494
L4	OIP5-AS1	hsa-miR-499a-5p	GAPVD1	1	6.69738	0	4.87815
L4	AC131212.2	hsa-miR-499a-5p	GAPVD1	1	6.7165	0	3.93908
L4	OIP5-AS1	hsa-miR-200c-3p	ARF6	1	6.25305	0	3.74875
L4	OIP5-AS1	hsa-miR-200c-3p	TUBA1A	1	6.18977	0	4.1813
L4	NUTM2B-AS1	hsa-miR-122-5p	TLCD3A	1	6.34207	0	5.48495
L4	OIP5-AS1	hsa-miR-20a-5p	CDC40	1	6.40111	0	5.71059
L4	OIP5-AS1	hsa-miR-20a-5p	ZBTB43	1	6.388	0	5.3874
L4	AC131212.2	hsa-miR-499a-5p	ZBTB43	1	6.57928	0	5.49195
L4	OIP5-AS1	hsa-miR-499a-5p	TM2D2	1	7.20274	0	5.66161
L4	NUTM2B-AS1	hsa-let-7g-5p	PWWP2A	1	6.24776	0	4.30305
L4	OIP5-AS1	hsa-miR-499a-5p	TMED10	1	6.65706	0	5.16432
L4	OIP5-AS1	hsa-miR-20a-5p	PTEN	1	6.26656	0	5.0898
L4	NUTM2B-AS1	hsa-let-7g-5p	PACS1	1	6.96036	0	5.48781
L4	OIP5-AS1	hsa-miR-20a-5p	ZBTB33	1	6.32482	0	5.29496
L4	OIP5-AS1	hsa-miR-499a-5p	ZBTB33	1	6.89229	0	5.09345
L4	AC131212.2	hsa-miR-499a-5p	ZBTB33	1	6.50243	0	3.98397
L4	NUTM2B-AS1	hsa-miR-122-5p	CSTF2T	1	6.65314	0	5.79541
L4	OIP5-AS1	hsa-miR-499a-5p	YIPF6	1	6.19833	0	5.15722
L4	NUTM2B-AS1	hsa-miR-122-5p	EWSR1	1	6.26194	0	5.26622
L4	NUTM2B-AS1	hsa-miR-122-5p	RALGAPA2	1	6.8482	0	5.68199
L4	NUTM2B-AS1	hsa-let-7g-5p	STK40	1	6.18246	0	4.40095
L4	LINC00641	hsa-miR-1-3p	FITM2	1	6.22746	0	5.87155
L4	OIP5-AS1	hsa-miR-499a-5p	MYO1C	1	6.19092	0	5.55471
L4	OIP5-AS1	hsa-miR-499a-5p	SLC9A6	1	6.20364	0	5.49581
L4	NUTM2B-AS1	hsa-miR-122-5p	EXOSC6	1	6.36781	0	5.69823
L4	OIP5-AS1	hsa-miR-499a-5p	ZCCHC3	1	6.56225	0	4.83789
L4	OIP5-AS1	hsa-miR-499a-5p	AK6	1	6.54081	0	5.54226
L4	NUTM2B-AS1	hsa-let-7g-5p	BMI1	1	6.30884	0	4.42867
L4	OIP5-AS1	hsa-miR-20a-5p	PCBP2	1	6.57444	0	5.43612
L4	OIP5-AS1	hsa-miR-20a-5p	ZNF652	1	6.43612	0	5.21734
L4	AC131212.2	hsa-miR-499a-5p	WWC2	1	6.43702	0	5.31371
L4	NUTM2B-AS1	hsa-miR-122-5p	PGBD4	1	6.68915	0	5.9016
L4	NUTM2B-AS1	hsa-miR-122-5p	SAR1A	1	6.1748	0	5.1435
L4	OIP5-AS1	hsa-miR-20a-5p	SLC35F6	1	6.24164	0	5.7374
L4	OIP5-AS1	hsa-miR-103a-2-5p	TRAF7	1	6.26681	0	5.58427
L4	NUTM2B-AS1	hsa-miR-122-5p	MAPKAPK5	1	6.17306	0	5.03557
L4	NUTM2B-AS1	hsa-miR-122-5p	METTL2B	1	7.03632	0	5.78386
L4	NUTM2B-AS1	hsa-miR-671-5p	M6PR	0	4.93409	0	4.78502
L4	SNHG16	hsa-miR-671-5p	M6PR	0	3.569	0	4.92454
L4	A2M-AS1	hsa-miR-1-3p	ALS2	0	5.39544	0	5.1721
L4	LINC00641	hsa-miR-1-3p	ALS2	0	5.03118	0	5.15985
L4	OIP5-AS1	hsa-miR-103a-2-5p	KDM1A	0	5.20466	0	5.28386
L4	TUG1	hsa-miR-122-5p	RBM6	0	5.41388	0	5.31852
L4	AC131212.2	hsa-miR-499a-5p	CDC27	0	6.13436	0	4.061
L4	OIP5-AS1	hsa-miR-193a-3p	AP2B1	0	4.71662	0	4.40165
L4	OIP5-AS1	hsa-miR-374b-5p	KIAA0100	0	4.06394	0	5.09899
L4	LINC00641	hsa-miR-374b-5p	KIAA0100	0	4.06486	0	4.96093
L4	TUG1	hsa-miR-122-5p	SPAG9	0	4.28694	0	4.26481
L4	NUTM2B-AS1	hsa-miR-122-5p	SPAG9	0	5.9718	0	4.7562
L4	OIP5-AS1	hsa-miR-18b-5p	UBE3C	0	4.03795	0	5.70336
L4	OIP5-AS1	hsa-miR-20a-5p	UBE3C	0	5.09822	0	5.44878
L4	OIP5-AS1	hsa-miR-582-3p	UBE3C	0	4.36425	0	4.98967
L4	SNHG16	hsa-miR-3065-5p	BAZ1B	0	5.00381	0	4.87861
L4	A2M-AS1	hsa-miR-1-3p	BAZ1B	0	5.01532	0	5.59759
L4	LINC00641	hsa-miR-1-3p	BAZ1B	0	4.15606	0	4.97874
L4	OIP5-AS1	hsa-miR-193a-3p	PTBP1	0	4.66082	0	5.23045
L4	GATA2-AS1	hsa-miR-29c-5p	PTBP1	0	4.88722	0	4.10913
L4	OIP5-AS1	hsa-miR-103a-2-5p	UFL1	0	5.68987	0	4.79035
L4	OIP5-AS1	hsa-miR-200c-3p	MNAT1	0	5.11742	0	2.87205
L4	OIP5-AS1	hsa-miR-20a-5p	MNAT1	0	5.69369	0	4.72881
L4	AC104447.1	hsa-miR-20a-5p	MNAT1	0	4.06401	0	5.79784
L4	LINC02035	hsa-miR-20a-5p	MNAT1	0	5.07447	0	4.71507
L4	AC126474.2	hsa-miR-20a-5p	MNAT1	0	5.02828	0	5.04465
L4	AC011468.1	hsa-miR-20a-5p	MNAT1	0	5.21254	0	5.71128
L4	TUG1	hsa-miR-122-5p	CPS1	0	5.01194	0	4.92181
L4	NUTM2B-AS1	hsa-miR-122-5p	CPS1	0	6.00328	0	5.49414
L4	A2M-AS1	hsa-miR-1-3p	EHD2	0	5.2746	0	4.27223
L4	OIP5-AS1	hsa-miR-200c-3p	UBA6	0	4.74144	0	3.22837
L4	FAM201A	hsa-miR-126-5p	DSG2	0	4.79334	0	4.26276
L4	A2M-AS1	hsa-miR-1-3p	TPR	0	5.13015	0	5.4578
L4	OIP5-AS1	hsa-miR-29b-2-5p	RRM2B	0	6.06343	0	5.22717
L4	TUG1	hsa-miR-29b-2-5p	RRM2B	0	4.48803	0	4.39692
L4	OIP5-AS1	hsa-miR-20a-5p	RRM2B	0	6.12161	0	5.35003
L4	AC104447.1	hsa-miR-20a-5p	RRM2B	0	4.89501	0	5.90605
L4	AC011468.1	hsa-miR-20a-5p	RRM2B	0	5.78237	0	5.64573
L4	LINC00963	hsa-let-7b-5p	VAMP3	0	5.3456	0	5.25306
L4	LINC00963	hsa-let-7d-5p	VAMP3	0	5.46522	0	4.90118
L4	A2M-AS1	hsa-miR-1-3p	PUM2	0	6.11825	0	5.04385
L4	LINC00641	hsa-miR-1-3p	PUM2	0	5.2408	0	4.58774
L4	OIP5-AS1	hsa-miR-499a-5p	QSER1	0	6.04642	0	4.64317
L4	TUG1	hsa-miR-499a-5p	QSER1	0	4.75222	0	3.52966
L4	AC004803.1	hsa-miR-499a-5p	QSER1	0	5.72964	0	3.12523
L4	AC131212.2	hsa-miR-499a-5p	QSER1	0	5.8818	0	3.69484
L4	A2M-AS1	hsa-miR-1-3p	QSER1	0	5.13023	0	4.08333
L4	LINC00641	hsa-miR-1-3p	QSER1	0	4.6078	0	3.8375
L4	AC007191.1	hsa-miR-196b-5p	QSER1	0	4.65323	0	5.41234
L4	OIP5-AS1	hsa-miR-200c-3p	WDR3	0	4.68356	0	3.26751
L4	OIP5-AS1	hsa-miR-374b-5p	PKN2	0	3.79036	0	4.53337
L4	LINC00641	hsa-miR-374b-5p	PKN2	0	3.84455	0	4.43915
L4	OIP5-AS1	hsa-miR-499a-5p	PKN2	0	5.90522	0	4.67004
L4	OLMALINC	hsa-miR-499a-5p	PKN2	0	6.00023	0	4.291
L4	AC004803.1	hsa-miR-499a-5p	PKN2	0	5.63021	0	3.36943
L4	AL137782.1	hsa-miR-499a-5p	PKN2	0	5.94573	0	4.46159
L4	A2M-AS1	hsa-miR-1-3p	PKN2	0	5.66924	0	4.29705
L4	LINC00641	hsa-miR-1-3p	PKN2	0	4.90893	0	4.07849
L4	TUG1	hsa-miR-122-5p	TRAM2	0	4.75464	0	4.42249
L4	SNHG3	hsa-miR-671-5p	PACC1	0	3.49396	0	5.27815
L4	NUTM2B-AS1	hsa-miR-671-5p	PACC1	0	5.18299	0	4.7805
L4	SNHG16	hsa-miR-671-5p	PACC1	0	4.26606	0	4.16961
L4	OIP5-AS1	hsa-miR-374b-5p	SLK	0	2.9172	0	5.61031
L4	LINC00641	hsa-miR-1-3p	ARFGEF1	0	5.35369	0	4.49681
L4	LINC00641	hsa-miR-1-3p	NEO1	0	3.50379	0	3.91305
L4	TUG1	hsa-miR-122-5p	HEATR6	0	4.31746	0	4.81242
L4	NUTM2B-AS1	hsa-miR-122-5p	HEATR6	0	5.62015	0	5.11341
L4	LINC00622	hsa-miR-18b-5p	HEATR6	0	5.4323	0	4.94248
L4	OIP5-AS1	hsa-miR-18b-5p	HEATR6	0	4.46733	0	4.68865
L4	LINC00641	hsa-miR-1-3p	EXOC5	0	4.08395	0	3.55359
L4	AL137127.1	hsa-miR-1908-5p	PABPC1	0	4.88947	0	3.95629
L4	SNHG12	hsa-miR-1908-5p	PABPC1	0	3.71788	0	4.337
L4	GAS5	hsa-miR-1908-5p	PABPC1	0	4.40096	0	4.3281
L4	HCG11	hsa-miR-222-3p	PABPC1	0	5.73291	0	4.79471
L4	GAS5	hsa-miR-222-3p	PABPC1	0	5.40354	0	3.26338
L4	AP000766.1	hsa-miR-222-3p	PABPC1	0	5.34294	0	3.8836
L4	OIP5-AS1	hsa-miR-29b-2-5p	DAZAP1	0	5.49796	0	5.27004
L4	C5orf56	hsa-miR-29b-2-5p	DAZAP1	0	4.83921	0	4.41085
L4	TUG1	hsa-miR-320b	AFF4	0	4.63329	0	4.80626
L4	A2M-AS1	hsa-miR-1-3p	MPP5	0	5.18861	0	4.9587
L4	LINC00641	hsa-miR-1-3p	MPP5	0	4.68298	0	4.74105
L4	OIP5-AS1	hsa-miR-374b-5p	MPP5	0	3.69186	0	4.59231
L4	LINC00641	hsa-miR-374b-5p	MPP5	0	3.85748	0	4.30171
L4	OIP5-AS1	hsa-miR-200c-3p	LMAN1	0	4.69277	0	2.43903
L4	OIP5-AS1	hsa-miR-200c-3p	SEMA3C	0	4.22535	0	2.80191
L4	OIP5-AS1	hsa-miR-20a-5p	RBM7	0	6.14338	0	5.07482
L4	AC064807.1	hsa-miR-20a-5p	RBM7	0	5.94231	0	4.66614
L4	TUG1	hsa-miR-34a-3p	RBM7	0	4.84053	0	4.96828
L4	LINC00662	hsa-miR-126-5p	NEBL	0	4.40423	0	4.77237
L4	SLC16A1-AS1	hsa-miR-126-5p	NEBL	0	6.05532	0	5.79683
L4	AC092828.1	hsa-miR-126-5p	NEBL	0	5.49113	0	5.63408
L4	OIP5-AS1	hsa-miR-142-3p	UBE2K	0	4.30113	0	5.01751
L4	NUTM2B-AS1	hsa-let-7g-5p	MLLT10	0	5.03446	0	3.47422
L4	GAS5	hsa-let-7g-5p	MLLT10	0	4.45554	0	2.81017
L4	SNHG16	hsa-miR-30a-3p	PGM1	0	5.43012	0	5.05345
L4	OIP5-AS1	hsa-miR-140-5p	GSK3B	0	4.85723	0	4.99778
L4	LINC00923	hsa-miR-140-5p	GSK3B	0	3.90898	0	4.27115
L4	OIP5-AS1	hsa-miR-582-3p	GSK3B	0	4.39917	0	4.42069
L4	TUG1	hsa-miR-122-5p	TNPO1	0	3.6691	0	4.63587
L4	NUTM2B-AS1	hsa-miR-122-5p	TNPO1	0	5.18642	0	5.28894
L4	PARD6G-AS1	hsa-miR-130a-5p	TNPO1	0	5.07699	0	5.9172
L4	OIP5-AS1	hsa-miR-140-5p	TNPO1	0	4.31889	0	5.59257
L4	TUG1	hsa-miR-140-5p	TNPO1	0	2.87755	0	5.01942
L4	LINC00622	hsa-miR-18b-5p	TNPO1	0	4.92272	0	5.56484
L4	OIP5-AS1	hsa-miR-18b-5p	TNPO1	0	3.78268	0	4.95409
L4	OIP5-AS1	hsa-miR-374b-5p	TNPO1	0	3.25285	0	4.79069
L4	LINC00641	hsa-miR-374b-5p	TNPO1	0	3.22598	0	4.64618
L4	A2M-AS1	hsa-miR-1-3p	TNPO1	0	4.32434	0	4.39577
L4	LINC00641	hsa-miR-1-3p	TNPO1	0	3.82951	0	4.40102
L4	OIP5-AS1	hsa-miR-140-5p	RAB10	0	3.99219	0	5.34245
L4	TUG1	hsa-miR-140-5p	RAB10	0	2.69287	0	5.07899
L4	NUTM2B-AS1	hsa-miR-122-5p	B4GALT1	0	5.55895	0	5.61981
L4	LINC00909	hsa-miR-122-5p	B4GALT1	0	5.07014	0	4.96933
L4	AC005332.6	hsa-miR-181a-5p	B4GALT1	0	5.49376	0	4.18047
L4	LINC00622	hsa-miR-18b-5p	TMED2	0	5.55104	0	5.10472
L4	OIP5-AS1	hsa-miR-18b-5p	TMED2	0	4.75059	0	4.82476
L4	LINC00923	hsa-miR-140-5p	HUWE1	0	3.31139	0	5.61956
L4	TUG1	hsa-miR-140-5p	HUWE1	0	3.15782	0	5.72572
L4	OIP5-AS1	hsa-miR-142-3p	HUWE1	0	3.84135	0	5.4571
L4	LINC00622	hsa-miR-18b-5p	HUWE1	0	5.41972	0	5.65292
L4	OIP5-AS1	hsa-miR-18b-5p	HUWE1	0	3.87438	0	5.82578
L4	OIP5-AS1	hsa-miR-193a-3p	MAVS	0	4.83087	0	5.26532
L4	A2M-AS1	hsa-miR-1-3p	MAP3K20	0	5.48419	0	5.34249
L4	LINC00641	hsa-miR-1-3p	MAP3K20	0	5.17634	0	5.62209
L4	TUG1	hsa-miR-320b	ZC3HC1	0	4.39671	0	5.22873
L4	LINC00923	hsa-miR-140-5p	HECTD1	0	4.22606	0	5.80306
L4	OIP5-AS1	hsa-miR-320b	TOX4	0	5.7616	0	5.53275
L4	TUG1	hsa-miR-320b	TOX4	0	4.72941	0	4.98459
L4	A2M-AS1	hsa-miR-1-3p	CBX5	0	4.37559	0	4.65321
L4	LINC00641	hsa-miR-1-3p	CBX5	0	4.43864	0	5.37389
L4	SNHG16	hsa-miR-30a-3p	WAC	0	4.18563	0	5.42936
L4	SNHG16	hsa-miR-30e-3p	WAC	0	4.32578	0	5.70005
L4	OIP5-AS1	hsa-miR-499a-5p	WAC	0	5.35486	0	5.8692
L4	OLMALINC	hsa-miR-499a-5p	WAC	0	5.19391	0	5.54836
L4	AC004803.1	hsa-miR-499a-5p	WAC	0	4.36645	0	4.45434
L4	AC131212.2	hsa-miR-499a-5p	WAC	0	4.4609	0	5.06885
L4	SNHG16	hsa-miR-30a-3p	HNRNPH3	0	4.90913	0	4.92642
L4	SNHG16	hsa-miR-30e-3p	HNRNPH3	0	4.93751	0	5.10509
L4	TUG1	hsa-miR-122-5p	CBY1	0	4.97409	0	5.64912
L4	NUTM2B-AS1	hsa-miR-122-5p	CBY1	0	5.78337	0	5.85625
L4	OIP5-AS1	hsa-miR-103a-2-5p	TNRC6B	0	4.44065	0	4.72249
L4	PARD6G-AS1	hsa-miR-130a-5p	TNRC6B	0	4.86963	0	5.33013
L4	MCM3AP-AS1	hsa-miR-130a-5p	TNRC6B	0	5.49082	0	4.97642
L4	LINC00847	hsa-miR-190a-5p	TNRC6B	0	4.37418	0	3.4179
L4	NUTM2B-AS1	hsa-miR-190a-5p	TNRC6B	0	4.54242	0	3.61139
L4	OIP5-AS1	hsa-miR-103a-2-5p	CNIH1	0	4.46582	0	5.27111
L4	OIP5-AS1	hsa-miR-374b-5p	CNIH1	0	3.76246	0	4.59214
L4	AC079781.5	hsa-miR-545-5p	CNIH1	0	4.09005	0	3.61601
L4	LINC00641	hsa-miR-1-3p	TRIP11	0	3.91114	0	4.08669
L4	OIP5-AS1	hsa-miR-200c-3p	ADNP	0	5.1301	0	3.03557
L4	OIP5-AS1	hsa-miR-20a-5p	ADNP	0	5.63205	0	5.03781
L4	AC126474.2	hsa-miR-20a-5p	ADNP	0	5.41195	0	5.12774
L4	NUTM2B-AS1	hsa-let-7g-5p	MAPRE1	0	5.41345	0	4.52805
L4	TUG1	hsa-miR-122-5p	MAPRE1	0	4.94078	0	5.50261
L4	LINC00909	hsa-miR-122-5p	MAPRE1	0	5.43734	0	5.59884
L4	TUG1	hsa-miR-320b	MOSPD1	0	4.75242	0	5.13267
L4	AC138028.6	hsa-miR-296-5p	EMD	0	5.61809	0	4.62622
L4	OIP5-AS1	hsa-miR-140-5p	NFAT5	0	5.2668	0	5.49724
L4	LINC00923	hsa-miR-140-5p	NFAT5	0	4.10995	0	4.62727
L4	TUG1	hsa-miR-140-5p	NFAT5	0	4.00484	0	4.9622
L4	AC007191.1	hsa-miR-196b-5p	LONP2	0	5.32813	0	5.57099
L4	A2M-AS1	hsa-miR-1-3p	LONP2	0	5.76143	0	3.73631
L4	LINC00641	hsa-miR-1-3p	LONP2	0	5.4327	0	3.85784
L4	OIP5-AS1	hsa-miR-103a-2-5p	USP10	0	5.05352	0	5.89792
L4	LINC00689	hsa-miR-29c-3p	CA2	0	4.9751	0	5.12476
L4	HCG11	hsa-miR-222-3p	TNPO2	0	5.88381	0	4.86457
L4	GAS5	hsa-miR-222-3p	TNPO2	0	5.51322	0	3.30795
L4	PAXIP1-AS2	hsa-miR-222-3p	TNPO2	0	5.83248	0	3.69157
L4	AC107375.1	hsa-miR-222-3p	TNPO2	0	5.86052	0	3.84606
L4	AP000766.1	hsa-miR-222-3p	TNPO2	0	5.63356	0	4.30984
L4	TUG1	hsa-miR-122-5p	AVL9	0	5.51907	0	5.05564
L4	OIP5-AS1	hsa-miR-582-3p	CBLL1	0	5.08993	0	5.1573
L4	OIP5-AS1	hsa-miR-103a-2-5p	LMBR1	0	5.61975	0	5.52456
L4	OIP5-AS1	hsa-miR-140-5p	ZKSCAN1	0	3.69517	0	5.91161
L4	LINC00923	hsa-miR-140-5p	ZKSCAN1	0	2.78261	0	5.25494
L4	TUG1	hsa-miR-140-5p	ZKSCAN1	0	2.63952	0	5.46351
L4	OIP5-AS1	hsa-miR-140-5p	URGCP	0	5.70582	0	5.77904
L4	TUG1	hsa-miR-140-5p	URGCP	0	4.03721	0	5.12907
L4	LINC01278	hsa-miR-140-5p	URGCP	0	3.49681	0	4.92357
L4	LINC00963	hsa-miR-378c	NPDC1	0	4.90617	0	4.57213
L4	NUTM2B-AS1	hsa-let-7g-5p	ERLIN1	0	4.9037	0	4.37562
L4	OIP5-AS1	hsa-miR-103a-2-5p	ERLIN1	0	5.42539	0	5.67023
L4	OIP5-AS1	hsa-miR-140-5p	ERLIN1	0	5.6705	0	5.84422
L4	TUG1	hsa-miR-140-5p	ERLIN1	0	4.12445	0	5.25994
L4	AC126474.2	hsa-miR-17-5p	ERLIN1	0	4.70234	0	5.07478
L4	AC104447.1	hsa-miR-145-5p	ERLIN1	0	3.52039	0	4.63925
L4	OIP5-AS1	hsa-miR-20a-5p	ERLIN1	0	5.66551	0	5.44209
L4	AC126474.2	hsa-miR-20a-5p	ERLIN1	0	4.65018	0	4.98518
L4	OIP5-AS1	hsa-miR-103a-2-5p	EIF3A	0	5.75979	0	5.69457
L4	OIP5-AS1	hsa-miR-374b-5p	EIF3A	0	3.78718	0	5.21379
L4	OIP5-AS1	hsa-miR-103a-2-5p	SHOC2	0	5.44977	0	5.34779
L4	OIP5-AS1	hsa-miR-374b-5p	SHOC2	0	3.84344	0	4.51781
L4	LINC00641	hsa-miR-374b-5p	SHOC2	0	3.87297	0	4.07801
L4	A2M-AS1	hsa-miR-1-3p	CUL2	0	5.4389	0	4.74599
L4	LINC00641	hsa-miR-1-3p	CUL2	0	5.21283	0	4.86361
L4	OIP5-AS1	hsa-miR-103a-2-5p	NUFIP2	0	5.3643	0	5.40849
L4	OIP5-AS1	hsa-miR-142-3p	NUFIP2	0	4.05812	0	4.81227
L4	OIP5-AS1	hsa-miR-18b-5p	NUFIP2	0	4.11785	0	5.00978
L4	OIP5-AS1	hsa-miR-320b	NUFIP2	0	5.46672	0	5.50484
L4	TUG1	hsa-miR-320b	NUFIP2	0	4.73554	0	5.30909
L4	TUG1	hsa-miR-34a-3p	NUFIP2	0	4.34881	0	5.28439
L4	OIP5-AS1	hsa-miR-103a-2-5p	KPNB1	0	5.26185	0	5.19435
L4	SNHG12	hsa-miR-1908-5p	KPNB1	0	4.18396	0	4.5156
L4	GAS5	hsa-miR-1908-5p	KPNB1	0	5.08973	0	4.34372
L4	OIP5-AS1	hsa-miR-29b-2-5p	KPNB1	0	5.89759	0	4.6538
L4	SNHG16	hsa-miR-30a-3p	YWHAE	0	4.57992	0	3.7919
L4	SNHG16	hsa-miR-30e-3p	YWHAE	0	4.49664	0	3.87735
L4	LINC00847	hsa-miR-190a-5p	TMEM33	0	5.77808	0	4.8146
L4	NUTM2B-AS1	hsa-miR-190a-5p	TMEM33	0	5.63972	0	4.78817
L4	OIP5-AS1	hsa-miR-142-3p	OSBP	0	4.49685	0	4.47706
L4	OIP5-AS1	hsa-miR-374b-5p	EIF4G2	0	3.4077	0	5.30654
L4	LINC00641	hsa-miR-374b-5p	EIF4G2	0	3.45554	0	5.0651
L4	OIP5-AS1	hsa-miR-374b-5p	UBE4A	0	4.05327	0	5.5016
L4	LINC00641	hsa-miR-374b-5p	UBE4A	0	4.54078	0	4.99986
L4	A2M-AS1	hsa-miR-1-3p	DDX6	0	4.46139	0	4.77735
L4	LINC00641	hsa-miR-1-3p	DDX6	0	4.23655	0	5.02599
L4	OIP5-AS1	hsa-miR-499a-5p	DDX6	0	5.00874	0	5.03911
L4	OLMALINC	hsa-miR-499a-5p	DDX6	0	5.34494	0	4.82978
L4	AL137782.1	hsa-miR-499a-5p	DDX6	0	4.79213	0	4.52246
L4	GAS5	hsa-miR-222-3p	CDKN1B	0	5.88492	0	3.1843
L4	AP000766.1	hsa-miR-222-3p	CDKN1B	0	5.79536	0	3.77768
L4	LINC00847	hsa-miR-190a-5p	CPSF6	0	4.54111	0	4.07733
L4	NUTM2B-AS1	hsa-miR-190a-5p	CPSF6	0	4.66121	0	3.93529
L4	HCG11	hsa-miR-222-3p	SERINC1	0	5.93615	0	4.41997
L4	AC107375.1	hsa-miR-222-3p	SERINC1	0	6.00165	0	3.29194
L4	GATA2-AS1	hsa-miR-222-5p	SERINC1	0	6.0451	0	4.25661
L4	OIP5-AS1	hsa-miR-103a-2-5p	MAPK14	0	4.46298	0	5.79751
L4	OIP5-AS1	hsa-miR-140-5p	NUP155	0	5.22225	0	5.79859
L4	LINC00923	hsa-miR-140-5p	NUP155	0	3.65228	0	4.88348
L4	TUG1	hsa-miR-140-5p	NUP155	0	3.80422	0	5.13875
L4	OIP5-AS1	hsa-miR-374b-5p	SEC24A	0	3.33842	0	5.46617
L4	TUG1	hsa-miR-499a-5p	SEC24A	0	4.00993	0	4.88074
L4	AC131212.2	hsa-miR-499a-5p	SEC24A	0	4.91189	0	5.03814
L4	AL137782.1	hsa-miR-499a-5p	SEC24A	0	5.33383	0	5.61357
L4	AL050341.2	hsa-miR-625-5p	TTC33	0	5.47582	0	5.7314
L4	OIP5-AS1	hsa-miR-103a-2-5p	SMAD5	0	4.625	0	5.90362
L4	LINC00622	hsa-miR-18b-5p	CSNK1A1	0	5.29657	0	5.58954
L4	OIP5-AS1	hsa-miR-20a-5p	SMC4	0	6.01926	0	4.82281
L4	AC104447.1	hsa-miR-20a-5p	SMC4	0	5.35834	0	5.12536
L4	OIP5-AS1	hsa-miR-18b-5p	SMC4	0	4.61615	0	4.69386
L4	A2M-AS1	hsa-miR-1-3p	BBX	0	4.24308	0	4.79614
L4	LINC00641	hsa-miR-1-3p	BBX	0	3.52906	0	4.5576
L4	TUG1	hsa-miR-122-5p	PLXNA1	0	4.24988	0	5.24183
L4	NUTM2B-AS1	hsa-miR-122-5p	PLXNA1	0	6.07045	0	5.68303
L4	AC002480.2	hsa-miR-361-3p	ACVR2B	0	4.27903	0	3.67069
L4	C5orf56	hsa-miR-29b-2-5p	ZBTB47	0	5.13254	0	5.06158
L4	SNHG16	hsa-miR-30a-3p	NCL	0	4.69658	0	5.63467
L4	SNHG16	hsa-miR-30e-3p	NCL	0	4.69088	0	5.7382
L4	LINC00923	hsa-miR-140-5p	SPTBN1	0	2.66502	0	5.6925
L4	A2M-AS1	hsa-miR-1-3p	SPTBN1	0	4.49088	0	5.52566
L4	LINC00641	hsa-miR-1-3p	SPTBN1	0	3.91732	0	5.35675
L4	TUG1	hsa-miR-320b	GLS	0	5.69019	0	5.47623
L4	A2M-AS1	hsa-miR-1-3p	GGCX	0	3.88079	0	4.44834
L4	LINC00641	hsa-miR-1-3p	GGCX	0	3.48835	0	4.90041
L4	TUG1	hsa-miR-122-5p	HDLBP	0	5.29749	0	5.13364
L4	OIP5-AS1	hsa-miR-20a-5p	PLEKHB2	0	5.25055	0	5.74272
L4	OIP5-AS1	hsa-miR-374b-5p	PLEKHB2	0	3.5117	0	5.30112
L4	LINC00641	hsa-miR-374b-5p	PLEKHB2	0	3.48162	0	5.36867
L4	GAS5	hsa-let-7g-5p	SLC1A4	0	5.4809	0	4.54425
L4	NUTM2B-AS1	hsa-let-7g-5p	MSH6	0	5.95752	0	4.76189
L4	GAS5	hsa-let-7g-5p	MSH6	0	5.66931	0	4.11566
L4	OIP5-AS1	hsa-miR-200c-3p	EDEM3	0	4.49765	0	2.9855
L4	OIP5-AS1	hsa-miR-20a-5p	EDEM3	0	5.43466	0	4.83966
L4	AC093157.1	hsa-miR-20a-5p	EDEM3	0	5.01022	0	4.78683
L4	AC064807.1	hsa-miR-20a-5p	EDEM3	0	5.60491	0	4.95556
L4	OIP5-AS1	hsa-miR-140-5p	MFN2	0	4.93142	0	5.09878
L4	LINC00923	hsa-miR-140-5p	MFN2	0	3.81721	0	4.47741
L4	OIP5-AS1	hsa-miR-499a-5p	RO60	0	5.68557	0	4.7077
L4	TUG1	hsa-miR-499a-5p	RO60	0	4.36771	0	3.75818
L4	AC131212.2	hsa-miR-499a-5p	RO60	0	5.82355	0	4.3235
L4	FAM201A	hsa-miR-126-5p	ZNHIT6	0	4.64701	0	3.96054
L4	FAM201A	hsa-miR-101-3p	ZNHIT6	0	4.86806	0	4.8773
L4	OIP5-AS1	hsa-miR-140-5p	PRRC2C	0	5.16286	0	5.59047
L4	LINC00923	hsa-miR-140-5p	PRRC2C	0	3.53014	0	4.3144
L4	TUG1	hsa-miR-140-5p	PRRC2C	0	3.37221	0	4.53619
L4	LINC01278	hsa-miR-140-5p	PRRC2C	0	3.73505	0	4.51994
L4	OIP5-AS1	hsa-miR-374b-5p	CAMSAP2	0	3.11317	0	4.69653
L4	TUG1	hsa-miR-122-5p	TGIF2	0	5.90454	0	5.73736
L4	OIP5-AS1	hsa-miR-20a-5p	DNAL1	0	5.98217	0	5.77082
L4	AC093157.1	hsa-miR-20a-5p	DNAL1	0	4.7604	0	5.59767
L4	AC064807.1	hsa-miR-20a-5p	DNAL1	0	5.78463	0	5.81988
L4	TUG1	hsa-miR-140-5p	PANK3	0	4.43897	0	5.74245
L4	OIP5-AS1	hsa-miR-374b-5p	PANK3	0	4.80547	0	5.58975
L4	A2M-AS1	hsa-miR-1-3p	COIL	0	4.66806	0	4.25624
L4	LINC00641	hsa-miR-1-3p	COIL	0	4.17037	0	4.28407
L4	A2M-AS1	hsa-miR-1-3p	ADCY7	0	5.31922	0	5.36772
L4	OIP5-AS1	hsa-miR-18b-5p	NAA50	0	5.56328	0	5.81378
L4	SLC26A4-AS1	hsa-miR-19a-3p	PILRB	0	5.96687	0	4.24073
L4	AL049840.4	hsa-miR-19a-3p	PILRB	0	5.86284	0	4.58993
L4	TUG1	hsa-miR-499a-5p	KHDRBS1	0	5.76117	0	5.69886
L4	AC004803.1	hsa-miR-499a-5p	KHDRBS1	0	5.81076	0	4.86918
L4	SNHG16	hsa-miR-30e-3p	ZNF639	0	4.81853	0	4.82688
L4	A2M-AS1	hsa-miR-1-3p	ZNF639	0	5.07568	0	5.39635
L4	OIP5-AS1	hsa-miR-140-5p	ZNF644	0	5.68466	0	5.50883
L4	LINC00923	hsa-miR-140-5p	ZNF644	0	4.64989	0	4.7438
L4	TUG1	hsa-miR-140-5p	ZNF644	0	4.33801	0	4.88706
L4	A2M-AS1	hsa-miR-1-3p	KLHL7	0	5.84288	0	4.93162
L4	OIP5-AS1	hsa-miR-103a-2-5p	HNRNPA2B1	0	5.44604	0	5.55349
L4	AC079781.5	hsa-miR-545-5p	HNRNPA2B1	0	5.13784	0	3.89901
L4	A2M-AS1	hsa-miR-1-3p	SMU1	0	4.79631	0	3.95996
L4	LINC00641	hsa-miR-1-3p	SMU1	0	4.49652	0	3.84132
L4	AC126474.2	hsa-miR-17-5p	DCAF10	0	5.94111	0	4.75135
L4	AC093157.1	hsa-miR-20a-5p	DCAF10	0	5.49657	0	5.13092
L4	AC104447.1	hsa-miR-20a-5p	DCAF10	0	5.45541	0	5.80794
L4	AC126474.2	hsa-miR-20a-5p	DCAF10	0	6.02839	0	4.79541
L4	AC104447.1	hsa-miR-93-5p	DCAF10	0	4.73018	0	4.41666
L4	USP3-AS1	hsa-miR-93-5p	DCAF10	0	5.419	0	3.72144
L4	AC104447.1	hsa-miR-145-5p	OPTN	0	3.37575	0	4.67538
L4	AC104447.1	hsa-miR-93-5p	OPTN	0	4.4646	0	4.83911
L4	LINC00689	hsa-miR-93-5p	OPTN	0	5.22058	0	4.58437
L4	OIP5-AS1	hsa-miR-103a-2-5p	LPGAT1	0	5.49119	0	5.50701
L4	NUTM2B-AS1	hsa-let-7g-5p	RAP2C	0	5.1588	0	5.31101
L4	OIP5-AS1	hsa-miR-193a-3p	NCOA5	0	5.37955	0	5.03889
L4	A2M-AS1	hsa-miR-1-3p	VAPB	0	5.50612	0	4.11781
L4	LINC00641	hsa-miR-1-3p	VAPB	0	5.36295	0	4.1336
L4	AC104447.1	hsa-miR-145-5p	STAU1	0	2.98279	0	5.14241
L4	AC104447.1	hsa-miR-93-5p	STAU1	0	3.53839	0	5.23354
L4	LINC00689	hsa-miR-93-5p	STAU1	0	4.30779	0	4.92711
L4	USP3-AS1	hsa-miR-93-5p	STAU1	0	4.30165	0	5.0083
L4	OIP5-AS1	hsa-miR-142-3p	XPO5	0	4.72468	0	4.77412
L4	NUTM2B-AS1	hsa-miR-671-5p	XPO5	0	5.29319	0	5.0369
L4	OIP5-AS1	hsa-miR-18b-5p	AHNAK	0	5.79879	0	5.87523
L4	SNHG16	hsa-miR-30a-3p	AHNAK	0	5.378	0	5.1804
L4	NUTM2B-AS1	hsa-miR-671-5p	AHNAK	0	4.82578	0	5.03729
L4	SNHG16	hsa-miR-671-5p	AHNAK	0	3.83636	0	5.62981
L4	OIP5-AS1	hsa-miR-20a-5p	CNOT1	0	5.65588	0	4.95643
L4	AC093157.1	hsa-miR-20a-5p	CNOT1	0	5.46872	0	5.25784
L4	AC104447.1	hsa-miR-20a-5p	CNOT1	0	5.02231	0	5.52072
L4	LINC00641	hsa-miR-1-3p	SEPTIN6	0	4.64098	0	4.7808
L4	OIP5-AS1	hsa-miR-20a-5p	GTF3C4	0	5.14323	0	4.4269
L4	AC104447.1	hsa-miR-20a-5p	GTF3C4	0	4.06852	0	5.16929
L4	OIP5-AS1	hsa-miR-499a-5p	GTF3C4	0	5.83225	0	4.74999
L4	OLMALINC	hsa-miR-499a-5p	GTF3C4	0	5.87596	0	4.57931
L4	AC131212.2	hsa-miR-499a-5p	GTF3C4	0	5.62021	0	4.03574
L4	OIP5-AS1	hsa-miR-320b	KLC1	0	5.38912	0	5.15276
L4	TUG1	hsa-miR-320b	KLC1	0	4.0535	0	4.60805
L4	AC126474.2	hsa-miR-20a-5p	UBR4	0	5.60826	0	5.90316
L4	HCG11	hsa-miR-222-3p	UBR4	0	5.71051	0	4.87049
L4	GAS5	hsa-miR-222-3p	UBR4	0	5.7509	0	3.76562
L4	PAXIP1-AS2	hsa-miR-222-3p	UBR4	0	5.72851	0	4.01863
L4	AC107375.1	hsa-miR-222-3p	UBR4	0	5.60133	0	4.235
L4	AP000766.1	hsa-miR-222-3p	UBR4	0	5.51705	0	4.68681
L4	LINC00963	hsa-let-7g-5p	SIN3B	0	5.22581	0	4.01371
L4	GAS5	hsa-let-7g-5p	SIN3B	0	4.63186	0	2.89808
L4	OIP5-AS1	hsa-miR-18b-5p	KLHDC10	0	4.76779	0	4.41681
L4	LINC00847	hsa-miR-190a-5p	MINDY2	0	5.31708	0	4.02771
L4	A2M-AS1	hsa-miR-1-3p	MINDY2	0	5.79122	0	4.49698
L4	AL137127.1	hsa-miR-1908-5p	ILF3	0	4.44692	0	3.8376
L4	SNHG12	hsa-miR-1908-5p	ILF3	0	3.28907	0	4.20354
L4	GAS5	hsa-miR-1908-5p	ILF3	0	4.40979	0	4.07099
L4	FBXL19-AS1	hsa-miR-1908-5p	ILF3	0	3.24944	0	5.58335
L4	OIP5-AS1	hsa-miR-29b-2-5p	ILF3	0	5.05815	0	4.74336
L4	OIP5-AS1	hsa-miR-499a-5p	ILF3	0	5.80614	0	5.05876
L4	AC012513.3	hsa-miR-499a-5p	ILF3	0	5.71736	0	5.50151
L4	OLMALINC	hsa-miR-499a-5p	ILF3	0	4.64091	0	4.37576
L4	AC004803.1	hsa-miR-499a-5p	ILF3	0	4.58119	0	3.43806
L4	AC131212.2	hsa-miR-499a-5p	ILF3	0	5.11509	0	3.92287
L4	LINC00641	hsa-miR-1-3p	HEATR5A	0	4.78065	0	4.09501
L4	AL137127.1	hsa-miR-1908-5p	LAMA5	0	5.6047	0	5.29919
L4	SNHG12	hsa-miR-1908-5p	LAMA5	0	4.30282	0	5.89932
L4	OIP5-AS1	hsa-miR-103a-2-5p	TRIM28	0	5.41548	0	5.44178
L4	OIP5-AS1	hsa-miR-142-3p	RBSN	0	4.49095	0	5.70123
L4	OIP5-AS1	hsa-miR-103a-2-5p	ACLY	0	5.60302	0	5.3658
L4	OIP5-AS1	hsa-miR-374b-5p	ACLY	0	4.69053	0	4.54316
L4	LINC00641	hsa-miR-374b-5p	ACLY	0	4.07463	0	3.53152
L4	OIP5-AS1	hsa-miR-20a-5p	ACLY	0	5.48332	0	5.46634
L4	AC104447.1	hsa-miR-20a-5p	ACLY	0	4.10328	0	5.32613
L4	AC126474.2	hsa-miR-20a-5p	ACLY	0	4.51361	0	4.44573
L4	HCG11	hsa-miR-222-3p	CHSY1	0	6.03885	0	5.25964
L4	GAS5	hsa-miR-222-3p	CHSY1	0	5.53417	0	3.60242
L4	PAXIP1-AS2	hsa-miR-222-3p	CHSY1	0	6.1494	0	4.13461
L4	AC107375.1	hsa-miR-222-3p	CHSY1	0	6.11606	0	3.99893
L4	OIP5-AS1	hsa-miR-142-3p	NUP210	0	4.80817	0	5.67349
L4	MUC20-OT1	hsa-miR-302a-3p	RAN	0	5.7352	0	4.03201
L4	SCAMP1-AS1	hsa-miR-302a-3p	RAN	0	4.65658	0	3.22475
L4	AC027279.1	hsa-miR-302a-3p	RAN	0	5.2787	0	4.38681
L4	SNHG20	hsa-miR-302a-3p	RAN	0	5.31529	0	3.93275
L4	SNHG16	hsa-miR-3065-5p	PNISR	0	4.47002	0	4.17404
L4	AC007191.1	hsa-miR-196b-5p	ANKRD17	0	4.54034	0	5.24753
L4	A2M-AS1	hsa-miR-1-3p	ANKRD17	0	5.66381	0	4.09899
L4	LINC00641	hsa-miR-1-3p	ANKRD17	0	4.87756	0	3.81793
L4	OIP5-AS1	hsa-miR-29b-2-5p	DCTN4	0	5.24372	0	5.42085
L4	TUG1	hsa-miR-29b-2-5p	DCTN4	0	3.95703	0	5.42579
L4	C5orf56	hsa-miR-29b-2-5p	DCTN4	0	4.29395	0	4.34653
L4	OIP5-AS1	hsa-miR-140-5p	KRAS	0	5.02913	0	5.77935
L4	TUG1	hsa-miR-140-5p	KRAS	0	3.65214	0	4.98384
L4	OIP5-AS1	hsa-miR-374b-5p	KRAS	0	4.32393	0	4.97349
L4	OIP5-AS1	hsa-miR-142-3p	EIF2S1	0	4.26829	0	4.86444
L4	OIP5-AS1	hsa-miR-140-5p	YWHAQ	0	6.02084	0	5.74238
L4	LINC00923	hsa-miR-140-5p	YWHAQ	0	4.4669	0	5.1101
L4	LINC01278	hsa-miR-140-5p	YWHAQ	0	4.63039	0	4.99353
L4	OIP5-AS1	hsa-miR-103a-2-5p	ROCK2	0	5.78269	0	5.46149
L4	OIP5-AS1	hsa-miR-142-3p	ROCK2	0	4.76132	0	4.91794
L4	OIP5-AS1	hsa-miR-374b-5p	ROCK2	0	4.65364	0	4.97499
L4	LINC00641	hsa-miR-374b-5p	ROCK2	0	4.65771	0	4.59206
L4	OIP5-AS1	hsa-miR-103a-2-5p	AGO4	0	4.2465	0	5.13173
L4	A2M-AS1	hsa-miR-1-3p	NREP	0	4.19601	0	3.9457
L4	LINC00641	hsa-miR-1-3p	NREP	0	4.25523	0	4.50908
L4	AL137127.1	hsa-miR-1908-5p	HNRNPA1	0	4.16723	0	4.44334
L4	SNHG3	hsa-miR-1908-5p	HNRNPA1	0	2.87491	0	5.54618
L4	SNHG12	hsa-miR-1908-5p	HNRNPA1	0	3.25098	0	4.64779
L4	GAS5	hsa-miR-1908-5p	HNRNPA1	0	4.07847	0	4.63218
L4	OIP5-AS1	hsa-miR-193a-3p	KIAA0513	0	4.97587	0	4.60513
L4	OIP5-AS1	hsa-miR-103a-2-5p	STX6	0	5.98752	0	5.40282
L4	TUG1	hsa-miR-122-5p	DCAF7	0	4.98669	0	5.44296
L4	LINC00923	hsa-miR-140-5p	DCAF7	0	3.68376	0	5.15388
L4	TUG1	hsa-miR-140-5p	DCAF7	0	3.92843	0	5.53552
L4	LINC00622	hsa-miR-18b-5p	DCAF7	0	6.01206	0	5.57354
L4	OIP5-AS1	hsa-miR-374b-5p	DCAF7	0	4.63974	0	5.45791
L4	LINC00641	hsa-miR-374b-5p	DCAF7	0	3.80578	0	4.53348
L4	OIP5-AS1	hsa-miR-193a-3p	DCAF7	0	5.21037	0	5.48369
L4	OIP5-AS1	hsa-miR-140-5p	EPRS	0	5.08182	0	5.02801
L4	OIP5-AS1	hsa-miR-200c-3p	SLC31A1	0	3.83746	0	4.32048
L4	OIP5-AS1	hsa-miR-103a-2-5p	TLN1	0	5.17299	0	5.66075
L4	OIP5-AS1	hsa-miR-20a-5p	TLN1	0	5.21716	0	5.82728
L4	OIP5-AS1	hsa-miR-29b-2-5p	ZSCAN9	0	5.19605	0	5.10372
L4	TUG1	hsa-miR-29b-2-5p	ZSCAN9	0	3.31989	0	4.11198
L4	NUTM2B-AS1	hsa-let-7g-5p	SLC5A6	0	5.01707	0	4.59511
L4	GAS5	hsa-let-7g-5p	SLC5A6	0	4.1004	0	3.02093
L4	A2M-AS1	hsa-miR-1-3p	SECISBP2L	0	5.81082	0	4.977
L4	LINC00641	hsa-miR-1-3p	SECISBP2L	0	5.03926	0	4.32499
L4	OIP5-AS1	hsa-miR-142-3p	HNRNPD	0	4.32126	0	4.87938
L4	OIP5-AS1	hsa-miR-499a-5p	HNRNPD	0	5.2036	0	4.70632
L4	TUG1	hsa-miR-499a-5p	HNRNPD	0	3.61551	0	3.7284
L4	OLMALINC	hsa-miR-499a-5p	HNRNPD	0	4.39855	0	3.98151
L4	AC004803.1	hsa-miR-499a-5p	HNRNPD	0	3.55631	0	2.95685
L4	AC131212.2	hsa-miR-499a-5p	HNRNPD	0	4.48268	0	3.69084
L4	AL137782.1	hsa-miR-499a-5p	HNRNPD	0	4.65882	0	4.0312
L4	LINC00847	hsa-miR-190a-5p	FGF2	0	5.63561	0	4.47424
L4	NUTM2B-AS1	hsa-miR-190a-5p	FGF2	0	5.05715	0	4.32227
L4	TUG1	hsa-miR-122-5p	KIAA1109	0	4.58658	0	4.65603
L4	OIP5-AS1	hsa-miR-18b-5p	KIAA1109	0	4.38404	0	4.83237
L4	LINC00847	hsa-miR-190a-5p	KIAA1109	0	5.03096	0	3.86802
L4	NUTM2B-AS1	hsa-miR-190a-5p	KIAA1109	0	4.85	0	3.84598
L4	TUG1	hsa-miR-34a-3p	KIAA1109	0	4.0252	0	4.90577
L4	A2M-AS1	hsa-miR-1-3p	G3BP2	0	5.38642	0	3.94437
L4	LINC00641	hsa-miR-1-3p	G3BP2	0	4.97159	0	3.91084
L4	OIP5-AS1	hsa-miR-374b-5p	G3BP2	0	2.85894	0	3.7637
L4	LINC00641	hsa-miR-374b-5p	G3BP2	0	3.61514	0	3.86159
L4	OIP5-AS1	hsa-miR-142-3p	TMTC3	0	3.55013	0	5.02931
L4	NUTM2B-AS1	hsa-miR-4524a-5p	TMTC3	0	4.79721	0	3.69121
L4	LINC00641	hsa-miR-1-3p	TMTC3	0	4.02114	0	4.42015
L4	NUTM2B-AS1	hsa-miR-671-5p	TMTC3	0	3.62252	0	4.43519
L4	A2M-AS1	hsa-miR-1-3p	TMBIM6	0	4.39352	0	4.96995
L4	NUTM2B-AS1	hsa-let-7g-5p	ANKRD52	0	5.24052	0	4.43978
L4	GAS5	hsa-let-7g-5p	ANKRD52	0	4.71614	0	3.38566
L4	OIP5-AS1	hsa-miR-200c-3p	ANKRD52	0	4.50685	0	3.74847
L4	OIP5-AS1	hsa-miR-20a-5p	ANKRD52	0	5.68343	0	5.6687
L4	AC011468.1	hsa-miR-20a-5p	ANKRD52	0	4.88865	0	5.52451
L4	LINC01278	hsa-miR-362-5p	ANKRD52	0	4.67155	0	4.91189
L4	MBNL1-AS1	hsa-miR-362-5p	ANKRD52	0	5.24873	0	5.82535
L4	A2M-AS1	hsa-miR-1-3p	SBNO1	0	4.65812	0	4.88287
L4	LINC00641	hsa-miR-1-3p	SBNO1	0	4.07188	0	4.37349
L4	OIP5-AS1	hsa-miR-582-3p	NCOR1	0	4.38404	0	5.02342
L4	AC104447.1	hsa-miR-93-5p	COPS3	0	4.73453	0	5.35709
L4	LINC00689	hsa-miR-93-5p	COPS3	0	5.37327	0	4.96382
L4	OIP5-AS1	hsa-miR-103a-2-5p	UTP4	0	4.9711	0	5.14826
L4	TUG1	hsa-miR-499a-5p	NPEPPS	0	4.75176	0	5.12182
L4	AC004803.1	hsa-miR-499a-5p	NPEPPS	0	5.51416	0	4.23572
L4	AC131212.2	hsa-miR-499a-5p	NPEPPS	0	5.74222	0	5.15487
L4	MEG3	hsa-miR-486-5p	NPC1	0	4.07374	0	4.06986
L4	MEG3	hsa-miR-486-5p	TBCD	0	3.58538	0	4.34566
L4	NUTM2B-AS1	hsa-let-7g-5p	TRIM65	0	5.13261	0	4.32657
L4	AL137127.1	hsa-miR-1908-5p	BRD4	0	4.54917	0	4.02465
L4	SNHG12	hsa-miR-1908-5p	BRD4	0	3.40072	0	4.92982
L4	GAS5	hsa-miR-1908-5p	BRD4	0	4.27207	0	4.36832
L4	SNHG16	hsa-miR-3065-5p	BRD4	0	5.02243	0	4.53328
L4	MEG3	hsa-miR-486-5p	BRD4	0	3.86186	0	5.17064
L4	TUG1	hsa-miR-140-5p	IFNAR1	0	2.57536	0	5.57592
L4	GAS5	hsa-let-7f-5p	SCYL1	0	3.9529	0	3.09984
L4	NUTM2B-AS1	hsa-let-7g-5p	SCYL1	0	4.95671	0	4.09426
L4	GAS5	hsa-let-7g-5p	SCYL1	0	4.22028	0	3.31431
L4	OIP5-AS1	hsa-miR-142-3p	EPHA2	0	4.4814	0	4.76914
L4	AC011468.1	hsa-miR-20a-5p	PTPRF	0	5.21786	0	5.8637
L4	LINC00689	hsa-miR-29b-2-5p	PTPRF	0	5.66809	0	5.59149
L4	TUG1	hsa-miR-29b-2-5p	PTPRF	0	4.50234	0	5.67413
L4	A2M-AS1	hsa-miR-1-3p	ZNF697	0	4.9375	0	4.5688
L4	LINC00641	hsa-miR-1-3p	ZNF697	0	4.4541	0	5.22837
L4	OIP5-AS1	hsa-miR-103a-2-5p	POGK	0	5.42904	0	5.42698
L4	OIP5-AS1	hsa-miR-20a-5p	POGK	0	5.47988	0	5.25323
L4	AC126474.2	hsa-miR-20a-5p	POGK	0	4.36238	0	4.59886
L4	NUTM2B-AS1	hsa-miR-671-5p	HDGF	0	4.73805	0	5.6814
L4	TUG1	hsa-miR-122-5p	ABL2	0	4.40871	0	5.18494
L4	AC126474.2	hsa-miR-17-5p	ABL2	0	5.29363	0	5.21247
L4	OIP5-AS1	hsa-miR-200c-3p	ABL2	0	4.61782	0	4.17548
L4	AC093157.1	hsa-miR-20a-5p	ABL2	0	4.82598	0	5.74767
L4	AC126474.2	hsa-miR-20a-5p	ABL2	0	5.34914	0	5.29402
L4	OIP5-AS1	hsa-miR-29b-2-5p	ABL2	0	5.57632	0	5.46397
L4	TUG1	hsa-miR-29b-2-5p	ABL2	0	3.80366	0	4.42956
L4	OIP5-AS1	hsa-miR-582-3p	ABL2	0	4.74664	0	5.42493
L4	LINC00963	hsa-let-7f-5p	SF3B4	0	5.36327	0	3.88556
L4	GAS5	hsa-let-7f-5p	SF3B4	0	4.71239	0	2.62053
L4	LINC00963	hsa-let-7g-5p	SF3B4	0	5.42314	0	4.14427
L4	GAS5	hsa-let-7g-5p	SF3B4	0	4.91555	0	3.01149
L4	OIP5-AS1	hsa-miR-103a-2-5p	GATAD2B	0	5.65119	0	5.81185
L4	OIP5-AS1	hsa-miR-103a-2-5p	FBXO28	0	5.00658	0	5.47244
L4	OIP5-AS1	hsa-miR-142-3p	FBXO28	0	4.0028	0	4.8028
L4	A2M-AS1	hsa-miR-1-3p	FBXO28	0	4.94742	0	4.46802
L4	LINC00641	hsa-miR-1-3p	FBXO28	0	4.43591	0	4.45408
L4	OIP5-AS1	hsa-miR-103a-2-5p	PARP1	0	5.39785	0	5.84306
L4	OIP5-AS1	hsa-miR-142-3p	PARP1	0	4.79965	0	4.9574
L4	NUTM2B-AS1	hsa-let-7g-5p	ARL8A	0	5.30888	0	4.22199
L4	NUTM2B-AS1	hsa-miR-671-5p	ARL8A	0	4.37846	0	5.03219
L4	OIP5-AS1	hsa-miR-20a-5p	VPS54	0	5.21958	0	5.32821
L4	AC126474.2	hsa-miR-20a-5p	VPS54	0	4.30364	0	4.3435
L4	OIP5-AS1	hsa-miR-374b-5p	POLR2D	0	3.89392	0	4.39817
L4	FAM201A	hsa-miR-126-5p	PHLDB2	0	4.73825	0	4.3837
L4	AC245140.2	hsa-miR-302a-3p	SRPRB	0	5.27728	0	4.99401
L4	AC245140.2	hsa-miR-302d-3p	SRPRB	0	5.1996	0	4.99321
L4	RASAL2-AS1	hsa-miR-424-5p	SRPRB	0	3.94944	0	4.94081
L4	AC007342.7	hsa-miR-424-5p	SRPRB	0	4.29844	0	3.85315
L4	LINC00689	hsa-miR-29c-3p	SRPRB	0	4.11852	0	3.84486
L4	OIP5-AS1	hsa-miR-103a-2-5p	DDX46	0	5.60743	0	5.78255
L4	OIP5-AS1	hsa-miR-140-5p	G3BP1	0	3.72965	0	5.18012
L4	OIP5-AS1	hsa-miR-374b-5p	G3BP1	0	3.41501	0	4.57383
L4	LINC00641	hsa-miR-374b-5p	G3BP1	0	3.35727	0	4.19503
L4	OIP5-AS1	hsa-miR-582-3p	G3BP1	0	3.86297	0	4.48581
L4	OIP5-AS1	hsa-miR-142-3p	BOD1	0	4.08185	0	4.50581
L4	A2M-AS1	hsa-miR-1-3p	ZMAT2	0	5.06245	0	4.62633
L4	LINC00641	hsa-miR-1-3p	ZMAT2	0	4.76234	0	4.26189
L4	OIP5-AS1	hsa-miR-103a-2-5p	SHPRH	0	5.28326	0	5.38797
L4	OIP5-AS1	hsa-miR-374b-5p	SHPRH	0	3.54291	0	4.6487
L4	OIP5-AS1	hsa-miR-142-3p	PURB	0	4.65852	0	5.74514
L4	SNHG16	hsa-miR-3065-5p	MEPCE	0	5.16749	0	4.3398
L4	LINC00923	hsa-miR-140-5p	NFIB	0	3.75363	0	5.20068
L4	OIP5-AS1	hsa-miR-374b-5p	NFIB	0	4.63168	0	4.84643
L4	LINC00641	hsa-miR-374b-5p	NFIB	0	4.18979	0	4.59134
L4	LINC00641	hsa-miR-1-3p	NFIB	0	4.42497	0	5.00431
L4	OIP5-AS1	hsa-miR-582-3p	PDCD11	0	5.83171	0	5.11964
L4	OIP5-AS1	hsa-miR-103a-2-5p	ZC3H12C	0	5.19394	0	5.76219
L4	OIP5-AS1	hsa-miR-18b-5p	ZC3H12C	0	4.30694	0	4.90769
L4	OIP5-AS1	hsa-miR-320b	ZC3H12C	0	5.79758	0	5.32551
L4	A2M-AS1	hsa-miR-1-3p	ATM	0	4.74237	0	4.75471
L4	NUTM2B-AS1	hsa-let-7g-5p	SOGA1	0	5.62583	0	4.17019
L4	OIP5-AS1	hsa-miR-20a-5p	SOGA1	0	5.5164	0	5.00963
L4	AC104447.1	hsa-miR-20a-5p	SOGA1	0	4.21008	0	5.74068
L4	AC104447.1	hsa-miR-93-5p	SOGA1	0	4.07148	0	4.77132
L4	LINC00689	hsa-miR-93-5p	SOGA1	0	4.9081	0	4.45096
L4	OIP5-AS1	hsa-miR-140-5p	YTHDF1	0	5.34148	0	5.90491
L4	LINC00923	hsa-miR-140-5p	YTHDF1	0	3.05762	0	4.83988
L4	LINC01278	hsa-miR-140-5p	YTHDF1	0	3.24059	0	5.26658
L4	OIP5-AS1	hsa-miR-20a-5p	YTHDF1	0	5.71755	0	5.56463
L4	OIP5-AS1	hsa-miR-499a-5p	YTHDF1	0	5.89439	0	5.16318
L4	OLMALINC	hsa-miR-499a-5p	YTHDF1	0	4.97211	0	4.22607
L4	AC131212.2	hsa-miR-499a-5p	YTHDF1	0	5.29747	0	4.57971
L4	OIP5-AS1	hsa-miR-200c-3p	TMEM263	0	4.79669	0	3.29191
L4	OIP5-AS1	hsa-miR-20a-5p	TMEM263	0	5.46071	0	4.83722
L4	AC093157.1	hsa-miR-20a-5p	TMEM263	0	4.24072	0	4.81888
L4	AC104447.1	hsa-miR-20a-5p	TMEM263	0	4.26349	0	5.60491
L4	AC064807.1	hsa-miR-20a-5p	TMEM263	0	5.12632	0	4.4144
L4	TUG1	hsa-miR-122-5p	GXYLT1	0	5.30997	0	4.34667
L4	TUG1	hsa-miR-499a-5p	GXYLT1	0	4.83226	0	3.52266
L4	OIP5-AS1	hsa-miR-20a-5p	ANKRD50	0	5.0797	0	5.90289
L4	TUG1	hsa-miR-122-5p	DST	0	5.46347	0	5.31141
L4	OIP5-AS1	hsa-miR-103a-2-5p	UHMK1	0	5.16911	0	5.14144
L4	OIP5-AS1	hsa-miR-18b-5p	UHMK1	0	4.73149	0	5.21052
L4	OIP5-AS1	hsa-miR-200c-3p	UHMK1	0	4.4304	0	3.07253
L4	OIP5-AS1	hsa-miR-320b	UHMK1	0	5.44288	0	5.13107
L4	OIP5-AS1	hsa-miR-374b-5p	UHMK1	0	4.06124	0	4.69648
L4	LINC00641	hsa-miR-374b-5p	UHMK1	0	4.0078	0	4.17137
L4	OIP5-AS1	hsa-miR-499a-5p	UHMK1	0	5.90117	0	4.72841
L4	AL137782.1	hsa-miR-499a-5p	UHMK1	0	6.06364	0	4.53962
L4	OIP5-AS1	hsa-miR-103a-2-5p	UTRN	0	5.27625	0	5.63157
L4	SNHG16	hsa-miR-30a-3p	C21orf91	0	5.74486	0	5.02303
L4	OIP5-AS1	hsa-miR-103a-2-5p	LARP1	0	4.58288	0	5.25607
L4	OIP5-AS1	hsa-miR-18b-5p	LARP1	0	3.69282	0	4.72946
L4	SNHG16	hsa-miR-30a-3p	LARP1	0	4.53577	0	5.13509
L4	SNHG16	hsa-miR-30e-3p	LARP1	0	4.6982	0	5.25245
L4	AL442125.2	hsa-miR-3605-3p	LARP1	0	4.63983	0	5.17648
L4	AC002480.2	hsa-miR-361-3p	LARP1	0	3.60031	0	3.28192
L4	OIP5-AS1	hsa-miR-374b-5p	LARP1	0	3.16548	0	4.48453
L4	LINC00641	hsa-miR-1-3p	RNF20	0	5.19552	0	4.70108
L4	OIP5-AS1	hsa-miR-103a-2-5p	SAMD8	0	4.67182	0	5.30859
L4	COX10-AS1	hsa-miR-142-5p	SAMD8	0	4.09187	0	5.35196
L4	LINC00662	hsa-miR-126-5p	SAMD8	0	3.14978	0	4.24
L4	A2M-AS1	hsa-miR-1-3p	MRAS	0	4.74647	0	4.34952
L4	LINC00641	hsa-miR-1-3p	MRAS	0	4.03014	0	4.28951
L4	SNHG16	hsa-miR-30e-3p	B4GALT5	0	4.7218	0	5.04628
L4	LINC00689	hsa-miR-29c-3p	B4GALT5	0	4.41796	0	4.42745
L4	OIP5-AS1	hsa-miR-140-5p	ELK4	0	4.86141	0	5.46286
L4	LINC00923	hsa-miR-140-5p	ELK4	0	3.37996	0	4.61721
L4	LINC00622	hsa-miR-18b-5p	ELK4	0	5.50568	0	5.55573
L4	OIP5-AS1	hsa-miR-18b-5p	ELK4	0	4.39166	0	5.06164
L4	SNHG16	hsa-miR-30a-3p	ELK4	0	4.95707	0	4.83904
L4	SNHG16	hsa-miR-30e-3p	ELK4	0	4.93627	0	4.75175
L4	OIP5-AS1	hsa-miR-374b-5p	ARHGAP35	0	3.36961	0	4.67015
L4	AC007191.1	hsa-miR-196b-5p	DFFA	0	4.53551	0	5.85941
L4	LINC00641	hsa-miR-1-3p	DFFA	0	4.24412	0	4.63865
L4	TUG1	hsa-miR-122-5p	TRAPPC10	0	5.12024	0	4.47132
L4	OIP5-AS1	hsa-miR-18b-5p	TRAPPC10	0	4.91156	0	5.29882
L4	RASAL2-AS1	hsa-miR-16-5p	MPZL3	0	4.62294	0	5.39383
L4	LINC00963	hsa-let-7f-5p	MFSD12	0	4.78413	0	3.48147
L4	GAS5	hsa-let-7f-5p	MFSD12	0	4.2181	0	2.5624
L4	LINC00963	hsa-let-7g-5p	MFSD12	0	4.79723	0	3.74064
L4	GAS5	hsa-let-7g-5p	MFSD12	0	4.37449	0	2.95382
L4	C5orf56	hsa-miR-29b-2-5p	DVL3	0	4.97386	0	4.09625
L4	GAS5	hsa-miR-222-3p	SRSF2	0	5.4036	0	2.697
L4	PAXIP1-AS2	hsa-miR-222-3p	SRSF2	0	5.97747	0	3.2183
L4	AC107375.1	hsa-miR-222-3p	SRSF2	0	6.08744	0	3.24731
L4	AP000766.1	hsa-miR-222-3p	SRSF2	0	5.21219	0	3.25557
L4	GATA2-AS1	hsa-miR-222-5p	SRSF2	0	5.9558	0	3.76514
L4	OIP5-AS1	hsa-miR-142-3p	HIPK1	0	3.441	0	5.20856
L4	LINC00847	hsa-miR-190a-5p	HIPK1	0	4.59411	0	4.09283
L4	NUTM2B-AS1	hsa-miR-190a-5p	HIPK1	0	4.62284	0	3.94405
L4	OIP5-AS1	hsa-miR-200c-3p	HIPK1	0	3.55867	0	3.97631
L4	TUG1	hsa-miR-320b	HIPK1	0	4.07206	0	5.08612
L4	OIP5-AS1	hsa-miR-374b-5p	HIPK1	0	3.19377	0	5.73458
L4	LINC00641	hsa-miR-374b-5p	HIPK1	0	3.56119	0	5.45158
L4	OIP5-AS1	hsa-miR-20a-5p	WDFY3	0	5.4017	0	5.2307
L4	AC093157.1	hsa-miR-20a-5p	WDFY3	0	4.77173	0	5.38565
L4	AC126474.2	hsa-miR-20a-5p	WDFY3	0	5.73745	0	5.30093
L4	LINC00641	hsa-miR-1-3p	RPP14	0	4.21921	0	5.10772
L4	LINC00847	hsa-miR-190a-5p	WDR82	0	5.10124	0	3.70106
L4	NUTM2B-AS1	hsa-miR-190a-5p	WDR82	0	4.91361	0	4.02973
L4	AC007191.1	hsa-miR-196b-5p	FAM160A1	0	5.34396	0	5.23761
L4	LINC00847	hsa-miR-190a-5p	ICE1	0	5.77751	0	4.49753
L4	NUTM2B-AS1	hsa-miR-190a-5p	ICE1	0	6.07573	0	4.98622
L4	TUG1	hsa-miR-499a-5p	ICE1	0	5.27224	0	5.04501
L4	OIP5-AS1	hsa-miR-374b-5p	PRRC1	0	4.21654	0	4.82863
L4	LINC00622	hsa-miR-18b-5p	PRRC1	0	5.55611	0	5.82212
L4	OIP5-AS1	hsa-miR-18b-5p	PRRC1	0	4.72825	0	5.35424
L4	OIP5-AS1	hsa-miR-20a-5p	DAGLB	0	5.07637	0	5.70758
L4	AC104447.1	hsa-miR-20a-5p	DAGLB	0	3.69799	0	5.86301
L4	A2M-AS1	hsa-miR-1-3p	BMT2	0	5.60816	0	5.53507
L4	OIP5-AS1	hsa-miR-140-5p	ZNF12	0	4.81819	0	4.94302
L4	LINC00923	hsa-miR-140-5p	ZNF12	0	3.70914	0	4.13868
L4	TUG1	hsa-miR-140-5p	ZNF12	0	3.54848	0	4.4523
L4	OIP5-AS1	hsa-miR-18b-5p	ZNF12	0	4.06418	0	4.33406
L4	AC002480.2	hsa-miR-361-3p	TMUB1	0	4.91874	0	4.16361
L4	SNHG16	hsa-miR-3065-5p	HNRNPK	0	5.03032	0	4.62347
L4	TUG1	hsa-miR-140-5p	ZHX1	0	2.87191	0	5.33069
L4	TUG1	hsa-miR-122-5p	NSD1	0	3.89268	0	5.26191
L4	OIP5-AS1	hsa-miR-20a-5p	HIF1AN	0	5.72027	0	5.12111
L4	AC093157.1	hsa-miR-20a-5p	HIF1AN	0	4.40977	0	4.82438
L4	AC064807.1	hsa-miR-20a-5p	HIF1AN	0	5.19795	0	4.75398
L4	OIP5-AS1	hsa-miR-374b-5p	TMEM170A	0	5.69142	0	5.44948
L4	LINC00641	hsa-miR-374b-5p	TMEM170A	0	5.42448	0	4.94955
L4	OIP5-AS1	hsa-miR-142-3p	CRK	0	3.53608	0	5.40378
L4	OIP5-AS1	hsa-miR-103a-2-5p	KMT2D	0	5.29818	0	5.73626
L4	LINC00923	hsa-miR-140-5p	KMT2D	0	3.18215	0	5.56167
L4	OIP5-AS1	hsa-miR-20a-5p	MAPK1IP1L	0	5.72408	0	4.53869
L4	AC104447.1	hsa-miR-20a-5p	MAPK1IP1L	0	4.37744	0	5.20837
L4	AC126474.2	hsa-miR-20a-5p	MAPK1IP1L	0	5.4568	0	4.65417
L4	AC126474.2	hsa-miR-17-5p	MAT2A	0	5.0898	0	5.51105
L4	TUG1	hsa-miR-29b-2-5p	MAT2A	0	4.60885	0	5.00266
L4	C5orf56	hsa-miR-29b-2-5p	MAT2A	0	5.37395	0	4.49599
L4	OIP5-AS1	hsa-miR-582-3p	MAT2A	0	5.74234	0	5.04199
L4	AC104447.1	hsa-miR-93-5p	CSNK1G1	0	3.36586	0	5.16584
L4	USP3-AS1	hsa-miR-93-5p	CSNK1G1	0	4.0835	0	4.72281
L4	OIP5-AS1	hsa-miR-103a-2-5p	TBC1D10B	0	5.59265	0	5.65499
L4	TUG1	hsa-miR-122-5p	MMGT1	0	4.78191	0	5.37683
L4	TUG1	hsa-miR-320b	KIF5B	0	5.37597	0	4.7594
L4	OIP5-AS1	hsa-miR-140-5p	WIPF2	0	5.64981	0	5.50723
L4	LINC00923	hsa-miR-140-5p	WIPF2	0	3.26674	0	4.19815
L4	TUG1	hsa-miR-140-5p	WIPF2	0	3.82506	0	4.52283
L4	LINC01278	hsa-miR-140-5p	WIPF2	0	3.45051	0	4.51438
L4	OIP5-AS1	hsa-miR-20a-5p	WIPF2	0	5.82363	0	5.0976
L4	AC093157.1	hsa-miR-20a-5p	WIPF2	0	4.79804	0	4.78862
L4	AC064807.1	hsa-miR-20a-5p	WIPF2	0	5.66513	0	4.63869
L4	OIP5-AS1	hsa-miR-582-3p	WIPF2	0	5.68696	0	4.54264
L4	AC007191.1	hsa-miR-196b-5p	BPTF	0	5.57211	0	5.70482
L4	AC104447.1	hsa-miR-20a-5p	BPTF	0	4.92998	0	5.15647
L4	AC126474.2	hsa-miR-20a-5p	BPTF	0	6.02533	0	4.70559
L4	OIP5-AS1	hsa-miR-142-3p	ZNF24	0	4.43315	0	5.2733
L4	AC126474.2	hsa-miR-17-5p	VANGL1	0	5.52122	0	5.77918
L4	CBR3-AS1	hsa-miR-625-5p	EIF1	0	5.4605	0	4.01393
L4	AC104447.1	hsa-miR-93-5p	UBXN2A	0	3.74854	0	4.57825
L4	LINC00689	hsa-miR-93-5p	UBXN2A	0	4.3308	0	3.70976
L4	USP3-AS1	hsa-miR-93-5p	UBXN2A	0	4.29208	0	4.36698
L4	OIP5-AS1	hsa-miR-103a-2-5p	PRPF8	0	5.76218	0	5.54226
L4	OIP5-AS1	hsa-miR-140-5p	PRPF8	0	4.924	0	5.556
L4	TUG1	hsa-miR-140-5p	PRPF8	0	3.07368	0	4.86615
L4	LINC00641	hsa-miR-1-3p	MSL2	0	4.50293	0	5.25815
L4	ZBED3-AS1	hsa-miR-338-5p	B4GAT1	0	4.33853	0	5.19166
L4	A2M-AS1	hsa-miR-1-3p	B4GAT1	0	4.55116	0	5.03263
L4	OIP5-AS1	hsa-miR-20a-5p	UNC119B	0	4.90047	0	5.47824
L4	LINC02035	hsa-miR-20a-5p	UNC119B	0	4.35918	0	5.74366
L4	AC126474.2	hsa-miR-20a-5p	UNC119B	0	3.90658	0	5.24423
L4	OIP5-AS1	hsa-miR-200c-3p	SLC35A4	0	4.65903	0	3.58221
L4	OIP5-AS1	hsa-miR-20a-5p	SLC35A4	0	5.03035	0	5.58194
L4	LINC02035	hsa-miR-20a-5p	SLC35A4	0	5.00233	0	5.74721
L4	AC126474.2	hsa-miR-20a-5p	SLC35A4	0	5.25227	0	5.66323
L4	LINC00641	hsa-miR-1-3p	MEX3C	0	4.26994	0	4.76959
L4	OIP5-AS1	hsa-miR-103a-2-5p	MTX3	0	5.18713	0	5.40519
L4	LINC00847	hsa-miR-190a-5p	MTX3	0	4.50001	0	3.46179
L4	TUG1	hsa-miR-320b	RPS6KA3	0	4.99501	0	4.122
L4	OIP5-AS1	hsa-miR-374b-5p	ZBTB41	0	4.30398	0	4.83622
L4	OIP5-AS1	hsa-miR-103a-2-5p	PDE4DIP	0	5.05678	0	5.89804
L4	A2M-AS1	hsa-miR-1-3p	WDR6	0	4.7065	0	5.11151
L4	TUG1	hsa-miR-122-5p	SUZ12	0	4.55635	0	4.5511
L4	OIP5-AS1	hsa-miR-200c-3p	SUZ12	0	5.04217	0	3.35136
L4	OIP5-AS1	hsa-miR-20a-5p	ZBTB7A	0	5.36649	0	5.55668
L4	AC126474.2	hsa-miR-20a-5p	ZBTB7A	0	4.45555	0	5.04912
L4	AC011468.1	hsa-miR-20a-5p	ZBTB7A	0	4.54006	0	5.44991
L4	NUTM2B-AS1	hsa-let-7g-5p	SAMD4B	0	5.50132	0	4.57226
L4	GAS5	hsa-let-7g-5p	SAMD4B	0	4.36692	0	3.35859
L4	OIP5-AS1	hsa-miR-142-3p	R3HDM2	0	4.83031	0	5.05054
L4	OIP5-AS1	hsa-miR-320b	SOCS4	0	4.56907	0	5.0783
L4	TUG1	hsa-miR-320b	SOCS4	0	3.77327	0	4.6849
L4	USP3-AS1	hsa-miR-93-5p	ZNF678	0	4.66567	0	5.51979
L4	LINC00689	hsa-miR-29b-2-5p	SRPRA	0	4.94831	0	4.84757
L4	OIP5-AS1	hsa-miR-29b-2-5p	SRPRA	0	5.69444	0	5.21793
L4	C5orf56	hsa-miR-29b-2-5p	SRPRA	0	4.44892	0	4.08848
L4	LINC01278	hsa-miR-362-5p	SRPRA	0	3.75815	0	4.84592
L4	MBNL1-AS1	hsa-miR-362-5p	SRPRA	0	4.62749	0	5.6924
L4	SNHG16	hsa-miR-30a-3p	BCOR	0	5.77879	0	5.64524
L4	NUTM2B-AS1	hsa-miR-671-5p	BCOR	0	5.10101	0	5.80818
L4	OIP5-AS1	hsa-miR-103a-2-5p	CBX6	0	5.56478	0	5.9147
L4	AC092828.1	hsa-miR-126-5p	RBM12B	0	5.02628	0	5.84498
L4	LINC00963	hsa-let-7d-5p	CSF1	0	4.83649	0	4.715
L4	SNHG16	hsa-miR-30a-3p	MORF4L1	0	5.5476	0	4.97576
L4	SNHG16	hsa-miR-30e-3p	MORF4L1	0	5.63442	0	5.17261
L4	AC104447.1	hsa-miR-20a-5p	BICD2	0	4.93346	0	5.77766
L4	AC011468.1	hsa-miR-20a-5p	BICD2	0	6.00615	0	5.82123
L4	NUTM2B-AS1	hsa-miR-671-5p	SF3B3	0	4.49421	0	5.14606
L4	SNHG16	hsa-miR-671-5p	SF3B3	0	3.21824	0	5.04325
L4	OIP5-AS1	hsa-miR-142-3p	TSPYL1	0	4.85233	0	5.45288
L4	AC093157.1	hsa-miR-20a-5p	TSPYL1	0	5.59533	0	5.18778
L4	OIP5-AS1	hsa-miR-200c-3p	TUBB	0	5.90061	0	3.96842
L4	OIP5-AS1	hsa-miR-142-3p	LCOR	0	3.73426	0	5.67329
L4	TUG1	hsa-miR-320b	LCOR	0	4.16285	0	5.5834
L4	NUTM2B-AS1	hsa-miR-671-5p	NACA	0	4.4501	0	5.09494
L4	SNHG16	hsa-miR-671-5p	NACA	0	4.45996	0	5.35918
L4	A2M-AS1	hsa-miR-1-3p	HRH1	0	4.85712	0	5.14155
L4	LINC00641	hsa-miR-1-3p	HRH1	0	4.17913	0	4.57769
L4	A2M-AS1	hsa-miR-1-3p	RABL6	0	5.35467	0	5.77606
L4	LINC00641	hsa-miR-1-3p	RABL6	0	4.54404	0	5.70273
L4	TUG1	hsa-miR-34a-3p	CD47	0	4.33046	0	5.24568
L4	TUG1	hsa-miR-320b	SVIL	0	4.9127	0	5.87177
L4	OIP5-AS1	hsa-miR-103a-2-5p	RPF2	0	4.65755	0	5.28107
L4	A2M-AS1	hsa-miR-1-3p	SPTAN1	0	4.51465	0	4.98667
L4	LINC00641	hsa-miR-1-3p	SPTAN1	0	3.8527	0	4.46734
L4	LINC00847	hsa-miR-190a-5p	MCMBP	0	5.13414	0	4.09119
L4	NUTM2B-AS1	hsa-miR-190a-5p	MCMBP	0	5.083	0	4.26813
L4	OIP5-AS1	hsa-miR-200c-3p	ZNF121	0	5.24889	0	3.34639
L4	AC011468.1	hsa-miR-20a-5p	ZNF121	0	4.79066	0	5.40737
L4	SNHG16	hsa-miR-3065-5p	ZNF121	0	5.21407	0	3.00171
L4	OIP5-AS1	hsa-miR-140-5p	STYX	0	4.28565	0	5.39231
L4	TUG1	hsa-miR-140-5p	STYX	0	3.17346	0	4.98998
L4	LINC00963	hsa-let-7f-5p	BAZ1A	0	4.90387	0	3.51712
L4	GAS5	hsa-let-7f-5p	BAZ1A	0	4.32869	0	2.8456
L4	AC245140.2	hsa-miR-302a-3p	BAZ1A	0	5.61902	0	4.81452
L4	AC245140.2	hsa-miR-302d-3p	BAZ1A	0	5.72386	0	4.77867
L4	LINC00963	hsa-let-7g-5p	BAZ1A	0	4.97891	0	3.747
L4	NUTM2B-AS1	hsa-let-7g-5p	BAZ1A	0	5.0836	0	4.23271
L4	GAS5	hsa-let-7g-5p	BAZ1A	0	4.54703	0	3.20773
L4	LINC00963	hsa-miR-378c	BAZ1A	0	4.43881	0	3.90511
L4	LINC00641	hsa-miR-1-3p	TTC37	0	5.60985	0	3.84273
L4	OIP5-AS1	hsa-miR-374b-5p	CDC42BPB	0	3.48313	0	4.28947
L4	OIP5-AS1	hsa-miR-103a-2-5p	LTN1	0	5.57191	0	5.10622
L4	OIP5-AS1	hsa-miR-223-3p	DMD	0	5.09564	0	2.87891
L4	AC040162.3	hsa-miR-223-3p	DMD	0	4.24957	0	3.58611
L4	OIP5-AS1	hsa-miR-374b-5p	DMD	0	3.9187	0	4.47713
L4	OIP5-AS1	hsa-miR-103a-2-5p	KIF1BP	0	4.4221	0	4.9339
L4	OIP5-AS1	hsa-miR-200c-3p	KIF1BP	0	4.27414	0	3.47598
L4	OIP5-AS1	hsa-miR-103a-2-5p	PJA2	0	4.52687	0	5.70058
L4	OIP5-AS1	hsa-miR-320b	PJA2	0	5.04952	0	5.64093
L4	TUG1	hsa-miR-320b	PJA2	0	4.20552	0	4.8153
L4	OIP5-AS1	hsa-miR-103a-2-5p	PHACTR4	0	5.97378	0	5.51037
L4	OIP5-AS1	hsa-miR-29b-2-5p	PHACTR4	0	6.02658	0	5.36869
L4	OIP5-AS1	hsa-miR-142-3p	BMPR2	0	4.50357	0	5.73378
L4	LINC00641	hsa-miR-374b-5p	IPO7	0	4.21642	0	5.64159
L4	AC104447.1	hsa-miR-93-5p	IPO7	0	4.74375	0	5.53339
L4	USP3-AS1	hsa-miR-93-5p	IPO7	0	5.107	0	5.31926
L4	LINC00641	hsa-miR-1-3p	SYNJ2BP	0	5.60415	0	4.9254
L4	GAS5	hsa-miR-222-3p	LEPROT	0	5.90736	0	3.71261
L4	AP000766.1	hsa-miR-222-3p	LEPROT	0	6.048	0	4.5132
L4	SNHG16	hsa-miR-30a-3p	HNRNPUL2	0	4.2432	0	4.68705
L4	SNHG16	hsa-miR-30e-3p	HNRNPUL2	0	4.23001	0	4.82223
L4	OIP5-AS1	hsa-miR-29b-2-5p	DDX3X	0	5.68666	0	5.10398
L4	SNHG16	hsa-miR-3065-5p	DDX3X	0	6.00728	0	4.43689
L4	SNHG16	hsa-miR-30a-3p	DDX3X	0	5.80258	0	5.17254
L4	OIP5-AS1	hsa-miR-582-3p	DDX3X	0	4.59927	0	5.27513
L4	TUG1	hsa-miR-320b	VAMP2	0	5.31574	0	5.54172
L4	OIP5-AS1	hsa-miR-18b-5p	SMIM13	0	5.29868	0	4.99252
L4	LINC00622	hsa-miR-18b-5p	PARG	0	5.87657	0	5.79017
L4	OIP5-AS1	hsa-miR-18b-5p	PARG	0	5.12497	0	5.69329
L4	LINC00641	hsa-miR-374b-5p	PEG10	0	4.89236	0	4.53875
L4	A2M-AS1	hsa-miR-1-3p	PEG10	0	5.65004	0	5.47935
L4	LINC00641	hsa-miR-1-3p	PEG10	0	5.25538	0	4.89346
L4	LINC00963	hsa-let-7f-5p	KMT2B	0	4.12589	0	4.4055
L4	GAS5	hsa-let-7f-5p	KMT2B	0	3.47116	0	3.30364
L4	LINC00963	hsa-let-7g-5p	KMT2B	0	4.07101	0	4.6505
L4	GAS5	hsa-let-7g-5p	KMT2B	0	3.55957	0	3.68089
L4	AL137127.1	hsa-miR-1908-5p	KMT2B	0	3.80208	0	4.82568
L4	SNHG12	hsa-miR-1908-5p	KMT2B	0	3.04944	0	5.54613
L4	GAS5	hsa-miR-1908-5p	KMT2B	0	3.54846	0	4.9902
L4	OIP5-AS1	hsa-miR-18b-5p	ZNF8	0	4.82791	0	4.56053
L4	OIP5-AS1	hsa-miR-374b-5p	MEX3C	0	4.08717	0	4.86118
L4	LINC00641	hsa-miR-374b-5p	MEX3C	0	3.74722	0	5.00739
L4	TUG1	hsa-miR-320b	PURB	0	4.96194	0	5.36264
L4	AP000766.1	hsa-miR-222-3p	AHSA1	0	5.91591	0	4.58567
L4	HCG11	hsa-miR-222-3p	POM121	0	5.36159	0	4.23435
L4	GAS5	hsa-miR-222-3p	POM121	0	4.77247	0	2.78165
L4	AC107375.1	hsa-miR-222-3p	POM121	0	5.22581	0	3.03986
L4	AP000766.1	hsa-miR-222-3p	POM121	0	4.75063	0	3.30924
L4	GAS5	hsa-miR-222-3p	HERC4	0	6.04023	0	3.41503
L4	AC107375.1	hsa-miR-222-3p	HERC4	0	6.0394	0	3.67391
L4	HCG11	hsa-miR-222-3p	SRRT	0	4.6934	0	4.34943
L4	GAS5	hsa-miR-222-3p	SRRT	0	4.70818	0	2.53482
L4	PAXIP1-AS2	hsa-miR-222-3p	SRRT	0	4.9366	0	3.19888
L4	AP000766.1	hsa-miR-222-3p	SRRT	0	4.45986	0	3.1002
L4	HCG11	hsa-miR-222-3p	SRRM2	0	5.66583	0	5.02923
L4	PAXIP1-AS2	hsa-miR-222-3p	SRRM2	0	4.94026	0	3.49794
L4	AC107375.1	hsa-miR-222-3p	SRRM2	0	5.45083	0	3.84043
L4	AP000766.1	hsa-miR-222-3p	SRRM2	0	4.91878	0	3.78056
L4	HCG11	hsa-miR-222-3p	EEF2	0	5.75132	0	5.37008
L4	GAS5	hsa-miR-222-3p	EEF2	0	5.6636	0	3.89778
L4	PAXIP1-AS2	hsa-miR-222-3p	EEF2	0	5.77928	0	4.66034
L4	AC107375.1	hsa-miR-222-3p	EEF2	0	5.18647	0	4.3308
L4	AP000766.1	hsa-miR-222-3p	EEF2	0	5.25431	0	4.43911
L4	AC093157.1	hsa-miR-20a-5p	KIAA0100	0	5.64634	0	5.6012
L4	AC064807.1	hsa-miR-20a-5p	KIAA0100	0	6.09854	0	5.68123
L4	AC093157.1	hsa-miR-20a-5p	TUBB	0	5.14258	0	5.1767
L4	AC064807.1	hsa-miR-20a-5p	TUBB	0	6.06046	0	5.288
L4	AC126474.2	hsa-miR-17-5p	RUNDC1	0	4.56554	0	5.4481
L4	LINC00622	hsa-miR-18b-5p	TNRC6B	0	5.51567	0	5.22649
L4	OIP5-AS1	hsa-miR-18b-5p	TNRC6B	0	3.63395	0	4.40624
L4	OIP5-AS1	hsa-miR-320b	FBXO28	0	5.41642	0	5.29639
L4	TUG1	hsa-miR-320b	FBXO28	0	4.54419	0	4.68786
L4	Z97832.2	hsa-miR-4428	SOX4	0	4.20189	0	5.6447
L4	AC106820.4	hsa-miR-4428	SOX4	0	5.37886	0	5.74079
L4	AC093297.2	hsa-miR-4428	TMBIM6	0	3.92108	0	5.67956
L4	TMEM161B-AS1	hsa-miR-4428	TMBIM6	0	4.34931	0	5.37867
L4	AC060780.1	hsa-miR-4428	TMBIM6	0	3.3963	0	5.63045
L4	AC064807.1	hsa-miR-20a-5p	RUNDC1	0	5.38401	0	5.675
L4	AC126474.2	hsa-miR-20a-5p	RUNDC1	0	4.63422	0	5.46059
L4	AC104447.1	hsa-miR-93-5p	RUNDC1	0	3.24782	0	4.95959
L4	BACE1-AS	hsa-miR-139-3p	ZBTB7A	0	3.32313	0	4.6845
L4	AC093297.2	hsa-miR-4428	WAC	0	3.9672	0	5.81089
L4	TMEM161B-AS1	hsa-miR-4428	WAC	0	4.09544	0	5.56032
L4	AC106820.4	hsa-miR-4428	WAC	0	4.0263	0	5.09963
L4	NUTM2B-AS1	hsa-miR-4524a-5p	FGF2	0	5.83507	0	4.66801
L4	AC126474.2	hsa-miR-20a-5p	BCL2L2	0	5.5367	0	5.54597
L4	OIP5-AS1	hsa-miR-20a-5p	STX6	0	6.13192	0	5.41777
L4	AC093157.1	hsa-miR-20a-5p	STX6	0	4.92111	0	5.59609
L4	OIP5-AS1	hsa-miR-142-3p	RNF20	0	4.76294	0	4.96962
L4	SNHG16	hsa-miR-3065-5p	FZD5	0	5.65835	0	3.64876
L4	AC093297.2	hsa-miR-4428	ZNF8	0	3.76587	0	4.33569
L4	TMEM161B-AS1	hsa-miR-4428	ZNF8	0	4.02737	0	3.75978
L4	AC005785.1	hsa-miR-4428	ZNF8	0	4.26239	0	4.84808
L4	FTX	hsa-miR-4428	ZNF8	0	3.04699	0	4.81932
L4	TUG1	hsa-miR-7151-5p	ZNF644	0	5.17434	0	3.88573
L4	TMEM161B-AS1	hsa-miR-4428	CAVIN1	0	5.14249	0	5.89685
L4	TUG1	hsa-miR-320b	GXYLT1	0	5.13002	0	4.45326
L4	OIP5-AS1	hsa-miR-582-3p	ARL10	0	4.50671	0	4.72708
L4	OIP5-AS1	hsa-miR-7151-5p	ANKRD50	0	5.00106	0	5.05995
L4	OIP5-AS1	hsa-miR-142-3p	RO60	0	4.13347	0	4.44514
L4	OIP5-AS1	hsa-miR-142-3p	YWHAE	0	4.23839	0	4.82731
L4	AC079781.5	hsa-miR-545-5p	UGCG	0	6.04733	0	3.48675
L4	TUG1	hsa-miR-122-5p	UTP4	0	4.45742	0	5.4447
L4	NUTM2B-AS1	hsa-miR-122-5p	UTP4	0	5.70197	0	5.75475
L4	AC104447.1	hsa-miR-93-5p	TRIM37	0	4.95167	0	5.10494
L4	USP3-AS1	hsa-miR-93-5p	TRIM37	0	5.68756	0	5.11224
L4	MBNL1-AS1	hsa-miR-362-5p	RPS6KB1	0	5.71984	0	5.07009
L4	NUTM2B-AS1	hsa-miR-4524a-5p	DDX3X	0	5.02051	0	3.2091
L4	OIP5-AS1	hsa-miR-374b-5p	GSK3B	0	3.64421	0	4.39065
L4	LINC00641	hsa-miR-374b-5p	GSK3B	0	3.86621	0	4.25047
L4	OIP5-AS1	hsa-miR-374b-5p	NNT	0	4.39029	0	5.15469
L4	MUC20-OT1	hsa-miR-302d-3p	UBXN2A	0	5.264	0	4.1708
L4	AC245140.2	hsa-miR-302d-3p	UBXN2A	0	5.95776	0	4.80756
L4	NUTM2B-AS1	hsa-miR-4524a-5p	SBNO1	0	4.70964	0	3.37057
L4	NUTM2B-AS1	hsa-miR-4524a-5p	NUFIP2	0	5.59415	0	3.87162
L4	OIP5-AS1	hsa-miR-374b-5p	FZD5	0	5.2221	0	4.80007
L4	LINC00641	hsa-miR-374b-5p	FZD5	0	5.24989	0	4.47247
L4	MCM3AP-AS1	hsa-miR-130a-5p	DNAJC21	0	6.01808	0	5.69035
L4	AC104447.1	hsa-miR-145-5p	ZNF678	0	3.17071	0	5.77557
L4	AC005261.1	hsa-miR-577	WSB2	0	4.04444	0	4.03664
L4	AC104447.1	hsa-miR-93-5p	RPF2	0	3.59106	0	4.97534
L4	USP3-AS1	hsa-miR-93-5p	RPF2	0	4.07707	0	4.90421
L4	NUTM2B-AS1	hsa-miR-4524a-5p	USP48	0	5.38466	0	3.89138
L4	LINC00689	hsa-miR-29b-2-5p	RAP2C	0	4.75308	0	5.6498
L4	TUG1	hsa-miR-29b-2-5p	RAP2C	0	4.16016	0	5.63082
L4	C5orf56	hsa-miR-29b-2-5p	RAP2C	0	3.9851	0	4.45139
L4	OIP5-AS1	hsa-miR-142-3p	CBY1	0	5.09547	0	4.79488
L4	SNHG16	hsa-miR-3065-5p	YTHDF1	0	4.89109	0	4.00094
L4	AC021078.1	hsa-miR-223-3p	PDZD8	0	5.00251	0	4.73906
L4	OIP5-AS1	hsa-miR-223-3p	PDZD8	0	5.08174	0	5.04016
L4	CBR3-AS1	hsa-miR-625-5p	ORMDL3	0	4.72343	0	5.65273
L4	OIP5-AS1	hsa-miR-29b-2-5p	POGK	0	5.41205	0	4.94341
L4	TUG1	hsa-miR-29b-2-5p	POGK	0	3.48322	0	3.93512
L4	AC093297.2	hsa-miR-4428	IWS1	0	4.94279	0	5.66958
L4	TMEM161B-AS1	hsa-miR-4428	IWS1	0	4.84528	0	4.4802
L4	AL137003.2	hsa-miR-4428	IWS1	0	4.64457	0	5.41698
L4	AC005785.1	hsa-miR-4428	IWS1	0	4.49157	0	5.68225
L4	FTX	hsa-miR-4428	IWS1	0	3.83027	0	5.61849
L4	NUTM2B-AS1	hsa-miR-671-5p	KRAS	0	4.92097	0	4.66598
L4	SNHG16	hsa-miR-3065-5p	SP1	0	4.84969	0	4.98757
L4	OIP5-AS1	hsa-miR-320b	CRK	0	4.52747	0	5.65659
L4	TUG1	hsa-miR-320b	CRK	0	3.53331	0	5.19222
L4	SNHG12	hsa-miR-1908-5p	ANKRD52	0	3.36325	0	4.73952
L4	GAS5	hsa-miR-1908-5p	ANKRD52	0	4.63666	0	4.62516
L4	MIR17HG	hsa-miR-302c-3p	RBM12B	0	5.86134	0	5.59642
L4	AC245140.2	hsa-miR-302c-3p	RBM12B	0	5.93379	0	5.06299
L4	AL355488.1	hsa-miR-302b-3p	RBM12B	0	5.30855	0	4.44085
L4	MIR17HG	hsa-miR-302b-3p	RBM12B	0	6.04064	0	5.10335
L4	OIP5-AS1	hsa-miR-103a-2-5p	ZNF664	0	4.94137	0	5.25418
L4	OIP5-AS1	hsa-miR-103a-2-5p	TNPO1	0	4.44294	0	5.42177
L4	TUG1	hsa-miR-122-5p	OPTN	0	4.8514	0	5.82678
L4	SNHG1	hsa-miR-30c-1-3p	UQCRQ	0	5.22474	0	5.88836
L4	MEG3	hsa-miR-486-5p	UTP4	0	3.72335	0	4.47282
L4	LINC00963	hsa-miR-486-5p	UTP4	0	4.60763	0	4.20161
L4	OIP5-AS1	hsa-miR-200c-3p	SEC24A	0	4.13078	0	3.77756
L4	TUG1	hsa-miR-122-5p	RUNDC1	0	3.97511	0	5.53151
L4	NUTM2B-AS1	hsa-miR-122-5p	RUNDC1	0	5.66921	0	5.88712
L4	OIP5-AS1	hsa-miR-140-5p	DST	0	5.43033	0	5.73892
L4	TUG1	hsa-miR-140-5p	DST	0	4.60852	0	5.23144
L4	TUG1	hsa-miR-122-5p	XPO5	0	4.90626	0	4.95641
L4	OIP5-AS1	hsa-miR-374b-5p	SIK3	0	3.69297	0	5.21286
L4	AC093297.2	hsa-miR-4428	SH3PXD2A	0	5.03545	0	5.56283
L4	TMEM161B-AS1	hsa-miR-4428	SH3PXD2A	0	5.17104	0	5.04777
L4	AC060780.1	hsa-miR-4428	SH3PXD2A	0	4.3584	0	5.53188
L4	AC005785.1	hsa-miR-4428	SH3PXD2A	0	5.48748	0	5.83146
L4	FTX	hsa-miR-4428	SH3PXD2A	0	4.30559	0	5.81685
L4	OIP5-AS1	hsa-miR-142-3p	PANK3	0	5.00889	0	5.34383
L4	SNHG16	hsa-miR-30e-3p	HNRNPU	0	4.23595	0	5.22839
L4	OIP5-AS1	hsa-miR-142-3p	DNMT3A	0	4.72332	0	4.87273
L4	OIP5-AS1	hsa-miR-142-3p	KRAS	0	4.67226	0	5.15793
L4	OIP5-AS1	hsa-miR-200c-3p	CBLL1	0	5.08113	0	3.55603
L4	OIP5-AS1	hsa-miR-374b-5p	PARG	0	4.41913	0	4.86063
L4	SNHG16	hsa-miR-3065-5p	U2AF2	0	5.29181	0	4.3477
L4	HOTAIRM1	hsa-miR-3196	PHACTR4	0	5.89885	0	3.58063
L4	EBLN3P	hsa-miR-3196	PHACTR4	0	5.13392	0	3.62386
L4	AC106820.4	hsa-miR-4428	EIF4H	0	4.77643	0	5.52168
L4	AC093297.2	hsa-miR-4428	LUZP1	0	4.43895	0	5.17403
L4	TMEM161B-AS1	hsa-miR-4428	LUZP1	0	4.16227	0	3.98499
L4	AL137003.2	hsa-miR-4428	LUZP1	0	3.78756	0	4.92928
L4	AC060780.1	hsa-miR-4428	LUZP1	0	2.98618	0	4.30715
L4	AC005785.1	hsa-miR-4428	LUZP1	0	4.44762	0	4.93521
L4	FTX	hsa-miR-4428	LUZP1	0	3.40679	0	4.76815
L4	TUG1	hsa-miR-122-5p	TUBD1	0	4.85168	0	5.23468
L4	NUTM2B-AS1	hsa-miR-122-5p	TUBD1	0	5.69833	0	5.80772
L4	OIP5-AS1	hsa-miR-20a-5p	TRIM65	0	5.74045	0	4.93538
L4	AC104447.1	hsa-miR-20a-5p	TRIM65	0	4.29694	0	5.68438
L4	AC126474.2	hsa-miR-20a-5p	TRIM65	0	5.01879	0	4.76661
L4	GAS5	hsa-miR-30b-3p	GIPC1	0	3.75227	0	3.35831
L4	LINC00641	hsa-miR-1-3p	ENPP4	0	5.08398	0	5.23055
L4	OIP5-AS1	hsa-miR-200c-3p	RAD52	0	4.1531	0	2.75934
L4	SNHG16	hsa-miR-30e-3p	FKBP4	0	4.1899	0	4.00361
L4	LINC00641	hsa-miR-374b-5p	ST7	0	4.23777	0	5.14402
L4	NUTM2B-AS1	hsa-let-7g-5p	DHX33	0	5.34355	0	4.80682
L4	OIP5-AS1	hsa-miR-103a-2-5p	DHX33	0	4.99703	0	5.58241
L4	OIP5-AS1	hsa-miR-193a-3p	DHX33	0	3.97279	0	4.23088
L4	LINC00641	hsa-miR-1-3p	RPAP3	0	4.90438	0	3.90099
L4	OIP5-AS1	hsa-miR-200c-3p	PDK2	0	4.79747	0	4.13978
L4	SNHG16	hsa-miR-30e-3p	ETV1	0	5.89886	0	5.8642
L4	NUTM2B-AS1	hsa-let-7g-5p	ADIPOR2	0	5.73551	0	4.71277
L4	MEG3	hsa-miR-486-5p	ADIPOR2	0	4.95405	0	5.17275
L4	OIP5-AS1	hsa-miR-20a-5p	REV3L	0	5.21775	0	5.45894
L4	NUTM2B-AS1	hsa-let-7g-5p	POMT2	0	5.43732	0	3.83516
L4	OIP5-AS1	hsa-miR-200c-3p	EHD3	0	5.58349	0	4.51234
L4	MEG3	hsa-miR-486-5p	SEC63	0	3.14966	0	5.01015
L4	MEG3	hsa-miR-486-5p	VIM	0	4.55479	0	4.84947
L4	OIP5-AS1	hsa-miR-20a-5p	SLC39A9	0	5.31703	0	5.15985
L4	LINC00641	hsa-miR-1-3p	RABEP1	0	4.63296	0	4.53095
L4	LINC00641	hsa-miR-1-3p	PEX3	0	4.04153	0	4.87082
L4	OIP5-AS1	hsa-miR-20a-5p	DCUN1D1	0	6.0882	0	4.80539
L4	OIP5-AS1	hsa-miR-20a-5p	FAM120A	0	5.84402	0	5.22312
L4	SNHG1	hsa-miR-326	MRTO4	0	3.59914	0	4.20976
L4	OIP5-AS1	hsa-miR-29b-2-5p	THRAP3	0	5.75215	0	4.69612
L4	TUG1	hsa-miR-29b-2-5p	THRAP3	0	4.53659	0	4.58141
L4	SNHG16	hsa-miR-3065-5p	ARID4B	0	5.36322	0	3.80661
L4	OIP5-AS1	hsa-miR-200c-3p	KMT2C	0	3.67226	0	3.93733
L4	OIP5-AS1	hsa-miR-499a-5p	RC3H2	0	5.12209	0	5.21562
L4	AC131212.2	hsa-miR-499a-5p	RC3H2	0	5.00746	0	4.55529
L4	LINC00641	hsa-miR-1-3p	CDK14	0	4.22145	0	5.07218
L4	MEG3	hsa-miR-486-5p	CDK17	0	4.60807	0	4.11623
L4	SNHG16	hsa-miR-671-5p	POLD1	0	2.87167	0	5.254
L4	LINC00641	hsa-miR-1-3p	LIMCH1	0	5.10366	0	4.8372
L4	OIP5-AS1	hsa-miR-20a-5p	INTS13	0	5.46662	0	4.60838
L4	OIP5-AS1	hsa-miR-374b-5p	TM7SF3	0	5.12676	0	5.22652
L4	LINC00641	hsa-miR-374b-5p	TM7SF3	0	4.49617	0	4.96151
L4	LINC00641	hsa-miR-1-3p	TM7SF3	0	4.36882	0	4.9067
L4	NUTM2B-AS1	hsa-let-7g-5p	TNPO3	0	5.11464	0	4.77587
L4	OIP5-AS1	hsa-miR-20a-5p	TNPO3	0	5.34582	0	5.29688
L4	TUG1	hsa-miR-122-5p	TBC1D22B	0	4.80478	0	5.18086
L4	TUG1	hsa-miR-140-5p	SPEN	0	3.44145	0	5.75143
L4	TUG1	hsa-miR-320b	SPEN	0	4.70411	0	5.82807
L4	NUTM2B-AS1	hsa-let-7g-5p	PPP2R5A	0	5.99628	0	3.87405
L4	LINC00641	hsa-miR-1-3p	MPPED2	0	5.45375	0	4.68581
L4	SNHG16	hsa-miR-577	ZBTB11	0	4.72458	0	3.89479
L4	LINC00641	hsa-miR-1-3p	TP53BP1	0	3.87569	0	5.30959
L4	LINC00641	hsa-miR-1-3p	NUCKS1	0	4.79282	0	5.23242
L4	NUTM2B-AS1	hsa-let-7g-5p	MAPK6	0	5.74907	0	4.83001
L4	OIP5-AS1	hsa-miR-29b-2-5p	MAPK6	0	5.58803	0	5.52178
L4	TUG1	hsa-miR-29b-2-5p	MAPK6	0	4.49662	0	5.19152
L4	LINC00641	hsa-miR-1-3p	ELP1	0	4.70648	0	5.18094
L4	MEG3	hsa-miR-486-5p	ATP6AP1	0	3.61949	0	4.56042
L4	OIP5-AS1	hsa-miR-29b-2-5p	ZFYVE26	0	5.30925	0	4.97614
L4	TUG1	hsa-miR-29b-2-5p	ZFYVE26	0	3.99366	0	4.87996
L4	SNHG16	hsa-miR-30e-3p	MARK2	0	5.70715	0	5.41504
L4	NUTM2B-AS1	hsa-let-7g-5p	P4HA2	0	4.55664	0	4.17707
L4	SNHG16	hsa-miR-30a-3p	TRNT1	0	5.58157	0	5.66386
L4	SNHG16	hsa-miR-30e-3p	TRNT1	0	5.73503	0	5.75174
L4	LINC00641	hsa-miR-1-3p	SCARB1	0	4.08861	0	5.05566
L4	SNHG16	hsa-miR-3065-5p	GSDMB	0	5.06846	0	4.04156
L4	OIP5-AS1	hsa-miR-29b-2-5p	KDM5A	0	5.27361	0	5.07084
L4	TUG1	hsa-miR-29b-2-5p	KDM5A	0	3.45723	0	4.51608
L4	AC104447.1	hsa-miR-93-5p	FERMT2	0	5.16527	0	5.20855
L4	SNHG16	hsa-miR-3065-5p	FRY	0	5.15189	0	4.8694
L4	OIP5-AS1	hsa-miR-499a-5p	PICALM	0	5.91581	0	4.84079
L4	TUG1	hsa-miR-499a-5p	PICALM	0	4.35249	0	3.75481
L4	AC131212.2	hsa-miR-499a-5p	PICALM	0	5.48882	0	4.33092
L4	OIP5-AS1	hsa-miR-140-5p	CELSR1	0	4.49805	0	4.7571
L4	OIP5-AS1	hsa-miR-140-5p	ZNF37A	0	5.23592	0	5.23249
L4	TUG1	hsa-miR-140-5p	ZNF37A	0	3.26464	0	4.52358
L4	MEG3	hsa-miR-486-5p	KLHL20	0	3.86661	0	5.19597
L4	LINC00641	hsa-miR-1-3p	TOP2B	0	5.35953	0	5.25991
L4	LINC00641	hsa-miR-1-3p	PCM1	0	5.32285	0	4.59563
L4	OIP5-AS1	hsa-miR-582-3p	ITCH	0	4.78089	0	5.51748
L4	MEG3	hsa-miR-486-5p	SAR1A	0	4.87019	0	4.11981
L4	LINC00641	hsa-miR-1-3p	SMARCA2	0	4.36503	0	4.72555
L4	LINC00847	hsa-miR-190a-5p	CPOX	0	5.1127	0	4.02246
L4	NUTM2B-AS1	hsa-miR-190a-5p	CPOX	0	5.56601	0	4.51659
L4	LINC00641	hsa-miR-1-3p	ZNF510	0	4.83431	0	4.3605
L4	OIP5-AS1	hsa-miR-140-5p	KAT6A	0	5.43584	0	5.17639
L4	TUG1	hsa-miR-140-5p	KAT6A	0	3.9271	0	4.37317
L4	OIP5-AS1	hsa-miR-20a-5p	KAT6A	0	5.93673	0	4.7412
L4	SNHG16	hsa-miR-3065-5p	ZNF264	0	5.23059	0	4.37753
L4	TUG1	hsa-miR-499a-5p	TXLNA	0	4.49253	0	4.94111
L4	AC131212.2	hsa-miR-499a-5p	TXLNA	0	5.33559	0	4.92528
L4	NUTM2B-AS1	hsa-let-7g-5p	CHERP	0	6.0366	0	4.83423
L4	NUTM2B-AS1	hsa-let-7g-5p	ATG16L1	0	5.43914	0	4.91996
L4	MEG3	hsa-miR-486-5p	USP40	0	4.10614	0	5.22644
L4	LINC00641	hsa-miR-1-3p	DNAJA1	0	5.39519	0	4.65823
L4	MEG3	hsa-miR-486-5p	MTMR2	0	4.81081	0	5.1159
L4	MEG3	hsa-miR-486-5p	ATXN7L3	0	3.89863	0	5.60149
L4	MEG3	hsa-miR-486-5p	KLHL42	0	3.59852	0	4.91995
L4	OIP5-AS1	hsa-miR-103a-2-5p	DDX18	0	5.7665	0	5.58049
L4	LINC00641	hsa-miR-1-3p	GNA11	0	4.04561	0	4.96433
L4	LINC00641	hsa-miR-1-3p	DYNLL1	0	4.17997	0	4.49462
L4	OIP5-AS1	hsa-miR-20a-5p	TMEM230	0	6.10866	0	5.82644
L4	LINC00641	hsa-miR-1-3p	CDIP1	0	5.24747	0	5.13711
L4	LINC00641	hsa-miR-1-3p	RBM41	0	5.2561	0	5.31367
L4	OIP5-AS1	hsa-miR-103a-2-5p	RCOR1	0	5.31439	0	5.30998
L4	OIP5-AS1	hsa-miR-20a-5p	GPATCH2L	0	4.63826	0	4.50737
L4	LINC00641	hsa-miR-1-3p	PAPOLA	0	4.70073	0	3.77644
L4	OIP5-AS1	hsa-miR-20a-5p	GOLGA3	0	5.66508	0	5.41443
L4	OIP5-AS1	hsa-miR-374b-5p	RGS17	0	5.37753	0	4.76655
L4	LINC00641	hsa-miR-374b-5p	RGS17	0	5.53806	0	4.45036
L4	TUG1	hsa-miR-122-5p	SEC22C	0	5.2997	0	4.96306
L4	OIP5-AS1	hsa-miR-103a-2-5p	CDC23	0	4.56087	0	4.85841
L4	OIP5-AS1	hsa-miR-193a-3p	SUCO	0	4.96874	0	5.81523
L4	OIP5-AS1	hsa-miR-29b-2-5p	SUCO	0	5.70158	0	5.66832
L4	AC104447.1	hsa-miR-93-5p	ARCN1	0	3.94402	0	5.26615
L4	NUTM2B-AS1	hsa-let-7g-5p	ARCN1	0	5.42826	0	4.41718
L4	AC104447.1	hsa-miR-93-5p	BAMBI	0	4.34404	0	5.44093
L4	SNHG16	hsa-miR-30e-3p	BRPF3	0	5.45499	0	5.74722
L4	LINC00641	hsa-miR-1-3p	POLDIP3	0	3.99032	0	4.3713
L4	NUTM2B-AS1	hsa-let-7g-5p	MIEF1	0	4.94755	0	3.69589
L4	OIP5-AS1	hsa-miR-200c-3p	MIEF1	0	4.49888	0	3.82008
L4	SNHG16	hsa-miR-30e-3p	SLC25A17	0	4.36474	0	4.29722
L4	OIP5-AS1	hsa-miR-103a-2-5p	ZC3H7B	0	4.75663	0	5.28385
L4	OIP5-AS1	hsa-miR-200c-3p	DESI1	0	5.36034	0	4.0844
L4	MEG3	hsa-miR-486-5p	DESI1	0	5.16102	0	5.2198
L4	NUTM2B-AS1	hsa-let-7g-5p	ZBED4	0	5.5206	0	5.02742
L4	AC104447.1	hsa-miR-145-5p	ZBED4	0	2.12941	0	4.88311
L4	TUG1	hsa-miR-2355-3p	DICER1	0	3.62565	0	4.66317
L4	AC104447.1	hsa-miR-93-5p	GSKIP	0	4.32885	0	4.59887
L4	SNHG16	hsa-miR-30e-3p	BRMS1L	0	3.80002	0	4.96376
L4	OIP5-AS1	hsa-miR-29b-2-5p	PRELID3B	0	5.41405	0	5.24911
L4	TUG1	hsa-miR-29b-2-5p	PRELID3B	0	3.92166	0	4.78811
L4	MEG3	hsa-miR-486-5p	GID8	0	4.53645	0	5.57034
L4	NUTM2B-AS1	hsa-let-7g-5p	SLC52A3	0	5.50803	0	4.0568
L4	OIP5-AS1	hsa-miR-103a-2-5p	CDK5RAP1	0	5.38391	0	4.78208
L4	TUG1	hsa-miR-140-5p	RPRD1B	0	4.27082	0	5.64983
L4	OIP5-AS1	hsa-miR-499a-5p	RNMT	0	5.95634	0	5.67762
L4	TUG1	hsa-miR-499a-5p	RNMT	0	4.86205	0	4.88455
L4	AC131212.2	hsa-miR-499a-5p	RNMT	0	6.00121	0	5.40799
L4	LINC00641	hsa-miR-1-3p	CD99L2	0	4.42621	0	4.95778
L4	LINC00641	hsa-miR-1-3p	HTATSF1	0	4.78066	0	3.94218
L4	OIP5-AS1	hsa-miR-20a-5p	ARMCX3	0	5.67064	0	5.18586
L4	NUTM2B-AS1	hsa-let-7g-5p	STK24	0	5.19241	0	5.04233
L4	OIP5-AS1	hsa-miR-20a-5p	KATNAL1	0	5.61809	0	5.25991
L4	SNHG1	hsa-miR-499a-3p	LYRM1	0	4.58363	0	5.40421
L4	SNHG16	hsa-miR-3065-5p	GGA2	0	5.40855	0	3.71458
L4	LINC00641	hsa-miR-1-3p	CCP110	0	4.57262	0	4.27107
L4	LINC00641	hsa-miR-1-3p	CSK	0	3.46093	0	4.8885
L4	TUG1	hsa-miR-140-5p	HERC1	0	3.26398	0	5.83453
L4	LINC00641	hsa-miR-1-3p	TJP1	0	5.16255	0	5.36263
L4	LINC00641	hsa-miR-1-3p	NBN	0	5.24134	0	5.31711
L4	OIP5-AS1	hsa-miR-103a-2-5p	IMPAD1	0	4.75108	0	5.45778
L4	LINC00641	hsa-miR-1-3p	LEPROTL1	0	4.42033	0	5.14818
L4	MEG3	hsa-miR-486-5p	CLPTM1	0	3.98427	0	5.62752
L4	OIP5-AS1	hsa-miR-103a-2-5p	BCAT2	0	5.51724	0	5.04162
L4	OIP5-AS1	hsa-miR-142-3p	GSK3A	0	5.11519	0	5.66923
L4	NUTM2B-AS1	hsa-miR-671-5p	SSBP1	0	4.04739	0	5.10555
L4	AC104447.1	hsa-miR-93-5p	FKBP14	0	3.02193	0	3.87218
L4	OIP5-AS1	hsa-miR-140-5p	GARS	0	5.86207	0	5.56238
L4	AC104447.1	hsa-miR-20a-5p	GARS	0	5.41457	0	5.76878
L4	SNHG16	hsa-miR-30e-3p	GLCCI1	0	5.90602	0	5.60738
L4	OIP5-AS1	hsa-miR-20a-5p	ZNF862	0	5.70976	0	5.70064
L4	LINC00641	hsa-miR-1-3p	ANKMY2	0	4.70706	0	5.32873
L4	NUTM2B-AS1	hsa-let-7g-5p	FKTN	0	5.08153	0	4.4433
L4	LINC00641	hsa-miR-1-3p	SUFU	0	3.99444	0	4.5462
L4	OIP5-AS1	hsa-miR-20a-5p	PITRM1	0	5.25956	0	4.9146
L4	OIP5-AS1	hsa-miR-320b	PITRM1	0	5.73128	0	5.62797
L4	TUG1	hsa-miR-320b	PITRM1	0	4.4205	0	5.11338
L4	SNHG1	hsa-miR-499a-3p	PPIF	0	5.27555	0	5.39428
L4	LINC00641	hsa-miR-1-3p	CBX1	0	4.38123	0	4.73909
L4	TUG1	hsa-miR-140-5p	MED13	0	3.56259	0	5.55655
L4	OIP5-AS1	hsa-miR-200c-3p	MED13	0	4.26988	0	3.88179
L4	OIP5-AS1	hsa-miR-200c-3p	CPD	0	5.02199	0	3.38233
L4	OIP5-AS1	hsa-miR-103a-2-5p	PPP1R9B	0	5.81931	0	5.49751
L4	TUG1	hsa-miR-122-5p	PPP1R9B	0	4.99763	0	4.87871
L4	NUTM2B-AS1	hsa-let-7g-5p	TNFAIP1	0	5.93772	0	4.2614
L4	SNHG16	hsa-miR-30a-3p	PMP22	0	4.71902	0	4.73047
L4	OIP5-AS1	hsa-miR-20a-5p	SLAIN2	0	5.50409	0	5.71392
L4	NUTM2B-AS1	hsa-let-7g-5p	UBE2D3	0	4.93111	0	4.87284
L4	SNHG16	hsa-miR-30e-3p	GAB1	0	5.52131	0	4.54117
L4	SNHG1	hsa-miR-499a-3p	ZPR1	0	4.07827	0	5.24488
L4	LINC00641	hsa-miR-1-3p	SC5D	0	5.16687	0	4.46146
L4	LINC00641	hsa-miR-1-3p	KMT5B	0	3.49878	0	4.85798
L4	TUG1	hsa-miR-140-5p	NUP98	0	2.97797	0	5.44458
L4	OIP5-AS1	hsa-miR-200c-3p	HPS5	0	4.11432	0	3.6397
L4	OIP5-AS1	hsa-miR-20a-5p	HPS5	0	4.83229	0	5.60929
L4	OIP5-AS1	hsa-miR-193a-3p	MLEC	0	4.15706	0	4.72177
L4	MEG3	hsa-miR-486-5p	RSRC2	0	4.00073	0	4.70178
L4	NUTM2B-AS1	hsa-miR-671-5p	GPN3	0	4.76165	0	5.03648
L4	SNHG16	hsa-miR-671-5p	GPN3	0	4.28567	0	5.27323
L4	OIP5-AS1	hsa-miR-193a-3p	TIMELESS	0	4.70943	0	4.21276
L4	TUG1	hsa-miR-122-5p	CHD4	0	5.0071	0	5.09698
L4	OIP5-AS1	hsa-miR-193a-3p	CHD4	0	4.88715	0	5.25482
L4	OIP5-AS1	hsa-miR-29b-2-5p	CHD4	0	5.63588	0	5.32129
L4	TUG1	hsa-miR-29b-2-5p	CHD4	0	3.84265	0	4.44443
L4	OIP5-AS1	hsa-miR-320b	CDCA3	0	5.97374	0	5.47617
L4	SNHG16	hsa-miR-577	ATN1	0	3.38627	0	4.97712
L4	GUSBP11	hsa-miR-671-5p	ATN1	0	2.17475	0	5.56204
L4	SNHG16	hsa-miR-671-5p	ATN1	0	2.76709	0	4.85166
L4	SNHG16	hsa-miR-30e-3p	C12orf57	0	3.73109	0	5.12292
L4	AC104447.1	hsa-miR-93-5p	PAK1IP1	0	3.31287	0	4.16252
L4	OIP5-AS1	hsa-miR-499a-5p	MAN1A1	0	5.79712	0	5.10539
L4	LINC00641	hsa-miR-1-3p	UST	0	3.94234	0	5.26232
L4	OIP5-AS1	hsa-miR-103a-2-5p	MCM3	0	4.94824	0	5.32649
L4	SNHG16	hsa-miR-671-5p	MCM3	0	2.63676	0	5.06506
L4	TUG1	hsa-miR-140-5p	RAB23	0	4.26437	0	5.30355
L4	NUTM2B-AS1	hsa-let-7g-5p	E2F3	0	6.07185	0	4.84722
L4	OIP5-AS1	hsa-miR-140-5p	GMNN	0	5.29845	0	5.27326
L4	LINC00641	hsa-miR-1-3p	PHACTR2	0	4.82626	0	4.61957
L4	TUG1	hsa-miR-499a-5p	PDE10A	0	4.84297	0	5.33606
L4	AC131212.2	hsa-miR-499a-5p	PDE10A	0	5.70333	0	5.68801
L4	OIP5-AS1	hsa-miR-200c-3p	MRPS30	0	4.1468	0	3.06527
L4	OIP5-AS1	hsa-miR-20a-5p	FAF2	0	5.51303	0	5.89194
L4	MEG3	hsa-miR-486-5p	FAF2	0	4.11659	0	5.27577
L4	LINC00641	hsa-miR-1-3p	CNOT6	0	4.04162	0	4.50664
L4	LINC00641	hsa-miR-1-3p	DROSHA	0	3.4207	0	3.95588
L4	LINC00641	hsa-miR-1-3p	NR3C1	0	4.62246	0	5.38428
L4	OIP5-AS1	hsa-miR-20a-5p	ARMC8	0	5.91986	0	5.7572
L4	LINC00641	hsa-miR-1-3p	ATP6V1A	0	3.63355	0	3.70371
L4	OIP5-AS1	hsa-miR-193a-3p	EIF4G1	0	5.24295	0	5.83946
L4	TUG1	hsa-miR-122-5p	NEK4	0	4.21071	0	3.99799
L4	NUTM2B-AS1	hsa-miR-122-5p	NEK4	0	5.99641	0	4.72072
L4	OIP5-AS1	hsa-miR-20a-5p	MOB1A	0	5.15817	0	5.53014
L4	OIP5-AS1	hsa-miR-29b-2-5p	MOB1A	0	5.18229	0	5.30126
L4	OIP5-AS1	hsa-miR-200c-3p	RTKN	0	5.16058	0	3.56612
L4	NUTM2B-AS1	hsa-miR-190a-5p	SLC35F5	0	4.75368	0	3.03173
L4	OIP5-AS1	hsa-miR-29b-2-5p	SLC35F5	0	5.63329	0	4.90271
L4	NUTM2B-AS1	hsa-let-7g-5p	ACTR3	0	5.1311	0	4.10522
L4	LINC00641	hsa-miR-1-3p	GPD2	0	5.11446	0	4.61281
L4	OIP5-AS1	hsa-miR-140-5p	MPV17	0	5.96719	0	5.73069
L4	OIP5-AS1	hsa-miR-29b-2-5p	GTF3C2	0	4.7793	0	5.0305
L4	AC104447.1	hsa-miR-93-5p	PPM1G	0	4.42471	0	5.32379
L4	OIP5-AS1	hsa-miR-29b-2-5p	PAPOLG	0	5.64822	0	4.99097
L4	TUG1	hsa-miR-29b-2-5p	PAPOLG	0	4.22022	0	4.59242
L4	OIP5-AS1	hsa-miR-20a-5p	MARK1	0	5.29957	0	4.68302
L4	NUTM2B-AS1	hsa-let-7g-5p	GPX7	0	5.98019	0	5.46713
L4	LINC00641	hsa-miR-1-3p	FAM20B	0	3.70573	0	4.21276
L4	OIP5-AS1	hsa-miR-200c-3p	ASH1L	0	4.32419	0	2.81072
L4	OIP5-AS1	hsa-miR-140-5p	SMG7	0	5.44955	0	5.82047
L4	OIP5-AS1	hsa-miR-20a-5p	SMG7	0	5.99607	0	5.45545
L4	TUG1	hsa-miR-122-5p	NSUN4	0	4.31676	0	4.99578
L4	OIP5-AS1	hsa-miR-103a-2-5p	RCOR3	0	5.1394	0	4.97878
L4	OIP5-AS1	hsa-miR-20a-5p	DHDDS	0	5.14901	0	4.91635
L4	OIP5-AS1	hsa-miR-103a-2-5p	RCN2	0	5.34774	0	5.08423
L4	OIP5-AS1	hsa-miR-29b-2-5p	RCN2	0	5.77345	0	4.38196
L4	OIP5-AS1	hsa-miR-499a-5p	RCN2	0	5.94949	0	4.51382
L4	AC131212.2	hsa-miR-499a-5p	RCN2	0	5.47132	0	4.27347
L4	LINC00641	hsa-miR-1-3p	STAG1	0	5.47089	0	4.87961
L4	OIP5-AS1	hsa-miR-29b-2-5p	ATF6	0	5.89455	0	4.91224
L4	TUG1	hsa-miR-29b-2-5p	ATF6	0	4.21174	0	4.32029
L4	OIP5-AS1	hsa-miR-103a-2-5p	SPCS2	0	5.06354	0	5.35546
L4	OIP5-AS1	hsa-miR-18b-5p	ANKRD13C	0	4.22985	0	5.10352
L4	OIP5-AS1	hsa-miR-20a-5p	ANKRD13C	0	4.95843	0	5.03949
L4	AC104447.1	hsa-miR-20a-5p	ANKRD13C	0	3.66635	0	5.75287
L4	NUTM2B-AS1	hsa-miR-671-5p	RAD23B	0	4.21694	0	3.97226
L4	MEG3	hsa-miR-486-5p	FBXW2	0	5.1096	0	4.77673
L4	TUG1	hsa-miR-122-5p	PPP6C	0	5.12936	0	5.62465
L4	TUG1	hsa-miR-499a-5p	PPP6C	0	4.62433	0	4.46438
L4	TUG1	hsa-miR-499a-5p	YLPM1	0	4.98571	0	5.36488
L4	LINC00641	hsa-miR-1-3p	MLH3	0	4.22266	0	4.00413
L4	OIP5-AS1	hsa-miR-193a-3p	TTLL5	0	5.38248	0	4.87003
L4	MEG3	hsa-miR-486-5p	SLIRP	0	5.0922	0	5.84057
L4	OIP5-AS1	hsa-miR-20a-5p	TMEM214	0	5.58753	0	4.93748
L4	OIP5-AS1	hsa-miR-103a-2-5p	ATAD2B	0	4.39225	0	4.75073
L4	OIP5-AS1	hsa-miR-20a-5p	CD274	0	5.53415	0	5.20523
L4	AC104447.1	hsa-miR-20a-5p	CD274	0	4.76561	0	5.71562
L4	OIP5-AS1	hsa-miR-140-5p	PROSER1	0	5.7386	0	5.32534
L4	AC104447.1	hsa-miR-20a-5p	PROSER1	0	5.16807	0	5.24124
L4	LINC00641	hsa-miR-1-3p	KDM3B	0	4.73306	0	5.24343
L4	OIP5-AS1	hsa-miR-20a-5p	ARL1	0	4.80384	0	4.67253
L4	AC104447.1	hsa-miR-93-5p	MAPK8IP1	0	4.58949	0	5.20543
L4	LINC00641	hsa-miR-1-3p	TRMT13	0	5.04452	0	4.88168
L4	MEG3	hsa-miR-486-5p	SEPTIN7	0	4.4858	0	4.88366
L4	LINC00641	hsa-miR-1-3p	FAM126A	0	4.14062	0	3.76749
L4	NUTM2B-AS1	hsa-let-7g-5p	CHST3	0	5.84901	0	4.50247
L4	AC104447.1	hsa-miR-93-5p	CHST3	0	4.0946	0	5.50517
L4	SNHG16	hsa-miR-30e-3p	CDKN2C	0	4.59357	0	4.92055
L4	OIP5-AS1	hsa-miR-140-5p	RASSF8	0	5.2811	0	5.46995
L4	TUG1	hsa-miR-140-5p	RASSF8	0	3.45748	0	4.94039
L4	OIP5-AS1	hsa-miR-20a-5p	RASSF8	0	5.76088	0	5.12452
L4	OIP5-AS1	hsa-miR-200c-3p	ZC3H13	0	4.52864	0	3.57575
L4	AC104447.1	hsa-miR-93-5p	NDUFAF4	0	5.16549	0	5.85696
L4	LINC00641	hsa-miR-1-3p	KCNJ2	0	5.5157	0	5.28924
L4	OIP5-AS1	hsa-miR-18b-5p	AGO2	0	3.82178	0	4.439
L4	OIP5-AS1	hsa-miR-200c-3p	AGO2	0	3.73053	0	2.40845
L4	OIP5-AS1	hsa-miR-20a-5p	AGO2	0	5.01501	0	4.53097
L4	AC104447.1	hsa-miR-20a-5p	AGO2	0	4.21224	0	5.49045
L4	OIP5-AS1	hsa-miR-223-3p	AGO2	0	3.86204	0	2.86468
L4	AC104447.1	hsa-miR-93-5p	AGO2	0	3.86753	0	4.41389
L4	SNHG16	hsa-miR-3065-5p	RAB22A	0	4.16222	0	4.89962
L4	LINC00641	hsa-miR-1-3p	MTRR	0	5.25421	0	5.09339
L4	LINC00641	hsa-miR-1-3p	AARS2	0	5.24982	0	3.65853
L4	OIP5-AS1	hsa-miR-20a-5p	MAD2L1BP	0	5.32643	0	5.23783
L4	OIP5-AS1	hsa-miR-200c-3p	SSR1	0	5.3191	0	3.76132
L4	OIP5-AS1	hsa-miR-20a-5p	SSR1	0	5.79294	0	5.84281
L4	OIP5-AS1	hsa-miR-200c-3p	MED1	0	4.83815	0	3.7451
L4	OIP5-AS1	hsa-miR-20a-5p	MED1	0	5.71485	0	5.21483
L4	OIP5-AS1	hsa-miR-20a-5p	CD93	0	5.9612	0	5.83088
L4	AC104447.1	hsa-miR-20a-5p	CD93	0	4.55851	0	5.75515
L4	OIP5-AS1	hsa-miR-20a-5p	HNRNPR	0	4.96731	0	5.06853
L4	GUSBP11	hsa-miR-671-5p	HECTD3	0	2.45156	0	5.87081
L4	SNHG16	hsa-miR-671-5p	HECTD3	0	3.06169	0	4.98568
L4	LINC00847	hsa-miR-190a-5p	DYRK2	0	4.75185	0	3.65042
L4	LINC00641	hsa-miR-1-3p	AKAP9	0	6.05415	0	5.68144
L4	LINC00641	hsa-miR-1-3p	TMOD2	0	5.26079	0	4.21777
L4	NUTM2B-AS1	hsa-let-7g-5p	SPCS3	0	6.00334	0	4.46209
L4	SNHG16	hsa-miR-30a-3p	SPCS3	0	5.24923	0	5.46005
L4	SNHG16	hsa-miR-30e-3p	SPCS3	0	5.32811	0	5.40461
L4	OIP5-AS1	hsa-miR-29b-2-5p	GNL3L	0	5.54422	0	5.89633
L4	MEG3	hsa-miR-486-5p	COLGALT1	0	4.51058	0	4.30713
L4	NUTM2B-AS1	hsa-let-7g-5p	CAMSAP1	0	6.05434	0	4.17876
L4	OIP5-AS1	hsa-miR-193a-3p	CAMSAP1	0	4.47188	0	5.19711
L4	OIP5-AS1	hsa-miR-582-3p	CAMSAP1	0	4.68275	0	5.37496
L4	SNHG1	hsa-miR-484	ADRM1	0	4.47713	0	5.26153
L4	SNHG16	hsa-miR-30a-3p	EIF2S3	0	4.34647	0	5.87053
L4	OIP5-AS1	hsa-miR-193a-3p	SLC35D2	0	5.40763	0	5.66212
L4	LINC00641	hsa-miR-1-3p	PRRG1	0	5.9967	0	5.12038
L4	LINC00641	hsa-miR-1-3p	RGN	0	5.44204	0	4.45889
L4	MEG3	hsa-miR-486-5p	PPT1	0	4.1494	0	4.97794
L4	OIP5-AS1	hsa-miR-193a-3p	PSME3	0	4.65762	0	4.69576
L4	OIP5-AS1	hsa-miR-29b-2-5p	PSME3	0	5.63835	0	5.00679
L4	OIP5-AS1	hsa-miR-582-3p	PSME3	0	5.44325	0	5.11662
L4	NUTM2B-AS1	hsa-let-7g-5p	PPFIA1	0	6.0148	0	4.09764
L4	OIP5-AS1	hsa-miR-29b-2-5p	PTCD3	0	5.63204	0	4.51013
L4	TUG1	hsa-miR-29b-2-5p	PTCD3	0	4.36692	0	4.29186
L4	OIP5-AS1	hsa-miR-499a-5p	PRKAA1	0	5.97728	0	4.96502
L4	AC131212.2	hsa-miR-499a-5p	PRKAA1	0	5.58739	0	4.38241
L4	TUG1	hsa-miR-122-5p	VPS13B	0	5.67322	0	5.46917
L4	OIP5-AS1	hsa-miR-103a-2-5p	VPS4A	0	5.08469	0	5.58882
L4	OIP5-AS1	hsa-miR-499a-5p	POLR3F	0	5.96024	0	5.04641
L4	TUG1	hsa-miR-499a-5p	POLR3F	0	4.58449	0	4.05512
L4	AC131212.2	hsa-miR-499a-5p	POLR3F	0	5.40843	0	4.56927
L4	OIP5-AS1	hsa-miR-193a-3p	ATP13A3	0	4.83426	0	4.67169
L4	OIP5-AS1	hsa-miR-200c-3p	ATP13A3	0	4.14834	0	4.04296
L4	OIP5-AS1	hsa-miR-20a-5p	ATP13A3	0	5.81658	0	5.82835
L4	AC104447.1	hsa-miR-93-5p	ATP13A3	0	4.32472	0	4.72883
L4	SNHG16	hsa-miR-671-5p	IPO8	0	3.20449	0	4.88173
L4	NUTM2B-AS1	hsa-let-7g-5p	MEN1	0	5.14598	0	4.45303
L4	OIP5-AS1	hsa-miR-103a-2-5p	THUMPD3	0	5.15155	0	5.2048
L4	LINC00641	hsa-miR-1-3p	KIDINS220	0	4.28599	0	5.41385
L4	OIP5-AS1	hsa-miR-20a-5p	CLOCK	0	6.13793	0	5.76164
L4	LINC00641	hsa-miR-1-3p	DTX1	0	3.31661	0	4.52989
L4	NUTM2B-AS1	hsa-let-7g-5p	SYNCRIP	0	5.63179	0	4.09257
L4	OIP5-AS1	hsa-miR-103a-2-5p	SYNCRIP	0	5.31599	0	5.59924
L4	OIP5-AS1	hsa-miR-499a-5p	MAP3K7	0	5.5353	0	5.47033
L4	TUG1	hsa-miR-499a-5p	MAP3K7	0	3.91081	0	4.39007
L4	AC131212.2	hsa-miR-499a-5p	MAP3K7	0	5.41501	0	5.10084
L4	SNHG16	hsa-miR-3065-5p	OS9	0	5.09271	0	4.67545
L4	AC104447.1	hsa-miR-20a-5p	CD164	0	3.86367	0	5.29748
L4	MBNL1-AS1	hsa-miR-362-5p	CD164	0	4.97335	0	5.56594
L4	AC104447.1	hsa-miR-93-5p	CD164	0	3.31231	0	4.27735
L4	OIP5-AS1	hsa-miR-29b-2-5p	CCT7	0	5.49605	0	5.91143
L4	TUG1	hsa-miR-29b-2-5p	CCT7	0	3.57224	0	5.09082
L4	NUTM2B-AS1	hsa-let-7g-5p	EIF4E2	0	4.38669	0	4.40843
L4	OIP5-AS1	hsa-miR-200c-3p	ARMC9	0	5.68355	0	3.69605
L4	OIP5-AS1	hsa-miR-320b	WASHC4	0	5.98095	0	5.8557
L4	TUG1	hsa-miR-320b	WASHC4	0	4.79056	0	5.40489
L4	OIP5-AS1	hsa-miR-20a-5p	LRCH1	0	5.80448	0	5.26073
L4	OIP5-AS1	hsa-miR-193a-3p	DDX56	0	3.73042	0	4.72872
L4	NUTM2B-AS1	hsa-let-7g-5p	RSAD1	0	6.05527	0	5.56112
L4	TUG1	hsa-miR-320b	NMT1	0	4.31907	0	5.51669
L4	OIP5-AS1	hsa-miR-103a-2-5p	SRSF1	0	6.1288	0	5.48436
L4	SNHG16	hsa-miR-30e-3p	NCBP1	0	5.72878	0	4.41082
L4	OIP5-AS1	hsa-miR-374b-5p	NCBP1	0	3.76005	0	4.34944
L4	LINC00641	hsa-miR-374b-5p	NCBP1	0	4.07483	0	4.00212
L4	LINC00641	hsa-miR-1-3p	NCBP1	0	4.93385	0	3.84925
L4	OIP5-AS1	hsa-miR-20a-5p	SLC22A23	0	5.45488	0	5.87924
L4	TUG1	hsa-miR-122-5p	CCDC90B	0	5.01176	0	5.37098
L4	OIP5-AS1	hsa-miR-499a-5p	RNF121	0	5.04921	0	4.24796
L4	AC131212.2	hsa-miR-499a-5p	RNF121	0	4.59892	0	3.38297
L4	OIP5-AS1	hsa-miR-499a-5p	ACTR2	0	5.95815	0	4.58373
L4	AC131212.2	hsa-miR-499a-5p	ACTR2	0	5.41915	0	3.87641
L4	NUTM2B-AS1	hsa-let-7g-5p	PREB	0	5.19511	0	5.11378
L4	OIP5-AS1	hsa-miR-20a-5p	FBXO11	0	6.14089	0	4.25614
L4	OIP5-AS1	hsa-miR-20a-5p	ACTR1A	0	6.13675	0	5.38122
L4	TUG1	hsa-miR-29b-2-5p	ACTR1A	0	4.30111	0	4.14331
L4	LINC00641	hsa-miR-374b-5p	DNAJC13	0	3.49481	0	4.94496
L4	LINC00641	hsa-miR-1-3p	DNAJC13	0	4.584	0	5.13654
L4	NUTM2B-AS1	hsa-let-7g-5p	DNA2	0	5.8256	0	4.77088
L4	OIP5-AS1	hsa-miR-142-3p	WDR12	0	4.97337	0	4.40013
L4	SNHG16	hsa-miR-671-5p	AP1AR	0	3.26836	0	5.76734
L4	LINC00847	hsa-miR-190a-5p	SCAF11	0	4.48375	0	4.47178
L4	OIP5-AS1	hsa-miR-20a-5p	CRTC3	0	5.97647	0	5.5616
L4	OIP5-AS1	hsa-miR-200c-3p	GLYR1	0	5.8581	0	4.16669
L4	LINC00641	hsa-miR-1-3p	CDR2	0	4.60533	0	5.10616
L4	TUG1	hsa-miR-122-5p	PDPK1	0	3.95768	0	4.70353
L4	NUTM2B-AS1	hsa-miR-122-5p	PDPK1	0	5.55586	0	5.34913
L4	OIP5-AS1	hsa-miR-20a-5p	PDPK1	0	5.25695	0	5.56127
L4	AC104447.1	hsa-miR-20a-5p	PDPK1	0	4.16492	0	5.86223
L4	LINC00641	hsa-miR-1-3p	RPRD1A	0	4.80057	0	4.3236
L4	AC104447.1	hsa-miR-93-5p	FOXK2	0	4.23452	0	5.27778
L4	MEG3	hsa-miR-486-5p	SAMD1	0	4.34824	0	5.65063
L4	OIP5-AS1	hsa-miR-20a-5p	DPP9	0	5.32347	0	5.62868
L4	AC104447.1	hsa-miR-20a-5p	DPP9	0	4.10335	0	5.89812
L4	MEG3	hsa-miR-486-5p	DPP9	0	4.59636	0	4.98478
L4	OIP5-AS1	hsa-miR-20a-5p	PRKACB	0	5.55722	0	5.25377
L4	OIP5-AS1	hsa-miR-200c-3p	PRKACB	0	5.20417	0	3.38613
L4	LINC00641	hsa-miR-1-3p	USP21	0	4.05963	0	4.10168
L4	OIP5-AS1	hsa-miR-374b-5p	SNX27	0	3.70861	0	5.01056
L4	LINC00641	hsa-miR-374b-5p	SNX27	0	3.75253	0	5.0644
L4	LINC00641	hsa-miR-1-3p	SNX27	0	4.87276	0	5.79299
L4	NUTM2B-AS1	hsa-let-7g-5p	CERS2	0	6.03868	0	5.11623
L4	OIP5-AS1	hsa-miR-29b-2-5p	CERS2	0	5.60294	0	5.63508
L4	TUG1	hsa-miR-29b-2-5p	CERS2	0	3.85997	0	5.03423
L4	OIP5-AS1	hsa-miR-20a-5p	UBAP2L	0	5.80882	0	5.83414
L4	TUG1	hsa-miR-29b-2-5p	UBAP2L	0	4.02113	0	5.24482
L4	OIP5-AS1	hsa-miR-20a-5p	AMMECR1L	0	5.38207	0	5.06013
L4	OIP5-AS1	hsa-miR-499a-5p	RHBDD1	0	5.10757	0	4.89322
L4	MEG3	hsa-miR-486-5p	RAB5A	0	4.59748	0	5.30682
L4	OIP5-AS1	hsa-miR-193a-3p	LPP	0	4.82299	0	5.23118
L4	AC104447.1	hsa-miR-93-5p	DCAF1	0	4.43901	0	4.11339
L4	TUG1	hsa-miR-29b-2-5p	SPATA5	0	3.37416	0	5.59104
L4	LINC00641	hsa-miR-1-3p	CCNA2	0	4.40307	0	4.83784
L4	NUTM2B-AS1	hsa-let-7g-5p	YIPF5	0	5.62644	0	4.25676
L4	TUG1	hsa-miR-122-5p	CDKAL1	0	4.58541	0	4.68481
L4	NUTM2B-AS1	hsa-miR-122-5p	CDKAL1	0	5.62746	0	5.17456
L4	OIP5-AS1	hsa-miR-103a-2-5p	RBAK	0	6.08328	0	5.70097
L4	OIP5-AS1	hsa-miR-200c-3p	RBAK	0	4.67664	0	3.74441
L4	SNHG16	hsa-miR-577	ZNF92	0	4.51809	0	4.58523
L4	NUTM2B-AS1	hsa-let-7g-5p	MSN	0	5.07256	0	4.19164
L4	OIP5-AS1	hsa-miR-320b	ZNF41	0	5.99452	0	5.29205
L4	LINC00641	hsa-miR-1-3p	CSGALNACT1	0	4.93958	0	5.83967
L4	LINC00641	hsa-miR-1-3p	CHMP7	0	4.80122	0	4.66267
L4	OIP5-AS1	hsa-miR-374b-5p	MTDH	0	3.79987	0	4.57046
L4	OIP5-AS1	hsa-miR-200c-3p	VLDLR	0	5.04	0	4.95816
[truncated: 484 more rows]

## Sheet: Level5
Summary of LMM-CTs in L5
0：nonsignificant dysregulated LMM-CTs in this disease ； 1：significant dysregulated LMM-CTs in this disease
Level	lncRNA	miR	mRNA	ICM	Dysregulated score in ICM	DCM	Dysregulated score in DCM
L5	AL050341.2	hsa-miR-625-5p	FHL1	1	6.3129	1	6.64341
L5	LINC00963	hsa-let-7b-5p	ATP6V0A1	1	6.15211	1	6.13056
L5	H19	hsa-miR-16-5p	RAI14	1	6.82873	1	7.50322
L5	LINC02035	hsa-miR-20a-5p	PLEKHH1	1	6.53188	1	6.33185
L5	H19	hsa-miR-16-5p	IL17RB	1	6.47506	1	7.47636
L5	PARD6G-AS1	hsa-miR-130a-5p	BCAT1	1	6.20354	1	6.8794
L5	MCM3AP-AS1	hsa-miR-130a-5p	BCAT1	1	6.75563	1	7.24473
L5	HCG11	hsa-miR-222-3p	KARS	1	7.24702	1	6.15195
L5	MCM3AP-AS1	hsa-miR-130a-5p	ADAT1	1	6.4219	1	6.04169
L5	LINC00963	hsa-let-7b-5p	DNM2	1	6.58747	1	6.484
L5	AC012513.3	hsa-miR-499a-5p	ZMPSTE24	1	7.50558	1	5.97724
L5	AC012513.3	hsa-miR-499a-5p	TXLNA	1	6.33063	1	6.49784
L5	MCM3AP-AS1	hsa-miR-130a-5p	DYNLL1	1	6.4771	1	6.04222
L5	LINC00963	hsa-let-7b-5p	PSMB5	1	6.75714	1	6.47066
L5	AL050341.2	hsa-miR-625-5p	MYL12A	1	6.18618	1	6.82339
L5	AC012513.3	hsa-miR-499a-5p	RNMT	1	6.38205	1	6.48028
L5	LINC00963	hsa-let-7b-5p	CCDC113	1	6.49149	1	6.56719
L5	MCM3AP-AS1	hsa-miR-130a-5p	TJP1	1	6.69648	1	6.10282
L5	AC126474.2	hsa-miR-17-5p	MYEF2	1	6.17325	1	6.15164
L5	LINC00963	hsa-let-7d-5p	HPN	1	6.44863	1	6.02084
L5	LINC00963	hsa-let-7b-5p	HPN	1	6.15946	1	5.9941
L5	H19	hsa-miR-16-5p	MET	1	7.05263	1	7.91624
L5	AC012513.3	hsa-miR-499a-5p	MINPP1	1	6.5736	1	5.95627
L5	LINC00963	hsa-let-7d-5p	HSPA8	1	6.42252	1	6.02923
L5	LINC00963	hsa-let-7b-5p	SLC11A2	1	6.52054	1	6.23946
L5	H19	hsa-miR-16-5p	LPCAT3	1	6.40481	1	7.18372
L5	H19	hsa-miR-20b-5p	SOD2	1	6.68926	1	7.78991
L5	AC012513.3	hsa-miR-499a-5p	PDE10A	1	6.62492	1	6.88842
L5	SNHG20	hsa-miR-302a-3p	SLC12A7	1	6.15809	1	6.02736
L5	AC245140.2	hsa-miR-302a-3p	SLC12A7	1	6.57445	1	6.86339
L5	AC245140.2	hsa-miR-302b-3p	SLC12A7	1	6.68851	1	6.49536
L5	AC245140.2	hsa-miR-302d-3p	SLC12A7	1	6.56414	1	6.73508
L5	LINC00963	hsa-let-7b-5p	WNT5A	1	6.166	1	5.92482
L5	LINC02035	hsa-miR-20a-5p	TTF2	1	6.25231	1	6.29402
L5	LINC00963	hsa-let-7b-5p	GBP3	1	6.43554	1	6.19981
L5	AC126474.2	hsa-miR-20a-5p	CNN3	1	6.18795	1	6.62976
L5	AC012513.3	hsa-miR-499a-5p	PPP6C	1	6.79793	1	6.41888
L5	AC012513.3	hsa-miR-499a-5p	YLPM1	1	6.96079	1	7.408
L5	LINC00963	hsa-let-7b-5p	MTRF1	1	6.37535	1	6.83366
L5	LINC00963	hsa-let-7d-5p	MTRF1	1	7.04005	1	6.78426
L5	MCM3AP-AS1	hsa-miR-130a-5p	APAF1	1	6.53423	1	6.86249
L5	LINC00963	hsa-let-7b-5p	ATF4	1	6.60626	1	6.22717
L5	AC011468.1	hsa-miR-20a-5p	ZNF337	1	6.52379	1	6.62371
L5	AC245140.2	hsa-miR-302a-3p	POMP	1	7.1671	1	6.15824
L5	AC245140.2	hsa-miR-302d-3p	POMP	1	7.18868	1	6.12755
L5	AC126474.2	hsa-miR-20a-5p	CLOCK	1	6.53762	1	6.00735
L5	AC012513.3	hsa-miR-499a-5p	CLOCK	1	7.47819	1	7.03445
L5	A2M-AS1	hsa-miR-1-3p	GDF11	1	6.26014	1	6.22085
L5	FAM157C	hsa-let-7i-5p	MRPS9	1	7.12614	1	6.59426
L5	AC245140.2	hsa-miR-302a-3p	RTP4	1	6.51324	1	6.04779
L5	LINC00963	hsa-let-7b-5p	FLOT1	1	6.44065	1	6.35115
L5	H19	hsa-miR-16-5p	FLOT1	1	6.54236	1	8.14491
L5	AC012513.3	hsa-miR-499a-5p	LPCAT1	1	6.84964	1	6.68424
L5	LINC00963	hsa-let-7b-5p	TMEM117	1	6.67756	1	6.38383
L5	LINC00963	hsa-let-7b-5p	VPS33A	1	6.70078	1	6.68265
L5	LINC00963	hsa-let-7d-5p	VPS33A	1	7.66021	1	6.67126
L5	HCG11	hsa-miR-222-3p	LRSAM1	1	6.98838	1	6.25756
L5	A2M-AS1	hsa-miR-1-3p	RAD17	1	6.39517	1	6.43749
L5	LINC00963	hsa-let-7b-5p	AHCTF1	1	6.9346	1	6.17487
L5	AC126474.2	hsa-miR-17-5p	AHCTF1	1	6.42968	1	6.36921
L5	AC126474.2	hsa-miR-20a-5p	AHCTF1	1	6.47861	1	6.40299
L5	LINC00909	hsa-miR-122-5p	KCTD15	1	6.60974	1	6.07666
L5	AC007191.1	hsa-miR-196b-5p	NUP205	1	6.42352	1	7.16824
L5	AC126474.2	hsa-miR-17-5p	PCDH1	1	6.38363	1	6.05765
L5	A2M-AS1	hsa-miR-1-3p	PDXK	1	6.32597	1	5.91829
L5	LINC02035	hsa-miR-20a-5p	CCNF	1	6.27028	1	6.23604
L5	AC126474.2	hsa-miR-20a-5p	PPP4R2	1	6.68271	1	5.95623
L5	LINC00622	hsa-miR-18b-5p	ITGA2	1	6.33441	1	6.54036
L5	H19	hsa-miR-16-5p	TNFRSF11B	1	6.33553	1	7.87597
L5	A2M-AS1	hsa-miR-1-3p	PTER	1	6.26482	1	6.11359
L5	SNHG20	hsa-miR-302a-3p	WEE1	1	7.03428	1	6.0084
L5	FAM157C	hsa-let-7i-5p	MYO5B	1	6.5994	1	6.32256
L5	AC064807.1	hsa-miR-20a-5p	ABCA3	1	6.69498	1	6.22656
L5	LINC00963	hsa-let-7b-5p	IL7R	1	6.58048	1	6.42357
L5	AC012513.3	hsa-miR-499a-5p	ZBTB43	1	6.93833	1	6.42774
L5	OLMALINC	hsa-miR-499a-5p	ZBTB43	1	6.98516	1	6.02577
L5	AC012513.3	hsa-miR-499a-5p	TM2D2	1	7.55416	1	6.25812
L5	H19	hsa-miR-16-5p	CLIC3	1	6.60486	1	6.88291
L5	AC012513.3	hsa-miR-499a-5p	TMED10	1	7.24043	1	6.19763
L5	H19	hsa-miR-20b-5p	ATP2A2	1	6.32439	1	8.00985
L5	AC012513.3	hsa-miR-499a-5p	ATP2A2	1	7.43323	1	7.34601
L5	AC020917.4	hsa-miR-625-5p	LPL	1	6.41975	1	6.76556
L5	H19	hsa-miR-16-5p	NR2F1	1	6.35374	1	7.68037
L5	AC005332.6	hsa-miR-181a-5p	BEND3	1	6.42263	1	6.12027
L5	SLC16A1-AS1	hsa-miR-19a-3p	SKIDA1	1	7.28394	1	6.15763
L5	SLC16A1-AS1	hsa-miR-301a-3p	SKIDA1	1	7.40155	1	5.92518
L5	AC012513.3	hsa-miR-499a-5p	YIPF6	1	6.918	1	6.02519
L5	LINC00963	hsa-let-7b-5p	PCGF3	1	6.23637	1	6.06977
L5	H19	hsa-miR-16-5p	ZFP69B	1	6.24557	1	7.17653
L5	AC011468.1	hsa-miR-20a-5p	NCR3LG1	1	6.47882	1	6.84875
L5	AC012513.3	hsa-miR-499a-5p	CCDC9B	1	7.35175	1	7.18646
L5	AC012513.3	hsa-miR-499a-5p	ILRUN	1	6.85292	1	7.22892
L5	GAS5	hsa-miR-1908-5p	SND1	1	6.62278	1	6.06323
L5	AC012513.3	hsa-miR-499a-5p	MYO1C	1	6.53547	1	6.11318
L5	FAM157C	hsa-let-7i-5p	ITSN2	1	6.91128	1	6.44597
L5	SLC16A1-AS1	hsa-miR-126-5p	ITSN2	1	6.57603	1	6.16997
L5	SLC16A1-AS1	hsa-miR-19a-3p	ITSN2	1	7.06749	1	6.68451
L5	AC012513.3	hsa-miR-499a-5p	SLC9A6	1	6.91563	1	6.42821
L5	H19	hsa-miR-16-5p	ANKRD28	1	6.20099	1	7.2435
L5	SLC16A1-AS1	hsa-miR-19a-3p	MTRNR2L8	1	7.53681	1	7.37949
L5	AL049840.4	hsa-miR-19a-3p	MTRNR2L8	1	6.2606	1	6.91833
L5	AC012513.3	hsa-miR-499a-5p	CUX1	1	7.0437	1	7.27155
L5	AC012513.3	hsa-miR-499a-5p	AK6	1	6.78562	1	6.6038
L5	AC245140.2	hsa-miR-302a-3p	CDK4	1	7.02958	1	6.16313
L5	HCG11	hsa-miR-222-3p	EZR	1	6.30974	1	6.44301
L5	PAXIP1-AS2	hsa-miR-222-3p	EZR	1	6.55845	1	6.02022
L5	AC011468.1	hsa-miR-20a-5p	NAXE	1	6.22562	1	6.29869
L5	LINC00963	hsa-let-7b-5p	IL17RC	1	6.23811	1	6.29328
L5	AC245140.2	hsa-miR-302d-3p	FOXK2	1	6.3321	1	6.15047
L5	AC012513.3	hsa-miR-499a-5p	MTDH	1	6.64536	1	6.04693
L5	AC126474.2	hsa-miR-20a-5p	ITCH	1	6.40112	1	6.02693
L5	AC093157.1	hsa-miR-20a-5p	ENTPD7	1	6.32396	1	6.06712
L5	AC012513.3	hsa-miR-499a-5p	CELF1	1	6.59895	1	6.32787
L5	MIR29B2CHG	hsa-miR-4428	GRSF1	1	6.2147	1	6.78356
L5	AL050341.2	hsa-miR-625-5p	ALPK3	1	6.9203	1	6.25382
L5	AC020917.4	hsa-miR-625-5p	ALPK3	1	6.35333	1	6.09682
L5	MIR17HG	hsa-miR-302c-3p	TMEM134	1	6.34012	1	6.25093
L5	MIR29B2CHG	hsa-miR-4428	VGLL4	1	6.83657	1	6.04932
L5	AC245140.2	hsa-miR-302a-3p	NR2F6	1	6.28851	1	6.10627
L5	LINC00909	hsa-miR-122-5p	MCAM	1	6.67355	1	6.3843
L5	AC012513.3	hsa-miR-499a-5p	GDE1	1	7.32574	1	7.31698
L5	OLMALINC	hsa-miR-499a-5p	GDE1	1	6.92863	1	6.6075
L5	LINC00909	hsa-miR-122-5p	PSMB5	1	6.16095	1	6.08251
L5	AC012513.3	hsa-miR-499a-5p	WWC2	1	7.45689	1	6.89553
L5	LINC00909	hsa-miR-122-5p	SIK2	1	6.45697	1	6.3433
L5	SLC16A1-AS1	hsa-miR-19a-3p	C6orf132	1	6.79979	1	7.09285
L5	LINC00963	hsa-let-7d-5p	DTX3L	1	6.64804	1	6.48839
L5	AC027279.1	hsa-miR-302a-3p	ASB16	1	6.29479	1	6.03372
L5	MUC20-OT1	hsa-miR-302a-3p	TMEM127	1	6.55488	1	6.34856
L5	AC000123.3	hsa-miR-302a-3p	TMEM127	1	6.32403	1	6.09387
L5	AC027279.1	hsa-miR-302a-3p	TMEM127	1	6.40023	1	6.10594
L5	SNHG20	hsa-miR-302a-3p	TMEM127	1	6.56005	1	6.26089
L5	AC245140.2	hsa-miR-302d-3p	RNF19B	1	6.49313	1	5.93812
L5	AC245140.2	hsa-miR-302a-3p	RNF19B	1	6.53737	1	6.02126
L5	SLC16A1-AS1	hsa-miR-301a-3p	KLRD1	1	7.61095	1	6.626
L5	AC012513.3	hsa-miR-499a-5p	TRAF3IP1	1	6.4687	1	6.96127
L5	LINC01278	hsa-miR-140-5p	UPF1	0	4.36436	1	6.52817
L5	AC007191.1	hsa-miR-196b-5p	REV3L	0	4.58823	1	6.16527
L5	AC011468.1	hsa-miR-20a-5p	NCAPD2	0	5.83943	1	6.406
L5	AC007191.1	hsa-miR-196b-5p	ZMYND11	0	4.79873	1	6.37035
L5	H19	hsa-miR-16-5p	IGF1	0	6.10968	1	7.5748
L5	AC020917.4	hsa-miR-625-5p	FHL1	0	5.45001	1	6.48417
L5	LINC00963	hsa-let-7b-5p	TBPL1	0	6.04432	1	6.58661
L5	AC011468.1	hsa-miR-20a-5p	SLC39A9	0	5.1857	1	6.03537
L5	H19	hsa-miR-16-5p	RFC2	0	6.09675	1	6.99942
L5	RASAL2-AS1	hsa-miR-16-5p	RFC2	0	4.79875	1	6.15262
L5	LINC02035	hsa-miR-20a-5p	SIKE1	0	5.17441	1	6.52395
L5	AC011468.1	hsa-miR-20a-5p	SIKE1	0	5.35594	1	6.85104
L5	AL163051.1	hsa-miR-130a-5p	BCAT1	0	5.43047	1	6.78422
L5	SNHG3	hsa-miR-671-5p	POLD1	0	2.45514	1	6.11771
L5	AC007191.1	hsa-miR-196b-5p	TM7SF3	0	5.73607	1	7.08283
L5	AL163051.1	hsa-miR-130a-5p	ADAT1	0	5.12437	1	5.9256
L5	PARD6G-AS1	hsa-miR-130a-5p	ADAT1	0	5.61599	1	6.13566
L5	AC007191.1	hsa-miR-196b-5p	ELAVL1	0	5.03518	1	6.18972
L5	A2M-AS1	hsa-miR-1-3p	ISOC1	0	5.28016	1	5.95604
L5	MCM3AP-AS1	hsa-miR-130a-5p	TP53BP1	0	5.50571	1	6.24691
L5	A2M-AS1	hsa-miR-1-3p	PRKCZ	0	5.62321	1	6.51673
L5	SNHG3	hsa-miR-671-5p	ST6GAL1	0	2.30662	1	6.29112
L5	AC011468.1	hsa-miR-20a-5p	NSF	0	5.14776	1	6.27027
L5	LINC02035	hsa-miR-20a-5p	EIF4G3	0	5.30377	1	6.24566
L5	AC126474.2	hsa-miR-20a-5p	EIF4G3	0	5.09557	1	6.49311
L5	AC011468.1	hsa-miR-20a-5p	EIF4G3	0	5.18836	1	7.22735
L5	H19	hsa-miR-16-5p	IL4R	0	5.79564	1	7.29263
L5	AC245140.2	hsa-miR-302a-3p	LXN	0	5.96426	1	6.24521
L5	H19	hsa-miR-16-5p	ARG2	0	5.73248	1	6.72857
L5	HCG11	hsa-miR-222-3p	APLP2	0	5.21146	1	6.09974
L5	A2M-AS1	hsa-miR-1-3p	MTIF2	0	6.12116	1	5.93089
L5	LINC01278	hsa-miR-140-5p	COQ9	0	4.51117	1	6.20551
L5	PARD6G-AS1	hsa-miR-130a-5p	DYNLL1	0	5.8474	1	5.95639
L5	LINC00689	hsa-miR-29b-2-5p	SUCO	0	5.80944	1	5.949
L5	AC007191.1	hsa-miR-196b-5p	ARCN1	0	5.09033	1	6.88041
L5	USP3-AS1	hsa-miR-20b-5p	BAMBI	0	4.56166	1	6.32285
L5	H19	hsa-miR-16-5p	SH3GLB1	0	5.47047	1	7.94315
L5	RASAL2-AS1	hsa-miR-16-5p	SH3GLB1	0	4.46893	1	6.26794
L5	SNHG5	hsa-miR-2355-3p	TIMM13	0	3.6529	1	5.98237
L5	PTOV1-AS1	hsa-miR-2355-3p	TIMM13	0	5.12608	1	6.40627
L5	AC093157.1	hsa-miR-20a-5p	RNF24	0	5.86163	1	6.34141
L5	AC011468.1	hsa-miR-20a-5p	CDK16	0	5.90134	1	6.2315
L5	LINC01126	hsa-miR-1908-5p	ARHGEF7	0	3.38247	1	5.97031
L5	LINC00909	hsa-miR-122-5p	PSMD7	0	5.44196	1	6.22248
L5	RASAL2-AS1	hsa-miR-424-5p	PSMD7	0	5.72463	1	6.2912
L5	LINC00963	hsa-let-7b-5p	TBCB	0	5.72213	1	6.27083
L5	RASAL2-AS1	hsa-miR-16-5p	NAMPT	0	4.87735	1	6.03357
L5	H19	hsa-miR-16-5p	TTC26	0	5.9362	1	6.83448
L5	AC007191.1	hsa-miR-196b-5p	MED13	0	4.28496	1	6.6446
L5	PTOV1-AS1	hsa-miR-2355-3p	SMURF2	0	5.25081	1	6.64505
L5	RASAL2-AS1	hsa-miR-16-5p	TNFAIP1	0	4.74255	1	6.05195
L5	RASAL2-AS1	hsa-miR-424-5p	TNFAIP1	0	4.95571	1	6.03541
L5	LINC00963	hsa-let-7b-5p	HSPA8	0	5.56611	1	6.04545
L5	AC007191.1	hsa-miR-196b-5p	KMT5B	0	4.21836	1	6.5994
L5	H19	hsa-miR-16-5p	PPFIBP1	0	5.69087	1	6.52239
L5	RASAL2-AS1	hsa-miR-16-5p	LPCAT3	0	5.75956	1	6.42743
L5	LINC00963	hsa-let-7b-5p	TDP2	0	6.04131	1	6.35486
L5	AC007191.1	hsa-miR-196b-5p	RAB23	0	5.99362	1	6.85401
L5	LINC01126	hsa-miR-1908-5p	E2F3	0	3.83983	1	6.27524
L5	FBXL19-AS1	hsa-miR-1908-5p	E2F3	0	4.19302	1	6.243
L5	AC007191.1	hsa-miR-196b-5p	FBRSL1	0	5.35614	1	6.98481
L5	LINC02035	hsa-miR-20a-5p	FAF2	0	5.33749	1	6.246
L5	AC011468.1	hsa-miR-20a-5p	FAF2	0	5.11222	1	6.29044
L5	LINC02035	hsa-miR-20a-5p	GOLPH3	0	4.83855	1	6.01573
L5	MUC20-OT1	hsa-miR-302a-3p	SLC12A7	0	5.75452	1	6.01585
L5	SNHG5	hsa-miR-2355-3p	RAD50	0	5.14986	1	6.03986
L5	AC012513.3	hsa-miR-499a-5p	TXNDC15	0	6.02435	1	6.11896
L5	AC011468.1	hsa-miR-20a-5p	ARMC8	0	5.737	1	6.0161
L5	AC064807.1	hsa-miR-20a-5p	KLHL18	0	5.98517	1	6.38837
L5	AC011468.1	hsa-miR-20a-5p	KLHL18	0	5.75822	1	6.55856
L5	FBXL19-AS1	hsa-miR-1908-5p	EIF4G1	0	4.41556	1	6.5953
L5	USP3-AS1	hsa-miR-93-5p	EIF4G1	0	6.1036	1	5.93946
L5	AC011468.1	hsa-miR-20a-5p	MOB1A	0	4.89694	1	6.02538
L5	AC011468.1	hsa-miR-20a-5p	NFE2L2	0	5.31804	1	6.28301
L5	AC011468.1	hsa-miR-20a-5p	TTF2	0	5.75327	1	6.68817
L5	AC007191.1	hsa-miR-196b-5p	BLZF1	0	5.61093	1	6.8439
L5	LINC00963	hsa-miR-378c	SGK1	0	5.23468	1	5.97152
L5	H19	hsa-miR-16-5p	HEATR1	0	5.91713	1	7.13046
L5	OLMALINC	hsa-miR-499a-5p	YLPM1	0	5.88976	1	6.20248
L5	AC007191.1	hsa-miR-196b-5p	MLH3	0	5.46357	1	6.38237
L5	H19	hsa-miR-16-5p	PCDHB14	0	5.44795	1	7.08193
L5	AL163051.1	hsa-miR-130a-5p	APAF1	0	4.8881	1	6.28104
L5	PARD6G-AS1	hsa-miR-130a-5p	APAF1	0	5.63067	1	6.58939
L5	H19	hsa-miR-16-5p	RDH10	0	5.27369	1	7.11719
L5	A2M-AS1	hsa-miR-1-3p	TMEM131L	0	5.95678	1	6.16297
L5	LINC02035	hsa-miR-20a-5p	ARL4A	0	5.03136	1	5.99586
L5	AC011468.1	hsa-miR-20a-5p	ARL4A	0	4.81692	1	6.4476
L5	AC005332.6	hsa-miR-181a-5p	PARD6B	0	6.0691	1	5.99062
L5	AC011468.1	hsa-miR-20a-5p	RAB22A	0	4.18912	1	6.2242
L5	AC011468.1	hsa-miR-20a-5p	SSR1	0	5.3013	1	6.25085
L5	H19	hsa-miR-16-5p	ABCC4	0	5.84232	1	7.26763
L5	AC011468.1	hsa-miR-20a-5p	TBC1D20	0	5.80595	1	5.98396
L5	AC126474.2	hsa-miR-20a-5p	SCAF1	0	5.59949	1	6.15127
L5	AC011468.1	hsa-miR-20a-5p	SCAF1	0	5.32731	1	6.41265
L5	H19	hsa-miR-20b-5p	MYO1B	0	5.1633	1	6.8063
L5	LINC00963	hsa-let-7b-5p	MYO1B	0	6.00575	1	6.05135
L5	LINC00963	hsa-let-7b-5p	GADD45G	0	5.79653	1	6.26954
L5	AC093157.1	hsa-miR-20a-5p	TULP4	0	4.71158	1	6.23281
L5	LINC02035	hsa-miR-20a-5p	ZNF337	0	6.10027	1	6.12658
L5	H19	hsa-miR-16-5p	MAP1B	0	5.40114	1	7.51546
L5	H19	hsa-miR-20b-5p	MAP1B	0	5.3764	1	7.27411
L5	H19	hsa-miR-16-5p	SELENOS	0	5.84286	1	8.09433
L5	RASAL2-AS1	hsa-miR-16-5p	SELENOS	0	4.7856	1	6.41008
L5	RASAL2-AS1	hsa-miR-424-5p	SELENOS	0	4.73604	1	6.32833
L5	AC126474.2	hsa-miR-20a-5p	ATP13A3	0	6.04885	1	5.94576
L5	H19	hsa-miR-16-5p	RNF122	0	5.08714	1	7.86464
L5	A2M-AS1	hsa-miR-1-3p	NAV1	0	4.4179	1	6.0559
L5	AC011468.1	hsa-miR-20a-5p	NARS	0	4.64989	1	6.26433
L5	A2M-AS1	hsa-miR-1-3p	FHOD3	0	5.67901	1	6.29774
L5	AC093157.1	hsa-miR-20a-5p	CLOCK	0	5.69757	1	6.11936
L5	AC012513.3	hsa-miR-499a-5p	MAP3K7	0	5.84513	1	6.31138
L5	AC011468.1	hsa-miR-20a-5p	CCT7	0	4.20656	1	6.08784
L5	AC011468.1	hsa-miR-20a-5p	SLC22A23	0	4.96725	1	5.93146
L5	RASAL2-AS1	hsa-miR-16-5p	FLOT1	0	5.18826	1	6.3933
L5	LINC00963	hsa-let-7b-5p	PREB	0	4.79606	1	6.00978
L5	FAM157C	hsa-miR-210-3p	STAT4	0	5.62331	1	6.20931
L5	AC011468.1	hsa-miR-20a-5p	SLC46A3	0	5.46548	1	7.08832
L5	AC011468.1	hsa-miR-20a-5p	CRTC3	0	5.4691	1	6.21352
L5	AC126474.2	hsa-miR-20a-5p	GLYR1	0	6.10687	1	6.36569
L5	AC007191.1	hsa-miR-196b-5p	CDR2	0	6.05494	1	7.42725
L5	AC093157.1	hsa-miR-20a-5p	ZFHX3	0	4.34504	1	5.98618
L5	HCG11	hsa-miR-222-3p	NFIC	0	5.92046	1	6.67133
L5	LINC01126	hsa-miR-1908-5p	AKT1	0	3.43152	1	6.24463
L5	FBXL19-AS1	hsa-miR-1908-5p	AKT1	0	3.51577	1	6.05002
L5	AC011468.1	hsa-miR-20a-5p	UBAP2L	0	4.99177	1	6.10345
L5	AC007191.1	hsa-miR-196b-5p	C1orf43	0	5.61247	1	7.36422
L5	LINC00963	hsa-let-7b-5p	TTC13	0	5.83942	1	6.20257
L5	AC245140.2	hsa-miR-302a-3p	OSR1	0	5.73097	1	6.08873
L5	AC011468.1	hsa-miR-20a-5p	ATG3	0	4.92373	1	6.19993
L5	AC007191.1	hsa-miR-196b-5p	LPP	0	5.05551	1	6.6772
L5	LINC00963	hsa-let-7b-5p	OSMR	0	5.53342	1	6.00155
L5	H19	hsa-miR-16-5p	CHST7	0	5.54905	1	6.90686
L5	A2M-AS1	hsa-miR-1-3p	CSGALNACT1	0	5.62888	1	5.95814
L5	AC007191.1	hsa-miR-196b-5p	VLDLR	0	5.07542	1	6.46141
L5	AC093157.1	hsa-miR-20a-5p	VLDLR	0	6.03489	1	6.11809
L5	AC007191.1	hsa-miR-196b-5p	ITGB1	0	5.42997	1	6.4974
L5	LINC02035	hsa-miR-20a-5p	PIGF	0	4.80671	1	6.2009
L5	AC011468.1	hsa-miR-20a-5p	PIGF	0	4.20033	1	6.59409
L5	AC011468.1	hsa-miR-20a-5p	AHCTF1	0	6.08835	1	6.78203
L5	LINC00923	hsa-miR-140-5p	ANKRD40	0	4.30341	1	6.10111
L5	AC011468.1	hsa-miR-20a-5p	CYP2U1	0	5.17749	1	6.74842
L5	AC007191.1	hsa-miR-196b-5p	OTUD6B	0	5.14437	1	6.61851
L5	LINC00963	hsa-let-7b-5p	AGPAT5	0	5.04899	1	6.40554
L5	AC007191.1	hsa-miR-196b-5p	ZDHHC5	0	5.18829	1	6.8845
L5	A2M-AS1	hsa-miR-1-3p	FZD1	0	5.5966	1	6.63587
L5	AC245140.2	hsa-miR-302a-3p	CREB3L1	0	5.92843	1	6.14878
L5	FBXL19-AS1	hsa-miR-1908-5p	IFNGR2	0	3.67272	1	6.20252
L5	SNHG3	hsa-miR-671-5p	RSPRY1	0	2.5669	1	5.95515
L5	SNHG20	hsa-miR-302a-3p	WDR4	0	6.14915	1	6.05519
L5	AC011468.1	hsa-miR-20a-5p	CCNF	0	5.90273	1	6.62499
L5	LINC01126	hsa-miR-1908-5p	SELENON	0	3.19494	1	5.97957
L5	LINC00963	hsa-let-7b-5p	RPL22L1	0	5.29297	1	6.00112
L5	LINC00963	hsa-let-7d-5p	RPL22L1	0	5.5073	1	5.98672
L5	AC093157.1	hsa-miR-20a-5p	PPP4R2	0	5.77969	1	5.94187
L5	A2M-AS1	hsa-miR-1-3p	ZNF148	0	5.69949	1	5.9493
L5	H19	hsa-miR-16-5p	SLC9B2	0	5.74176	1	7.36593
L5	LINC00963	hsa-let-7d-5p	SHISA5	0	5.615	1	6.02475
L5	LINC00963	hsa-let-7b-5p	SHISA5	0	5.41356	1	6.22112
L5	RASAL2-AS1	hsa-miR-16-5p	TNFRSF11B	0	5.31445	1	6.42013
L5	AC011468.1	hsa-miR-20a-5p	UBAP1	0	5.15352	1	6.14823
L5	AL050341.2	hsa-miR-625-5p	VCP	0	5.82754	1	6.61111
L5	AC020917.4	hsa-miR-625-5p	VCP	0	5.58028	1	6.80614
L5	AC007191.1	hsa-miR-196b-5p	SGPL1	0	5.89479	1	6.67635
L5	H19	hsa-miR-16-5p	PCBD1	0	5.9052	1	6.38051
L5	AC007191.1	hsa-miR-196b-5p	CDK12	0	4.77187	1	6.94061
L5	FAM157C	hsa-miR-210-3p	MYO5B	0	6.02187	1	6.90278
L5	AC011468.1	hsa-miR-20a-5p	ZNF146	0	5.43705	1	6.17028
L5	LINC01278	hsa-miR-140-5p	NXN	0	3.40487	1	5.94462
L5	AC093157.1	hsa-miR-20a-5p	ABCA3	0	6.03156	1	6.37188
L5	H19	hsa-miR-16-5p	TAP1	0	5.10549	1	6.27969
L5	USP3-AS1	hsa-miR-20b-5p	ADAM9	0	4.51026	1	6.75941
L5	USP3-AS1	hsa-miR-93-5p	ADAM9	0	5.5191	1	6.05649
L5	RASAL2-AS1	hsa-miR-16-5p	CLIC3	0	5.58137	1	6.07295
L5	LINC02035	hsa-miR-20a-5p	SOCS5	0	5.82401	1	6.50557
L5	AC011468.1	hsa-miR-20a-5p	SOCS5	0	5.98462	1	7.01928
L5	AC011468.1	hsa-miR-20a-5p	LRRC8D	0	5.25626	1	6.02289
L5	AC011468.1	hsa-miR-20a-5p	ZNF217	0	4.34032	1	5.91976
L5	H19	hsa-miR-16-5p	PPIH	0	5.89581	1	6.32385
L5	AC245140.2	hsa-miR-302a-3p	TCEAL1	0	5.38168	1	6.28171
L5	AC012513.3	hsa-miR-499a-5p	HECTD4	0	5.97379	1	6.49408
L5	USP3-AS1	hsa-miR-20b-5p	ATP2A2	0	5.30839	1	6.60786
L5	AC011468.1	hsa-miR-20a-5p	TMEM167A	0	4.99846	1	6.09393
L5	H19	hsa-miR-16-5p	PLAAT3	0	5.88818	1	7.66133
L5	RASAL2-AS1	hsa-miR-16-5p	PLAAT3	0	4.78428	1	6.50557
L5	SNHG5	hsa-miR-2355-3p	CDK5R1	0	4.51941	1	6.62621
L5	AC093157.1	hsa-miR-20a-5p	PNMA1	0	4.56655	1	5.96452
L5	AC011468.1	hsa-miR-20a-5p	PNMA1	0	5.08314	1	6.45139
L5	AL050341.2	hsa-miR-625-5p	PNPLA2	0	5.74313	1	6.78996
L5	AC020917.4	hsa-miR-625-5p	PNPLA2	0	4.76844	1	6.70784
L5	H19	hsa-miR-16-5p	C2orf69	0	5.35581	1	7.70265
L5	RASAL2-AS1	hsa-miR-16-5p	C2orf69	0	4.40876	1	6.16105
L5	A2M-AS1	hsa-miR-1-3p	PARD6G	0	5.22025	1	6.38292
L5	AC126474.2	hsa-miR-17-5p	ZNF543	0	6.01069	1	6.04386
L5	SLC16A1-AS1	hsa-miR-19a-3p	ERBB4	0	5.37456	1	6.15213
L5	AL050341.2	hsa-miR-625-5p	RCC2	0	5.82404	1	6.60673
L5	AC020917.4	hsa-miR-625-5p	RCC2	0	5.1676	1	6.49699
L5	H19	hsa-miR-20b-5p	VWA1	0	5.893	1	6.32822
L5	FAM157C	hsa-miR-210-3p	LACC1	0	5.00316	1	6.09828
L5	FAM157C	hsa-miR-210-3p	DCTPP1	0	6.03092	1	6.7448
L5	AC126474.2	hsa-miR-20a-5p	ARSJ	0	5.24061	1	6.44166
L5	AC011468.1	hsa-miR-20a-5p	ARSJ	0	5.25374	1	6.7381
L5	RASAL2-AS1	hsa-miR-16-5p	C1orf105	0	5.07063	1	6.8722
L5	AC007191.1	hsa-miR-196b-5p	RNF41	0	5.92798	1	7.33903
L5	AC011468.1	hsa-miR-20a-5p	C5orf24	0	5.71818	1	5.97286
L5	H19	hsa-miR-16-5p	PSMG1	0	5.56188	1	6.80466
L5	SNHG3	hsa-miR-1908-5p	PTP4A2	0	4.58965	1	6.00485
L5	FBXL19-AS1	hsa-miR-1908-5p	PTP4A2	0	4.46541	1	6.27303
L5	AC092828.1	hsa-miR-126-5p	NAT8L	0	5.33908	1	5.96245
L5	AC007191.1	hsa-miR-196b-5p	ZBTB6	0	4.86895	1	6.00587
L5	FBXL19-AS1	hsa-miR-1908-5p	PPP1CC	0	4.10068	1	7.238
L5	BACE1-AS	hsa-miR-139-3p	BCR	0	3.58868	1	6.18018
L5	AC126474.2	hsa-miR-20a-5p	SPRY4	0	5.2995	1	5.94174
L5	AC011468.1	hsa-miR-20a-5p	SPRY4	0	5.43179	1	6.51006
L5	H19	hsa-miR-16-5p	CD55	0	5.80503	1	7.51482
L5	OLMALINC	hsa-miR-499a-5p	ILRUN	0	5.9938	1	6.08775
L5	H19	hsa-miR-20b-5p	ZNF138	0	5.52538	1	7.7367
L5	USP3-AS1	hsa-miR-20b-5p	ZNF138	0	4.26394	1	6.41259
L5	SNHG3	hsa-miR-1908-5p	SND1	0	5.04505	1	6.78523
L5	FBXL19-AS1	hsa-miR-1908-5p	SND1	0	5.19802	1	6.95334
L5	FAM157C	hsa-miR-210-3p	SULT1A2	0	6.01361	1	6.54894
L5	USP3-AS1	hsa-miR-93-5p	PARVA	0	5.94327	1	6.05117
L5	AC093157.1	hsa-miR-20a-5p	GFPT1	0	4.54914	1	5.92231
L5	AC012513.3	hsa-miR-499a-5p	CTNND1	0	5.12991	1	6.2216
L5	LINC00963	hsa-let-7b-5p	SAMD5	0	5.80201	1	6.18225
L5	LINC00963	hsa-let-7d-5p	NELFE	0	6.01937	1	6.11087
L5	SNHG3	hsa-miR-1908-5p	DNAJC9	0	2.78961	1	6.36094
L5	AC126474.2	hsa-miR-17-5p	BBIP1	0	5.42963	1	6.1276
L5	AC126474.2	hsa-miR-20a-5p	BBIP1	0	5.49544	1	6.20828
L5	AC011468.1	hsa-miR-20a-5p	BBIP1	0	5.03883	1	6.27679
L5	AL050341.2	hsa-miR-625-5p	PISD	0	5.08076	1	6.3387
L5	AC012513.3	hsa-miR-499a-5p	PRKDC	0	6.10823	1	7.01188
L5	OLMALINC	hsa-miR-499a-5p	CUX1	0	6.03881	1	6.1133
L5	AC011468.1	hsa-miR-20a-5p	RBM15B	0	5.58123	1	6.5057
L5	AC126474.2	hsa-miR-20a-5p	GGNBP2	0	4.70693	1	5.93946
L5	AC011468.1	hsa-miR-20a-5p	GGNBP2	0	4.4689	1	6.38696
L5	LINC00963	hsa-let-7d-5p	C12orf4	0	5.37508	1	6.01039
L5	AC007191.1	hsa-miR-196b-5p	PAXBP1	0	5.43582	1	6.64577
L5	AC007191.1	hsa-miR-196b-5p	MFHAS1	0	5.07473	1	6.48783
L5	LINC02035	hsa-miR-20a-5p	HMG20A	0	5.28075	1	5.96512
L5	AC126474.2	hsa-miR-20a-5p	HMG20A	0	5.78534	1	6.30727
L5	AC011468.1	hsa-miR-20a-5p	HMG20A	0	5.50322	1	6.53164
L5	AC126474.2	hsa-miR-17-5p	ZSWIM3	0	5.78373	1	6.50714
L5	LINC00963	hsa-let-7b-5p	GALNT11	0	5.30749	1	6.10818
L5	AC011468.1	hsa-miR-20a-5p	MAP3K3	0	6.1391	1	6.85859
L5	AC012513.3	hsa-miR-499a-5p	TGOLN2	0	5.81098	1	6.69688
L5	AC011468.1	hsa-miR-20a-5p	PCBP2	0	5.55488	1	6.00717
L5	H19	hsa-miR-20b-5p	SH3GLB1	0	5.56786	1	7.68986
L5	MIR29B2CHG	hsa-miR-4428	RBM38	0	4.93046	1	6.07304
L5	AC011468.1	hsa-miR-20a-5p	ANKRD33B	0	5.55913	1	6.69096
L5	AC093249.6	hsa-miR-4428	KLHL24	0	5.61746	1	5.92488
L5	AC011468.1	hsa-miR-20a-5p	ITCH	0	5.94481	1	6.49728
L5	AC011468.1	hsa-miR-20a-5p	INPP5F	0	5.25065	1	6.14705
L5	AC011468.1	hsa-miR-20a-5p	NPNT	0	5.48669	1	6.05725
L5	MIR29B2CHG	hsa-miR-4428	ZNF84	0	5.61984	1	6.39807
L5	AL137003.2	hsa-miR-4428	ZNF84	0	4.40357	1	6.52476
L5	AC005785.1	hsa-miR-4428	ZNF84	0	4.83298	1	6.59438
L5	AL691432.2	hsa-miR-4428	UBE2G1	0	5.1332	1	5.98297
L5	AL137003.2	hsa-miR-4428	UBE2G1	0	4.98364	1	5.98949
L5	AC005785.1	hsa-miR-4428	UBE2G1	0	5.21114	1	6.07571
L5	MIR29B2CHG	hsa-miR-4428	TPM3	0	5.80335	1	6.37868
L5	AL137003.2	hsa-miR-4428	TPM3	0	4.50945	1	6.65024
L5	AC060780.1	hsa-miR-4428	TPM3	0	3.89055	1	6.26044
L5	AC005785.1	hsa-miR-4428	TPM3	0	5.01919	1	6.33549
L5	AL691432.2	hsa-miR-4428	GRSF1	0	5.23713	1	6.18631
L5	AL137003.2	hsa-miR-4428	GRSF1	0	5.31405	1	6.14643
L5	AC005785.1	hsa-miR-4428	GRSF1	0	5.72045	1	6.65362
L5	LINC02035	hsa-miR-20a-5p	BMP2	0	5.71856	1	6.59576
L5	AC126474.2	hsa-miR-20a-5p	BMP2	0	5.20811	1	6.12117
L5	AC011468.1	hsa-miR-20a-5p	BMP2	0	5.14537	1	6.96395
L5	MIR29B2CHG	hsa-miR-4428	ZADH2	0	5.58952	1	6.72848
L5	AL137003.2	hsa-miR-4428	ZADH2	0	4.77187	1	6.02422
L5	AC060780.1	hsa-miR-4428	ZADH2	0	4.3708	1	6.05296
L5	AC005785.1	hsa-miR-4428	ZADH2	0	5.65068	1	6.64659
L5	SNHG5	hsa-miR-2355-3p	MYO1D	0	4.21694	1	5.91835
L5	PTOV1-AS1	hsa-miR-2355-3p	MYO1D	0	5.79189	1	6.67139
L5	AC093249.6	hsa-miR-4428	METTL22	0	5.76069	1	5.99042
L5	FBXL19-AS1	hsa-miR-1908-5p	RAB11B	0	4.25574	1	6.85708
L5	AL050341.2	hsa-miR-625-5p	PDGFB	0	5.96644	1	7.19932
L5	AC020917.4	hsa-miR-625-5p	PDGFB	0	4.88353	1	6.86568
L5	AC093249.6	hsa-miR-4428	CASP2	0	4.74665	1	6.01489
L5	FBXL19-AS1	hsa-miR-1908-5p	ZNF385A	0	3.96026	1	6.33683
L5	LINC02035	hsa-miR-20a-5p	EFCAB11	0	6.03981	1	6.11322
L5	AC011468.1	hsa-miR-20a-5p	EFCAB11	0	5.77775	1	5.92046
L5	AC126474.2	hsa-miR-20a-5p	CRCP	0	5.66803	1	6.19125
L5	AC011468.1	hsa-miR-20a-5p	CRCP	0	5.4538	1	6.61007
L5	AC126474.2	hsa-miR-17-5p	CRCP	0	5.46713	1	5.93843
L5	AC080080.1	hsa-miR-302c-3p	TMEM134	0	4.86064	1	6.18018
L5	AC005785.1	hsa-miR-4428	VGLL4	0	5.5669	1	6.00127
L5	AC093157.1	hsa-miR-20a-5p	SPTLC2	0	4.38772	1	5.9346
L5	AC011468.1	hsa-miR-20a-5p	DIAPH2	0	5.01223	1	6.1815
L5	MIR29B2CHG	hsa-miR-4428	INCENP	0	4.92841	1	6.26665
L5	AC005785.1	hsa-miR-4428	INCENP	0	4.58297	1	6.08703
L5	AC007191.1	hsa-miR-196b-5p	PLEKHA3	0	5.59706	1	6.92833
L5	AC245140.2	hsa-miR-302d-3p	RANGAP1	0	5.76776	1	6.38821
L5	PINK1-AS	hsa-miR-302b-3p	RANGAP1	0	5.18337	1	6.04046
L5	AC245140.2	hsa-miR-302b-3p	RANGAP1	0	5.7793	1	6.24754
L5	AC245140.2	hsa-miR-302a-3p	RANGAP1	0	5.89829	1	6.46294
L5	AL049840.4	hsa-miR-19a-3p	C6orf132	0	5.23525	1	6.69659
L5	LINC00963	hsa-let-7b-5p	DTX3L	0	5.86111	1	6.46568
L5	LINC02035	hsa-miR-20a-5p	SLC1A5	0	6.04973	1	6.436
L5	AC126474.2	hsa-miR-20a-5p	SLC1A5	0	5.46423	1	5.98818
L5	AC011468.1	hsa-miR-20a-5p	SLC1A5	0	5.62367	1	6.30794
L5	AC126474.2	hsa-miR-17-5p	SLC1A5	0	5.45015	1	6.08151
L5	AC093157.1	hsa-miR-20a-5p	CPT1A	0	5.38021	1	6.24515
L5	AC126474.2	hsa-miR-20a-5p	CPT1A	0	5.36198	1	6.10091
L5	AC011468.1	hsa-miR-20a-5p	SLC35F6	0	5.87253	1	6.03027
L5	H19	hsa-miR-20b-5p	MLXIP	0	5.56182	1	7.7967
L5	USP3-AS1	hsa-miR-20b-5p	MLXIP	0	4.4802	1	6.43331
L5	H19	hsa-miR-20b-5p	TLCD3A	0	5.50878	1	6.60482
L5	LINC00923	hsa-miR-140-5p	CLOCK	0	4.78788	1	6.02896
L5	H19	hsa-miR-20b-5p	C2orf69	0	5.49559	1	7.4964
L5	USP3-AS1	hsa-miR-20b-5p	C2orf69	0	4.39484	1	6.71458
L5	AC007191.1	hsa-miR-196b-5p	PPARA	0	4.74095	1	5.95141
L5	SNHG3	hsa-miR-1908-5p	ARHGDIA	0	4.10469	1	5.92283
L5	LINC01126	hsa-miR-1908-5p	ARHGDIA	0	4.18896	1	6.5311
L5	FBXL19-AS1	hsa-miR-1908-5p	ARHGDIA	0	4.3138	1	6.43994
L5	AC093249.6	hsa-miR-4428	C1orf115	0	4.64905	1	6.8888
L5	MIR29B2CHG	hsa-miR-4428	ITPKB	0	5.48771	1	6.39015
L5	AC093249.6	hsa-miR-4428	ITPKB	0	4.64135	1	6.48555
L5	OLMALINC	hsa-miR-499a-5p	TRAF3IP1	0	5.67731	1	5.91774
L5	LINC00963	hsa-let-7b-5p	ADIPOR2	1	6.43804	0	5.36652
L5	LINC00963	hsa-let-7f-5p	ADIPOR2	1	6.44313	0	4.38034
L5	LINC00963	hsa-let-7g-5p	ADIPOR2	1	6.38508	0	4.70325
L5	LINC00963	hsa-miR-486-5p	ADIPOR2	1	6.66293	0	4.98398
L5	HCG11	hsa-miR-222-3p	NCAPD2	1	6.98378	0	5.32764
L5	AC107375.1	hsa-miR-222-3p	NCAPD2	1	6.83781	0	4.20762
L5	AP000766.1	hsa-miR-222-3p	NCAPD2	1	6.44728	0	4.74503
L5	PAXIP1-AS2	hsa-miR-222-3p	TIMP2	1	6.57013	0	4.73297
L5	AC107375.1	hsa-miR-222-3p	TIMP2	1	6.2915	0	4.674
L5	LINC00963	hsa-miR-486-5p	ZNF800	1	6.91207	0	4.10485
L5	AC012513.3	hsa-miR-499a-5p	FAM120A	1	7.19748	0	5.88523
L5	OLMALINC	hsa-miR-499a-5p	FAM120A	1	6.57734	0	4.8954
L5	LINC00963	hsa-let-7b-5p	FNIP2	1	7.11232	0	5.3643
L5	LINC00963	hsa-let-7d-5p	FNIP2	1	7.51226	0	5.32246
L5	LINC00963	hsa-let-7f-5p	FNIP2	1	7.03217	0	4.83444
L5	GAS5	hsa-let-7f-5p	FNIP2	1	6.53134	0	3.78456
L5	LINC00963	hsa-let-7g-5p	FNIP2	1	6.9641	0	4.79902
L5	GAS5	hsa-let-7g-5p	FNIP2	1	6.60657	0	3.88139
L5	GAS5	hsa-miR-222-3p	FNIP2	1	6.96777	0	3.48473
L5	PAXIP1-AS2	hsa-miR-222-3p	FNIP2	1	6.774	0	3.83899
L5	HCG11	hsa-miR-222-3p	FOXC1	1	6.54366	0	5.27031
L5	PAXIP1-AS2	hsa-miR-222-3p	FOXC1	1	6.60147	0	4.15456
L5	AC107375.1	hsa-miR-222-3p	FOXC1	1	7.02555	0	4.73805
L5	AP000766.1	hsa-miR-222-3p	FOXC1	1	6.34323	0	4.44009
L5	LINC00963	hsa-let-7b-5p	PTPRU	1	6.76314	0	5.86171
L5	LINC00963	hsa-let-7f-5p	PTPRU	1	6.4682	0	4.89874
L5	LINC00963	hsa-let-7g-5p	PTPRU	1	6.29444	0	4.87534
L5	LINC00963	hsa-let-7f-5p	ST3GAL6	1	6.34176	0	5.63623
L5	LINC00963	hsa-let-7g-5p	ST3GAL6	1	6.32849	0	5.55283
L5	GAS5	hsa-miR-222-3p	KARS	1	6.80625	0	4.59796
L5	PAXIP1-AS2	hsa-miR-222-3p	ZC3H15	1	6.46341	0	3.9975
L5	PAXIP1-AS2	hsa-miR-222-3p	TRAM1	1	6.18079	0	3.10189
L5	A2M-AS1	hsa-miR-1-3p	MAST4	1	6.18104	0	5.16108
L5	HCG11	hsa-miR-222-3p	SLC44A1	1	7.17579	0	4.74136
L5	GAS5	hsa-miR-222-3p	SLC44A1	1	6.39875	0	2.99473
L5	PAXIP1-AS2	hsa-miR-222-3p	SLC44A1	1	7.16587	0	3.50695
L5	AC107375.1	hsa-miR-222-3p	SLC44A1	1	7.11357	0	3.57533
L5	AP000766.1	hsa-miR-222-3p	SLC44A1	1	6.20609	0	3.6275
L5	MUC20-OT1	hsa-miR-302a-3p	NCK2	1	6.30914	0	5.3877
L5	AC000123.3	hsa-miR-302a-3p	NCK2	1	6.21361	0	5.45343
L5	AC012513.3	hsa-miR-499a-5p	PICALM	1	6.37507	0	5.80137
L5	GATA2-AS1	hsa-miR-222-5p	TIPIN	1	6.62224	0	4.38182
L5	A2M-AS1	hsa-miR-1-3p	ZNF638	1	6.22283	0	4.85308
L5	LINC00963	hsa-let-7b-5p	MCM6	1	6.2212	0	5.31599
L5	PAXIP1-AS2	hsa-miR-222-3p	ITGA8	1	6.38991	0	4.49955
L5	MUC20-OT1	hsa-miR-302a-3p	LXN	1	6.46799	0	5.14959
L5	HCG11	hsa-miR-222-3p	MAP3K4	1	6.62356	0	4.0718
L5	GAS5	hsa-miR-222-3p	MAP3K4	1	6.68071	0	3.19931
L5	A2M-AS1	hsa-miR-1-3p	EPS15	1	6.17229	0	4.8553
L5	LINC00963	hsa-let-7f-5p	RTRAF	1	6.4177	0	5.26325
L5	LINC00963	hsa-let-7g-5p	RTRAF	1	6.3406	0	5.3213
L5	GAS5	hsa-let-7g-5p	RTRAF	1	6.20219	0	4.56428
L5	LINC00963	hsa-let-7d-5p	TTLL12	1	6.19477	0	5.52269
L5	LINC00963	hsa-let-7d-5p	HIF1A	1	6.78016	0	4.87676
L5	OLMALINC	hsa-miR-499a-5p	RNMT	1	6.34947	0	5.80396
L5	GAS5	hsa-let-7g-5p	JADE3	1	6.38276	0	4.77657
L5	MUC20-OT1	hsa-miR-302a-3p	RBM3	1	7.10843	0	5.44846
L5	AC000123.3	hsa-miR-302a-3p	RBM3	1	6.74909	0	5.08758
L5	AC027279.1	hsa-miR-302a-3p	RBM3	1	6.46409	0	5.35732
L5	SNHG20	hsa-miR-302a-3p	RBM3	1	6.35021	0	5.59025
L5	LINC00963	hsa-let-7f-5p	HMOX2	1	6.48075	0	4.71676
L5	HCG11	hsa-miR-222-3p	EIF3E	1	6.39663	0	4.52333
L5	PAXIP1-AS2	hsa-miR-222-3p	EIF3E	1	6.36693	0	3.35633
L5	HCG11	hsa-miR-222-3p	CAV2	1	6.35167	0	5.73191
L5	PAXIP1-AS2	hsa-miR-222-3p	CAV2	1	6.46581	0	5.0691
L5	AC107375.1	hsa-miR-222-3p	CAV2	1	6.44622	0	4.46605
L5	AC005332.6	hsa-miR-181a-5p	MET	1	6.48213	0	5.1199
L5	RASAL2-AS1	hsa-miR-16-5p	MET	1	6.17337	0	5.91432
L5	GATA2-AS1	hsa-miR-222-5p	TMEM245	1	6.4094	0	5.55586
L5	LINC00963	hsa-let-7f-5p	EFTUD2	1	6.2048	0	5.31622
L5	LINC00963	hsa-let-7g-5p	EFTUD2	1	6.20386	0	5.59798
L5	GAS5	hsa-miR-222-3p	HSPA8	1	6.43401	0	4.67793
L5	PAXIP1-AS2	hsa-miR-222-3p	HSPA8	1	6.36787	0	5.20967
L5	LINC00963	hsa-let-7d-5p	SLC11A2	1	6.52452	0	5.90949
L5	LINC00963	hsa-let-7f-5p	SLC11A2	1	6.15925	0	4.98236
L5	LINC00963	hsa-let-7g-5p	SLC11A2	1	6.1811	0	5.29411
L5	HCG11	hsa-miR-222-3p	CREBL2	1	6.29573	0	5.52049
L5	PAXIP1-AS2	hsa-miR-222-3p	CREBL2	1	6.37468	0	4.43874
L5	AC107375.1	hsa-miR-222-3p	CREBL2	1	6.56183	0	5.00417
L5	HCG11	hsa-miR-222-3p	CAND1	1	6.19818	0	4.5214
L5	GAS5	hsa-let-7f-5p	SOD2	1	6.87055	0	4.94429
L5	GAS5	hsa-let-7g-5p	SOD2	1	6.95702	0	5.10056
L5	HCG11	hsa-miR-222-3p	PHF1	1	6.35853	0	4.36324
L5	HCG11	hsa-miR-222-3p	SPARC	1	6.67984	0	4.38637
L5	GAS5	hsa-miR-222-3p	SPARC	1	6.4145	0	2.97385
L5	PAXIP1-AS2	hsa-miR-222-3p	SPARC	1	7.28584	0	3.5588
L5	AC107375.1	hsa-miR-222-3p	SPARC	1	6.67614	0	3.47334
L5	AP000766.1	hsa-miR-222-3p	SPARC	1	6.36759	0	3.74408
L5	AC126474.2	hsa-miR-20a-5p	ARMC8	1	6.20755	0	5.82113
L5	LINC00963	hsa-let-7d-5p	IL1R1	1	6.35208	0	5.15396
L5	LINC00963	hsa-let-7b-5p	IL1R1	1	6.17566	0	5.55338
L5	LINC00963	hsa-let-7b-5p	ALMS1	1	6.18755	0	5.84236
L5	PAXIP1-AS2	hsa-miR-222-3p	MARK1	1	6.16523	0	3.84528
L5	AC107375.1	hsa-miR-222-3p	MARK1	1	6.16149	0	3.31299
L5	A2M-AS1	hsa-miR-1-3p	IVNS1ABP	1	6.43995	0	5.27572
L5	HCG11	hsa-miR-222-3p	SLC35D1	1	7.08706	0	4.68417
L5	GAS5	hsa-miR-222-3p	SLC35D1	1	6.86593	0	3.96243
L5	PAXIP1-AS2	hsa-miR-222-3p	SLC35D1	1	7.12585	0	3.80676
L5	AC107375.1	hsa-miR-222-3p	SLC35D1	1	6.91257	0	3.68602
L5	AP000766.1	hsa-miR-222-3p	SLC35D1	1	6.4046	0	4.19247
L5	A2M-AS1	hsa-miR-1-3p	ETV3	1	6.30847	0	5.50324
L5	AC126474.2	hsa-miR-20a-5p	SSX2IP	1	6.27518	0	4.91642
L5	LINC00963	hsa-let-7f-5p	PRDX6	1	6.39639	0	4.85139
L5	HCG11	hsa-miR-222-3p	STMN1	1	6.96271	0	5.83309
L5	GAS5	hsa-miR-222-3p	STMN1	1	6.34733	0	4.46778
L5	PAXIP1-AS2	hsa-miR-222-3p	STMN1	1	7.0842	0	4.7425
L5	AC107375.1	hsa-miR-222-3p	STMN1	1	6.67822	0	4.48155
L5	AP000766.1	hsa-miR-222-3p	STMN1	1	6.4703	0	5.28055
L5	A2M-AS1	hsa-miR-1-3p	STAG1	1	6.46011	0	5.63693
L5	MUC20-OT1	hsa-miR-302a-3p	RAB32	1	6.38346	0	4.03627
L5	LINC00963	hsa-let-7d-5p	PREX1	1	6.35787	0	5.27181
L5	PAXIP1-AS2	hsa-miR-222-3p	STAMBP	1	6.1741	0	4.10075
L5	AC107375.1	hsa-miR-222-3p	STAMBP	1	6.22186	0	3.89433
L5	LINC00963	hsa-let-7d-5p	CDKN1A	1	6.2601	0	5.12446
L5	A2M-AS1	hsa-miR-1-3p	PPP1R12C	1	6.38895	0	5.67379
L5	AC126474.2	hsa-miR-20a-5p	MED1	1	6.29031	0	5.65795
L5	A2M-AS1	hsa-miR-1-3p	AKAP9	1	6.50984	0	5.56036
L5	LINC00963	hsa-let-7f-5p	ATF4	1	6.57521	0	5.12571
L5	LINC00963	hsa-let-7g-5p	ATF4	1	6.35341	0	5.21712
L5	GAS5	hsa-miR-222-3p	ATF4	1	6.72783	0	4.09989
L5	PAXIP1-AS2	hsa-miR-222-3p	ATF4	1	7.11699	0	4.94502
L5	A2M-AS1	hsa-miR-1-3p	MKLN1	1	6.55839	0	4.80676
L5	PARD6G-AS1	hsa-miR-130a-5p	TMOD2	1	6.49122	0	5.23734
L5	MCM3AP-AS1	hsa-miR-130a-5p	TMOD2	1	6.9701	0	5.45469
L5	GAS5	hsa-let-7g-5p	MTUS1	1	6.32884	0	4.56649
L5	LINC00963	hsa-let-7d-5p	DDA1	1	6.40669	0	5.31957
L5	A2M-AS1	hsa-miR-1-3p	PRRG1	1	6.58706	0	5.1122
L5	OLMALINC	hsa-miR-499a-5p	PRKAA1	1	6.19601	0	5.08487
L5	AC000123.3	hsa-miR-302a-3p	POMP	1	6.32374	0	4.72193
L5	AC027279.1	hsa-miR-302a-3p	POMP	1	6.3081	0	5.09313
L5	SNHG20	hsa-miR-302a-3p	POMP	1	6.64707	0	5.40646
L5	AC245140.2	hsa-miR-302b-3p	POMP	1	7.20742	0	5.69561
L5	AC027279.1	hsa-miR-302d-3p	POMP	1	6.23186	0	5.04648
L5	SNHG20	hsa-miR-302d-3p	POMP	1	6.20294	0	5.34278
L5	LINC00963	hsa-let-7b-5p	ATP13A3	1	6.33414	0	5.65667
L5	LINC00963	hsa-let-7d-5p	ATP13A3	1	6.79033	0	5.88159
L5	LINC00963	hsa-let-7f-5p	ATP13A3	1	6.26826	0	5.01475
L5	LINC00963	hsa-let-7g-5p	ATP13A3	1	6.24465	0	5.06572
L5	GAS5	hsa-miR-222-3p	PHC2	1	6.30826	0	4.45839
L5	PAXIP1-AS2	hsa-miR-222-3p	PHC2	1	6.6564	0	4.48226
L5	AC064807.1	hsa-miR-20a-5p	CLOCK	1	6.2844	0	5.91283
L5	OLMALINC	hsa-miR-499a-5p	CLOCK	1	6.68302	0	5.78289
L5	HCG11	hsa-miR-222-3p	ETS1	1	6.45979	0	3.95376
L5	GAS5	hsa-miR-222-3p	ETS1	1	6.49544	0	2.90467
L5	PAXIP1-AS2	hsa-miR-222-3p	ETS1	1	6.99107	0	3.31667
L5	AC107375.1	hsa-miR-222-3p	ETS1	1	6.50572	0	3.50855
L5	AP000766.1	hsa-miR-222-3p	ETS1	1	6.22036	0	3.59924
L5	AC126474.2	hsa-miR-20a-5p	ISCA1	1	6.75264	0	5.50702
L5	AC011468.1	hsa-miR-20a-5p	ISCA1	1	6.17105	0	5.58659
L5	SLC16A1-AS1	hsa-miR-19a-3p	USP37	1	7.11688	0	5.38462
L5	GATA2-AS1	hsa-miR-222-5p	SERPINE2	1	6.5489	0	5.52053
L5	MUC20-OT1	hsa-miR-302a-3p	RTP4	1	6.47589	0	5.5157
L5	AC012513.3	hsa-miR-499a-5p	ACTR2	1	6.84764	0	5.66075
L5	OLMALINC	hsa-miR-499a-5p	ACTR2	1	6.18153	0	4.47673
L5	AC064807.1	hsa-miR-20a-5p	FBXO11	1	6.40819	0	4.30759
L5	A2M-AS1	hsa-miR-1-3p	KIF21A	1	6.15579	0	5.90392
L5	LINC00963	hsa-let-7f-5p	VPS33A	1	6.95552	0	5.73587
L5	LINC00963	hsa-let-7g-5p	VPS33A	1	6.87134	0	5.73844
L5	HCG11	hsa-miR-222-3p	SLC39A6	1	6.39206	0	5.01665
L5	GAS5	hsa-miR-222-3p	SLC39A6	1	6.58233	0	4.42313
L5	PAXIP1-AS2	hsa-miR-222-3p	SLC39A6	1	6.75414	0	4.59011
L5	AC107375.1	hsa-miR-222-3p	SLC39A6	1	6.36323	0	4.26386
L5	FAM157C	hsa-let-7i-5p	GAREM1	1	6.21684	0	5.36886
L5	MUC20-OT1	hsa-miR-302a-3p	SAE1	1	6.42167	0	3.96861
L5	MUC20-OT1	hsa-miR-302d-3p	SAE1	1	6.33648	0	3.88203
L5	PAXIP1-AS2	hsa-miR-222-3p	ARF1	1	6.60268	0	3.88185
L5	AC107375.1	hsa-miR-222-3p	C1orf35	1	6.54149	0	3.58246
L5	MUC20-OT1	hsa-miR-302a-3p	OSR1	1	6.33424	0	4.90873
L5	GAS5	hsa-miR-222-3p	LRSAM1	1	6.80959	0	5.18063
L5	PAXIP1-AS2	hsa-miR-222-3p	LRSAM1	1	6.89352	0	5.49065
L5	AC107375.1	hsa-miR-222-3p	LRSAM1	1	6.73422	0	5.46993
L5	GAS5	hsa-miR-222-3p	EIF4EBP2	1	6.17365	0	4.25566
L5	LINC00963	hsa-let-7b-5p	TAGLN	1	6.49699	0	5.58754
L5	PAXIP1-AS2	hsa-miR-222-3p	AKR1C2	1	6.4832	0	3.83385
L5	AC126474.2	hsa-miR-20a-5p	SACS	1	6.63562	0	5.53907
L5	AC011468.1	hsa-miR-20a-5p	SACS	1	6.24198	0	5.57828
L5	LINC00963	hsa-let-7d-5p	ASAP1	1	6.612	0	5.04183
L5	LINC00963	hsa-let-7b-5p	SH3RF1	1	6.51037	0	5.46459
L5	HCG11	hsa-miR-222-3p	KIT	1	6.18442	0	4.84224
L5	AC107375.1	hsa-miR-222-3p	KIT	1	6.27109	0	4.30702
L5	MUC20-OT1	hsa-miR-302a-3p	CREB3L1	1	6.36064	0	5.12832
L5	PAXIP1-AS2	hsa-miR-222-3p	TAB3	1	6.19982	0	3.12292
L5	AC107375.1	hsa-miR-222-3p	TAB3	1	6.30366	0	2.90219
L5	LINC00963	hsa-let-7b-5p	CSRP1	1	6.20374	0	5.20104
L5	HCG11	hsa-miR-222-3p	PPP4R2	1	6.77363	0	5.14585
L5	PAXIP1-AS2	hsa-miR-222-3p	PPP4R2	1	6.66429	0	4.43439
L5	AC107375.1	hsa-miR-222-3p	PPP4R2	1	6.80232	0	4.43106
L5	AP000766.1	hsa-miR-222-3p	PPP4R2	1	6.63438	0	4.59041
L5	LINC00963	hsa-let-7d-5p	IFT122	1	6.22948	0	5.14208
L5	HCG11	hsa-miR-222-3p	CASP3	1	6.80842	0	5.06837
L5	GAS5	hsa-miR-222-3p	CASP3	1	6.5981	0	3.90165
L5	PAXIP1-AS2	hsa-miR-222-3p	CASP3	1	7.25062	0	4.69339
L5	AC107375.1	hsa-miR-222-3p	CASP3	1	6.87293	0	3.8032
L5	AP000766.1	hsa-miR-222-3p	CASP3	1	6.19414	0	4.06311
L5	AC012513.3	hsa-miR-499a-5p	GAPVD1	1	7.42091	0	5.35523
L5	OLMALINC	hsa-miR-499a-5p	GAPVD1	1	7.03726	0	4.44469
L5	HCG11	hsa-miR-222-3p	HECTD2	1	6.96252	0	4.76883
L5	GAS5	hsa-miR-222-3p	HECTD2	1	6.85025	0	3.22557
L5	PAXIP1-AS2	hsa-miR-222-3p	HECTD2	1	7.23308	0	3.84939
L5	AC107375.1	hsa-miR-222-3p	HECTD2	1	7.13947	0	3.6244
L5	MUC20-OT1	hsa-miR-302a-3p	SGPL1	1	6.67142	0	4.91198
L5	AC245140.2	hsa-miR-302a-3p	SGPL1	1	6.47093	0	5.82893
L5	MIR17HG	hsa-miR-302b-3p	SGPL1	1	6.81451	0	4.32769
L5	AC245140.2	hsa-miR-302b-3p	SGPL1	1	6.34255	0	5.44912
L5	MUC20-OT1	hsa-miR-302d-3p	SGPL1	1	6.41129	0	4.74934
L5	MIR17HG	hsa-miR-302d-3p	SGPL1	1	6.84103	0	4.63279
L5	AC245140.2	hsa-miR-302d-3p	SGPL1	1	6.24899	0	5.67334
L5	LINC00963	hsa-let-7b-5p	CDYL2	1	6.49018	0	5.82204
L5	AC027279.1	hsa-miR-302a-3p	WEE1	1	6.71412	0	5.8857
L5	LINC00963	hsa-let-7b-5p	ARF4	1	6.31282	0	5.6949
L5	LINC00963	hsa-let-7d-5p	ARF4	1	6.44569	0	5.27614
L5	GAS5	hsa-miR-222-3p	ARF4	1	6.43739	0	3.49858
L5	PAXIP1-AS2	hsa-miR-222-3p	ARF4	1	7.14523	0	4.10272
L5	AC107375.1	hsa-miR-222-3p	ARF4	1	6.82989	0	3.87522
L5	AP000766.1	hsa-miR-222-3p	ARF4	1	6.39389	0	4.29867
L5	LINC00963	hsa-let-7f-5p	POLR3D	1	6.20312	0	4.70918
L5	LINC00963	hsa-let-7g-5p	POLR3D	1	6.15136	0	5.015
L5	AC126474.2	hsa-miR-20a-5p	ZBTB43	1	6.82706	0	5.36797
L5	AC004803.1	hsa-miR-499a-5p	ZBTB43	1	6.49302	0	4.42335
L5	HCG11	hsa-miR-222-3p	KCNAB3	1	6.84907	0	3.86023
L5	GAS5	hsa-miR-222-3p	KCNAB3	1	6.15382	0	2.43108
L5	PAXIP1-AS2	hsa-miR-222-3p	KCNAB3	1	6.61656	0	2.87325
L5	AC107375.1	hsa-miR-222-3p	KCNAB3	1	6.68773	0	2.8972
L5	OLMALINC	hsa-miR-499a-5p	TMED10	1	6.38976	0	4.78453
L5	AC004803.1	hsa-miR-499a-5p	TMED10	1	6.17152	0	3.70608
L5	LINC00963	hsa-let-7b-5p	USP32	1	6.67757	0	5.17531
L5	LINC00963	hsa-let-7f-5p	USP32	1	6.48825	0	4.01188
L5	LINC00963	hsa-let-7g-5p	USP32	1	6.42499	0	4.12083
L5	AC126474.2	hsa-miR-17-5p	PTEN	1	6.15991	0	4.64316
L5	AC126474.2	hsa-miR-20a-5p	PTEN	1	6.29072	0	4.72801
L5	GAS5	hsa-let-7g-5p	MCRIP2	1	6.18252	0	4.40382
L5	FAM157C	hsa-let-7i-5p	ARNT2	1	6.3578	0	5.20977
L5	LINC00963	hsa-let-7d-5p	RNF26	1	6.78458	0	5.3041
L5	LINC00963	hsa-let-7b-5p	RNF26	1	6.4072	0	5.51124
L5	GAS5	hsa-let-7f-5p	ATP2A2	1	6.68405	0	4.97559
L5	GAS5	hsa-let-7g-5p	ATP2A2	1	6.77943	0	5.44049
L5	LINC00963	hsa-let-7f-5p	PACS1	1	6.16361	0	5.20127
L5	LINC00963	hsa-let-7g-5p	PACS1	1	6.32495	0	5.46862
L5	HCG11	hsa-miR-222-3p	CDK5R1	1	6.38049	0	5.36422
L5	AC107375.1	hsa-miR-222-3p	CDK5R1	1	6.69567	0	4.69014
L5	GATA2-AS1	hsa-miR-222-5p	CDK5R1	1	6.95791	0	5.22825
L5	SLC16A1-AS1	hsa-miR-19a-3p	SOX11	1	6.2533	0	5.28064
L5	OLMALINC	hsa-miR-499a-5p	ZBTB33	1	6.796	0	4.29248
L5	SLC16A1-AS1	hsa-miR-126-5p	SKIDA1	1	6.77794	0	5.66403
L5	A2M-AS1	hsa-miR-1-3p	TLCD5	1	6.36934	0	5.23302
L5	OLMALINC	hsa-miR-499a-5p	YIPF6	1	6.48943	0	5.19718
L5	PAXIP1-AS2	hsa-miR-222-3p	TNRC18	1	6.38129	0	3.71737
L5	GAS5	hsa-miR-222-3p	BACE2	1	6.57106	0	4.28598
L5	PAXIP1-AS2	hsa-miR-222-3p	BACE2	1	7.05193	0	4.43029
L5	AP000766.1	hsa-miR-222-3p	BACE2	1	6.2438	0	4.75829
L5	HCG11	hsa-miR-222-3p	SELENOF	1	6.38111	0	4.5838
L5	PAXIP1-AS2	hsa-miR-222-3p	SELENOF	1	6.95689	0	4.10658
L5	AC107375.1	hsa-miR-222-3p	SELENOF	1	6.35135	0	3.42683
L5	MUC20-OT1	hsa-miR-302a-3p	TMED9	1	6.41103	0	4.72197
L5	LINC00963	hsa-let-7d-5p	PCGF3	1	7.08253	0	5.72406
L5	LINC00963	hsa-let-7f-5p	PCGF3	1	6.4323	0	4.68676
L5	LINC00963	hsa-let-7g-5p	PCGF3	1	6.5079	0	4.92342
L5	LINC02035	hsa-miR-20a-5p	NCR3LG1	1	6.33086	0	5.6357
L5	LINC00963	hsa-let-7b-5p	RALGAPA2	1	6.17786	0	5.29698
L5	LINC00963	hsa-let-7d-5p	RALGAPA2	1	6.39861	0	5.04797
L5	A2M-AS1	hsa-miR-1-3p	PARVB	1	6.18555	0	5.27132
L5	FAM157C	hsa-miR-210-3p	ZBED6CL	1	6.38281	0	5.5814
L5	HCG11	hsa-miR-222-3p	NHLRC3	1	6.53077	0	5.81529
L5	PAXIP1-AS2	hsa-miR-222-3p	NHLRC3	1	6.41682	0	4.66132
L5	PAXIP1-AS2	hsa-miR-222-3p	AKR1C3	1	6.81691	0	3.6671
L5	AC107375.1	hsa-miR-222-3p	AKR1C3	1	6.40078	0	3.59305
L5	LINC00963	hsa-let-7g-5p	STK40	1	6.19426	0	4.52823
L5	AL137127.1	hsa-miR-1908-5p	SND1	1	6.40716	0	5.41034
L5	A2M-AS1	hsa-miR-1-3p	FITM2	1	6.1918	0	5.0322
L5	AC126474.2	hsa-miR-17-5p	ENTPD7	1	6.51054	0	5.22563
L5	OLMALINC	hsa-miR-499a-5p	SLC9A6	1	6.49108	0	5.38863
L5	LINC00963	hsa-let-7d-5p	PNP	1	6.87151	0	5.34442
L5	LINC00963	hsa-let-7b-5p	UBE2J1	1	6.16109	0	5.43975
L5	PAXIP1-AS2	hsa-miR-222-3p	UBE2J1	1	6.3833	0	3.66634
L5	HCG11	hsa-miR-222-3p	BRD2	1	6.84397	0	4.56501
L5	GAS5	hsa-miR-222-3p	BRD2	1	6.19989	0	3.2731
L5	PAXIP1-AS2	hsa-miR-222-3p	BRD2	1	6.72951	0	3.76947
L5	AC107375.1	hsa-miR-222-3p	BRD2	1	6.75551	0	3.843
L5	AP000766.1	hsa-miR-222-3p	BRD2	1	6.39925	0	4.16413
L5	LINC00963	hsa-let-7b-5p	NEU1	1	6.16102	0	5.75164
L5	GAS5	hsa-miR-222-3p	VPS16	1	6.73294	0	3.31709
L5	PAXIP1-AS2	hsa-miR-222-3p	VPS16	1	6.53157	0	3.31094
L5	HCG11	hsa-miR-222-3p	PPP2R2A	1	6.52754	0	5.29824
L5	PAXIP1-AS2	hsa-miR-222-3p	PPP2R2A	1	6.27575	0	4.55859
L5	AC107375.1	hsa-miR-222-3p	PPP2R2A	1	6.56476	0	4.69293
L5	OLMALINC	hsa-miR-499a-5p	ZCCHC3	1	6.18904	0	4.59708
L5	GAS5	hsa-miR-222-3p	IQCJ-SCHIP1	1	6.19017	0	3.0354
L5	FAM201A	hsa-miR-19a-3p	MTRNR2L8	1	6.24222	0	5.6598
L5	AC064807.1	hsa-miR-20a-5p	IKBKE	1	6.40797	0	5.04365
L5	LINC00963	hsa-let-7f-5p	PSMB3	1	6.20088	0	4.62655
L5	SNHG20	hsa-miR-302a-3p	CDK4	1	6.39772	0	5.68682
L5	HCG11	hsa-miR-222-3p	PTEN	1	6.62828	0	4.57465
L5	AC107375.1	hsa-miR-222-3p	PTEN	1	6.55995	0	3.19804
L5	AP000766.1	hsa-miR-222-3p	PTEN	1	6.25848	0	3.59607
L5	HCG11	hsa-miR-222-3p	PAN2	1	6.5065	0	4.00313
L5	GAS5	hsa-miR-222-3p	PAN2	1	6.29834	0	3.03925
L5	PAXIP1-AS2	hsa-miR-222-3p	PAN2	1	6.52619	0	3.14552
L5	HCG11	hsa-miR-222-3p	DERA	1	6.81309	0	4.84969
L5	GAS5	hsa-miR-222-3p	DERA	1	6.64566	0	3.56454
L5	PAXIP1-AS2	hsa-miR-222-3p	DERA	1	6.91648	0	4.02771
L5	PAXIP1-AS2	hsa-miR-222-3p	ISG20L2	1	6.26297	0	4.26192
L5	AC107375.1	hsa-miR-222-3p	ISG20L2	1	6.3201	0	4.57153
L5	PAXIP1-AS2	hsa-miR-222-3p	MGAT4B	1	6.27502	0	5.34945
L5	PAXIP1-AS2	hsa-miR-222-3p	NSUN5	1	6.36278	0	3.72263
L5	GAS5	hsa-miR-222-3p	EIF3I	1	6.33401	0	3.85787
L5	PAXIP1-AS2	hsa-miR-222-3p	EIF3I	1	6.61541	0	4.69998
L5	GAS5	hsa-miR-222-3p	RPL12	1	6.41643	0	3.99524
L5	PAXIP1-AS2	hsa-miR-222-3p	RPL12	1	6.93992	0	4.40068
L5	HCG11	hsa-miR-222-3p	TMEM245	1	6.85676	0	5.22081
L5	GAS5	hsa-miR-222-3p	TMEM245	1	7.04128	0	4.50077
L5	PAXIP1-AS2	hsa-miR-222-3p	TMEM245	1	7.19974	0	4.95652
L5	AC107375.1	hsa-miR-222-3p	TMEM245	1	7.02745	0	4.74318
L5	HCG11	hsa-miR-222-3p	RPS2	1	6.24784	0	4.4889
L5	GAS5	hsa-miR-222-3p	RPS2	1	6.48194	0	2.65155
L5	PAXIP1-AS2	hsa-miR-222-3p	RPS2	1	6.94253	0	3.63676
L5	PAXIP1-AS2	hsa-miR-222-3p	TANGO6	1	6.23206	0	3.5972
L5	HCG11	hsa-miR-222-3p	GRB10	1	6.42546	0	5.74711
L5	AC107375.1	hsa-miR-222-3p	GRB10	1	6.50059	0	4.39747
L5	PAXIP1-AS2	hsa-miR-222-3p	NSMF	1	6.7969	0	4.72178
L5	AC107375.1	hsa-miR-222-3p	NSMF	1	6.45881	0	4.16577
L5	AP000766.1	hsa-miR-222-3p	NSMF	1	6.16888	0	4.5869
L5	PAXIP1-AS2	hsa-miR-222-3p	OSBPL10	1	6.92528	0	3.38673
L5	AC107375.1	hsa-miR-222-3p	OSBPL10	1	6.4566	0	3.30191
L5	HCG11	hsa-miR-222-3p	PEBP1	1	6.56482	0	5.72411
L5	GAS5	hsa-miR-222-3p	PEBP1	1	6.37767	0	3.93125
L5	PAXIP1-AS2	hsa-miR-222-3p	PEBP1	1	6.69164	0	4.70776
L5	AC107375.1	hsa-miR-222-3p	PEBP1	1	6.24792	0	4.63922
L5	HCG11	hsa-miR-222-3p	DAXX	1	6.64169	0	4.46999
L5	PAXIP1-AS2	hsa-miR-222-3p	DAXX	1	6.67815	0	3.69103
L5	AC107375.1	hsa-miR-222-3p	DAXX	1	6.43966	0	3.60511
L5	PAXIP1-AS2	hsa-miR-222-3p	ACTG1	1	6.55449	0	4.44825
L5	AC107375.1	hsa-miR-222-3p	ACTG1	1	6.53484	0	4.71262
L5	GAS5	hsa-miR-222-3p	EZR	1	6.48012	0	5.35739
L5	AC107375.1	hsa-miR-222-3p	EZR	1	6.40148	0	5.79
L5	HCG11	hsa-miR-222-3p	PIGQ	1	6.45254	0	4.47681
L5	GAS5	hsa-miR-222-3p	PIGQ	1	6.78333	0	3.15918
L5	PAXIP1-AS2	hsa-miR-222-3p	PIGQ	1	7.24305	0	3.80562
L5	AC107375.1	hsa-miR-222-3p	PIGQ	1	6.37107	0	3.58505
L5	PAXIP1-AS2	hsa-miR-222-3p	PACS2	1	6.41384	0	3.97529
L5	PAXIP1-AS2	hsa-miR-222-3p	ENO1	1	6.15436	0	4.31514
L5	PAXIP1-AS2	hsa-miR-222-3p	PTDSS2	1	6.36515	0	4.77987
L5	AC126474.2	hsa-miR-20a-5p	NAXE	1	6.21791	0	5.87563
L5	LINC00963	hsa-let-7b-5p	HIF1A	1	6.18261	0	5.07225
L5	AC027279.1	hsa-miR-302d-3p	WEE1	1	6.5639	0	5.78945
L5	SNHG20	hsa-miR-302d-3p	WEE1	1	6.51619	0	5.89512
L5	LINC00963	hsa-let-7d-5p	ADIPOR2	1	6.93107	0	5.09559
L5	LINC00963	hsa-let-7d-5p	POLR3D	1	6.72172	0	5.62629
L5	SLC16A1-AS1	hsa-miR-19a-3p	PLAU	1	6.3347	0	5.62374
L5	AC107375.1	hsa-miR-222-3p	ARHGAP42	1	6.37579	0	4.03759
L5	AC064807.1	hsa-miR-20a-5p	ENTPD7	1	6.74963	0	5.47693
L5	AC126474.2	hsa-miR-20a-5p	ENTPD7	1	6.6443	0	5.36044
L5	MIR17HG	hsa-miR-302c-3p	FGF7	1	6.92942	0	5.0293
L5	AC245140.2	hsa-miR-302c-3p	FGF7	1	6.23727	0	4.79706
L5	MUC20-OT1	hsa-miR-302a-3p	TSR1	1	6.18892	0	4.42373
L5	AL442125.2	hsa-miR-3605-3p	PODXL	1	6.20422	0	5.87337
L5	GAS5	hsa-let-7f-5p	MTUS1	1	6.27515	0	4.38971
L5	AC245140.2	hsa-miR-302d-3p	ERGIC2	1	6.42969	0	5.44403
L5	MCM3AP-AS1	hsa-miR-130a-5p	VAV3	1	6.8705	0	5.77461
L5	DANCR	hsa-miR-3196	ATG2A	1	6.79863	0	5.45271
L5	MIR17HG	hsa-miR-302d-3p	TMEM134	1	6.45983	0	5.21885
L5	MUC20-OT1	hsa-miR-302d-3p	NEK8	1	6.29568	0	4.68774
L5	PAXIP1-AS2	hsa-miR-222-3p	STN1	1	6.16845	0	3.97144
L5	LINC00963	hsa-let-7d-5p	DNA2	1	6.54168	0	5.53323
L5	MUC20-OT1	hsa-miR-302d-3p	DCTN6	1	6.26581	0	4.30901
L5	MUC20-OT1	hsa-miR-302a-3p	DCTN6	1	6.39218	0	4.27284
L5	AC027279.1	hsa-miR-302a-3p	DCTN6	1	6.29688	0	4.75428
L5	SNHG20	hsa-miR-302a-3p	DCTN6	1	6.40539	0	4.58344
L5	PINK1-AS	hsa-miR-302b-3p	HADHB	1	6.93227	0	5.57623
L5	AC027279.1	hsa-miR-302b-3p	HADHB	1	7.0666	0	5.43596
L5	MUC20-OT1	hsa-miR-302a-3p	HADHB	1	6.86373	0	5.5744
L5	SCAMP1-AS1	hsa-miR-302a-3p	HADHB	1	6.1697	0	4.94829
L5	AC027279.1	hsa-miR-302a-3p	HADHB	1	7.23154	0	5.6681
L5	MIR17HG	hsa-miR-302c-3p	KCNJ8	1	6.70628	0	5.33763
L5	AC027279.1	hsa-miR-302c-3p	KCNJ8	1	6.65652	0	5.1598
L5	MIR17HG	hsa-miR-302c-3p	CLCN3	1	6.6213	0	5.01363
L5	AC245140.2	hsa-miR-302c-3p	CLCN3	1	6.4577	0	4.49452
L5	AC004803.1	hsa-miR-499a-5p	GDE1	1	6.17374	0	5.10309
L5	HCG11	hsa-miR-222-3p	PNRC2	1	7.19239	0	5.25449
L5	AC107375.1	hsa-miR-222-3p	PNRC2	1	7.07112	0	4.51973
L5	AC012513.3	hsa-miR-499a-5p	EIF2AK4	1	6.70083	0	5.89259
L5	OLMALINC	hsa-miR-499a-5p	EIF2AK4	1	6.37651	0	4.88874
L5	AL137782.1	hsa-miR-499a-5p	WWC2	1	6.46303	0	5.8919
L5	AP003559.1	hsa-miR-651-5p	KLRD1	1	7.09124	0	4.99838
L5	MUC20-OT1	hsa-miR-302d-3p	WDR73	1	6.21057	0	4.90499
L5	AC245140.2	hsa-miR-302d-3p	WDR73	1	6.34666	0	5.61154
L5	MUC20-OT1	hsa-miR-302a-3p	WDR73	1	6.30202	0	4.72974
L5	AC245140.2	hsa-miR-302a-3p	WDR73	1	6.39992	0	5.42924
L5	LINC00963	hsa-let-7g-5p	DTX3L	1	6.32892	0	5.80159
L5	LINC00963	hsa-let-7f-5p	DTX3L	1	6.2377	0	5.61033
L5	AC245140.2	hsa-miR-302d-3p	MSRB2	1	6.18631	0	5.50361
L5	MIR17HG	hsa-miR-302b-3p	MSRB2	1	6.26239	0	4.60562
L5	AC245140.2	hsa-miR-302b-3p	MSRB2	1	6.44439	0	5.84801
L5	AC027279.1	hsa-miR-302d-3p	ASB16	1	6.19727	0	5.87899
L5	MUC20-OT1	hsa-miR-302d-3p	TMEM127	1	6.50974	0	5.88994
L5	AC027279.1	hsa-miR-302d-3p	TMEM127	1	6.29545	0	5.63841
L5	MUC20-OT1	hsa-miR-302d-3p	RNF19B	1	6.63641	0	5.36771
L5	MIR17HG	hsa-miR-302d-3p	RNF19B	1	7.11844	0	5.45097
L5	MIR17HG	hsa-miR-302c-3p	RNF19B	1	7.30889	0	5.72126
L5	AC245140.2	hsa-miR-302c-3p	RNF19B	1	6.50394	0	5.0935
L5	MUC20-OT1	hsa-miR-302a-3p	RNF19B	1	6.71883	0	5.4579
L5	AC000123.3	hsa-miR-302a-3p	RNF19B	1	6.4496	0	4.8441
L5	AL137127.1	hsa-miR-1908-5p	GMDS	1	6.26463	0	4.86346
L5	GAS5	hsa-miR-1908-5p	GMDS	1	6.17077	0	5.17446
L5	AC126474.2	hsa-miR-17-5p	GBP3	1	6.19643	0	5.29446
L5	LINC00963	hsa-let-7g-5p	DDR1	1	6.23085	0	4.96754
L5	GAS5	hsa-let-7g-5p	PDLIM5	1	6.22843	0	5.44749
L5	MIR29B2CHG	hsa-miR-4428	NAB2	1	6.45117	0	5.55941
L5	A2M-AS1	hsa-miR-1-3p	TSPAN6	0	4.38341	0	5.29417
L5	GAS5	hsa-miR-30b-3p	ARF5	0	4.69211	0	3.3853
L5	A2M-AS1	hsa-miR-1-3p	RECQL	0	5.49642	0	4.98377
L5	LINC00923	hsa-miR-140-5p	UPF1	0	4.20816	0	5.60764
L5	A2M-AS1	hsa-miR-1-3p	RPAP3	0	5.6324	0	4.00684
L5	A2M-AS1	hsa-miR-1-3p	TMEM98	0	4.7574	0	5.79195
L5	LINC00689	hsa-miR-93-5p	MAP3K14	0	4.8829	0	5.30964
L5	GAS5	hsa-let-7f-5p	ADIPOR2	0	5.93766	0	3.37154
L5	GAS5	hsa-let-7g-5p	ADIPOR2	0	6.02291	0	3.82671
L5	LINC00689	hsa-miR-93-5p	ADIPOR2	0	4.8916	0	4.62397
L5	LINC00923	hsa-miR-140-5p	REV3L	0	3.90451	0	5.07507
L5	LINC01278	hsa-miR-140-5p	REV3L	0	3.92684	0	5.09687
L5	AC126474.2	hsa-miR-20a-5p	REV3L	0	5.39603	0	5.20106
L5	GAS5	hsa-let-7g-5p	POMT2	0	5.26422	0	2.84294
L5	LINC00963	hsa-let-7f-5p	ZNF207	0	5.50071	0	3.59461
L5	GAS5	hsa-let-7f-5p	ZNF207	0	4.85895	0	2.45046
L5	AC126474.2	hsa-miR-20a-5p	NCAPD2	0	5.76695	0	5.87127
L5	A2M-AS1	hsa-miR-1-3p	ZNF200	0	4.81813	0	5.23571
L5	LINC00963	hsa-let-7f-5p	LYPLA2	0	5.44627	0	4.40312
L5	GAS5	hsa-let-7f-5p	LYPLA2	0	5.01937	0	2.96584
L5	LINC00689	hsa-miR-93-5p	ABHD5	0	4.82763	0	5.14489
L5	A2M-AS1	hsa-miR-1-3p	ANOS1	0	4.80389	0	5.08046
L5	GAS5	hsa-let-7f-5p	WIZ	0	3.928	0	2.84348
L5	A2M-AS1	hsa-miR-1-3p	TMEM159	0	5.43078	0	5.74337
L5	A2M-AS1	hsa-miR-1-3p	BRCA1	0	5.02511	0	4.17734
L5	GAS5	hsa-let-7f-5p	MBTPS2	0	4.8299	0	2.70272
L5	GAS5	hsa-let-7g-5p	MBTPS2	0	4.90312	0	3.03156
L5	LINC00963	hsa-let-7d-5p	ELOVL5	0	6.07227	0	4.85411
L5	LINC00963	hsa-let-7b-5p	PSMC4	0	5.61576	0	5.34381
L5	LINC00963	hsa-let-7d-5p	PSMC4	0	6.02293	0	5.16341
L5	LINC00963	hsa-let-7f-5p	PSMC4	0	5.44009	0	4.34264
L5	GAS5	hsa-let-7f-5p	PSMC4	0	4.68549	0	2.66699
L5	LINC00963	hsa-let-7b-5p	MVP	0	5.91147	0	4.81288
L5	GAS5	hsa-let-7f-5p	PGM3	0	4.60579	0	3.69859
L5	GAS5	hsa-let-7g-5p	PGM3	0	4.81704	0	4.06014
L5	A2M-AS1	hsa-miR-1-3p	ATP2C1	0	5.11891	0	5.39097
L5	AC126474.2	hsa-miR-17-5p	AQR	0	5.39695	0	5.29246
L5	AC126474.2	hsa-miR-20a-5p	AQR	0	5.41669	0	5.38557
L5	CBR3-AS1	hsa-miR-625-5p	FHL1	0	5.252	0	4.96574
L5	MUC20-OT1	hsa-miR-302d-3p	RNH1	0	5.78802	0	4.23809
L5	AC027279.1	hsa-miR-302d-3p	RNH1	0	5.27357	0	4.75943
L5	A2M-AS1	hsa-miR-1-3p	SNAPC1	0	5.81359	0	4.17108
L5	MIR4435-2HG	hsa-miR-582-5p	GCLM	0	5.30866	0	5.68315
L5	A2M-AS1	hsa-miR-1-3p	UBR2	0	5.98305	0	4.46608
L5	A2M-AS1	hsa-miR-1-3p	RRAGD	0	5.81415	0	5.59351
L5	LINC00963	hsa-let-7f-5p	TBPL1	0	5.52608	0	5.49125
L5	LINC00963	hsa-let-7g-5p	TBPL1	0	5.54149	0	5.64169
L5	LINC02035	hsa-miR-20a-5p	SLC39A9	0	5.25198	0	5.3327
L5	AC126474.2	hsa-miR-20a-5p	SLC39A9	0	5.19241	0	5.52674
L5	A2M-AS1	hsa-miR-1-3p	RABEP1	0	5.39648	0	4.74551
L5	LINC00689	hsa-miR-29c-3p	FAM136A	0	5.63913	0	4.17031
L5	HCG11	hsa-miR-222-3p	TIMP2	0	6.10799	0	5.4967
L5	GAS5	hsa-miR-222-3p	TIMP2	0	5.92118	0	3.91416
L5	AP000766.1	hsa-miR-222-3p	TIMP2	0	5.79663	0	4.6123
L5	LINC02035	hsa-miR-20a-5p	NSUN2	0	5.44146	0	5.29307
L5	AC126474.2	hsa-miR-20a-5p	NSUN2	0	5.32588	0	4.87168
L5	AC011468.1	hsa-miR-20a-5p	NSUN2	0	5.30361	0	5.65986
L5	ZBED3-AS1	hsa-miR-338-5p	BOD1L1	0	4.258	0	4.81342
L5	A2M-AS1	hsa-miR-1-3p	BOD1L1	0	5.23426	0	5.19717
L5	RASAL2-AS1	hsa-miR-16-5p	RAI14	0	5.6299	0	5.45122
L5	SCAMP1-AS1	hsa-miR-302a-3p	RAI14	0	5.40861	0	4.26377
L5	GAS5	hsa-miR-30b-3p	TNC	0	5.28903	0	3.7821
L5	AC126474.2	hsa-miR-20a-5p	DCUN1D1	0	5.91377	0	4.74883
L5	AC011468.1	hsa-miR-20a-5p	DCUN1D1	0	5.91654	0	5.56349
L5	AC004803.1	hsa-miR-499a-5p	FAM120A	0	6.13418	0	3.778
L5	A2M-AS1	hsa-miR-1-3p	NEDD4L	0	5.46579	0	4.85608
L5	GAS5	hsa-let-7g-5p	SIKE1	0	5.23107	0	4.11153
L5	AL137127.1	hsa-miR-1908-5p	SIKE1	0	5.23366	0	5.33809
L5	SNHG12	hsa-miR-1908-5p	SIKE1	0	4.44847	0	5.69009
L5	GAS5	hsa-miR-1908-5p	SIKE1	0	5.28908	0	5.57709
L5	AL137127.1	hsa-miR-1908-5p	PHPT1	0	5.24061	0	4.19636
L5	GAS5	hsa-miR-1908-5p	PHPT1	0	5.64407	0	4.41612
L5	ZBED3-AS1	hsa-miR-338-5p	ARID4B	0	4.21175	0	4.74108
L5	AC012513.3	hsa-miR-499a-5p	RC3H2	0	5.95709	0	5.83529
L5	OLMALINC	hsa-miR-499a-5p	RC3H2	0	5.2579	0	5.14345
L5	RASAL2-AS1	hsa-miR-16-5p	IL17RB	0	6.08544	0	5.51082
L5	GAS5	hsa-let-7f-5p	RIOK2	0	3.83103	0	2.49868
L5	GAS5	hsa-let-7g-5p	RIOK2	0	3.95088	0	2.7704
L5	LINC00963	hsa-let-7b-5p	YIPF1	0	4.53012	0	4.5826
L5	LINC00963	hsa-let-7f-5p	YIPF1	0	4.52521	0	3.56404
L5	LINC00963	hsa-let-7g-5p	YIPF1	0	4.32378	0	3.57894
L5	LINC00963	hsa-miR-486-5p	CDK17	0	6.07252	0	3.93426
L5	GAS5	hsa-let-7f-5p	PTPRU	0	6.04891	0	3.6634
L5	GAS5	hsa-let-7g-5p	PTPRU	0	6.01845	0	3.77225
L5	A2M-AS1	hsa-miR-1-3p	GPBP1	0	4.88523	0	4.26384
L5	A2M-AS1	hsa-miR-1-3p	LIMCH1	0	5.72618	0	4.23892
L5	AC126474.2	hsa-miR-20a-5p	INTS13	0	5.14944	0	4.97977
L5	AC011468.1	hsa-miR-20a-5p	INTS13	0	5.16588	0	5.21416
L5	A2M-AS1	hsa-miR-1-3p	TM7SF3	0	5.00785	0	4.9535
L5	GAS5	hsa-let-7f-5p	ST3GAL6	0	5.677	0	4.57042
L5	GAS5	hsa-let-7g-5p	ST3GAL6	0	5.80703	0	4.61927
L5	GAS5	hsa-let-7g-5p	TNPO3	0	4.5882	0	3.68289
L5	LINC00963	hsa-let-7b-5p	CTSA	0	5.2438	0	5.07005
L5	HCG11	hsa-miR-222-3p	OAT	0	6.08178	0	5.13912
L5	AC107375.1	hsa-miR-222-3p	OAT	0	5.96097	0	4.21088
L5	AP000766.1	hsa-miR-222-3p	OAT	0	5.61284	0	4.52999
L5	LINC00963	hsa-let-7b-5p	DGKA	0	5.7121	0	5.05
L5	A2M-AS1	hsa-miR-1-3p	ADAT1	0	5.48867	0	5.52259
L5	LINC00923	hsa-miR-140-5p	SPEN	0	3.11267	0	5.72394
L5	LINC01278	hsa-miR-140-5p	SPEN	0	3.65027	0	5.87252
L5	GAS5	hsa-miR-222-3p	ZC3H15	0	5.93209	0	2.99101
L5	AP000766.1	hsa-miR-222-3p	ZC3H15	0	5.64808	0	3.53892
L5	GAS5	hsa-let-7g-5p	MAP2K4	0	6.04469	0	4.05985
L5	LINC00963	hsa-let-7b-5p	ME1	0	6.10711	0	5.31395
L5	GAS5	hsa-let-7g-5p	PPP2R5A	0	5.62317	0	2.56555
L5	LINC00963	hsa-let-7b-5p	ELOVL1	0	5.80156	0	5.62146
L5	A2M-AS1	hsa-miR-1-3p	MPPED2	0	5.67779	0	4.75623
L5	AC005261.1	hsa-miR-577	ZBTB11	0	5.05898	0	3.43206
L5	A2M-AS1	hsa-miR-1-3p	ATXN3	0	3.9571	0	4.9124
L5	HCG11	hsa-miR-222-3p	TRAM1	0	5.81291	0	3.75652
L5	GAS5	hsa-miR-222-3p	TRAM1	0	5.55572	0	2.75069
L5	AP000766.1	hsa-miR-222-3p	TRAM1	0	5.30103	0	3.11943
L5	A2M-AS1	hsa-miR-1-3p	NUCKS1	0	5.49689	0	5.09454
L5	C5orf56	hsa-miR-29b-2-5p	MAPK6	0	4.72905	0	4.81488
L5	A2M-AS1	hsa-miR-1-3p	ELP1	0	4.9012	0	4.50878
L5	A2M-AS1	hsa-miR-1-3p	POLB	0	5.71116	0	5.65884
L5	MUC20-OT1	hsa-miR-302a-3p	CSNK2A2	0	5.79749	0	5.72156
L5	SCAMP1-AS1	hsa-miR-302a-3p	CSNK2A2	0	4.41125	0	4.27514
L5	AC000123.3	hsa-miR-302a-3p	CSNK2A2	0	5.38063	0	5.30283
L5	AC027279.1	hsa-miR-302a-3p	CSNK2A2	0	4.56425	0	5.36096
L5	MUC20-OT1	hsa-miR-302d-3p	CSNK2A2	0	5.7283	0	5.62531
L5	AC027279.1	hsa-miR-302d-3p	CSNK2A2	0	4.43543	0	5.25579
L5	SCAMP1-AS1	hsa-miR-302a-3p	NCK2	0	5.21094	0	5.2599
L5	AC027279.1	hsa-miR-302a-3p	NCK2	0	5.45614	0	5.55316
L5	SNHG20	hsa-miR-302a-3p	NCK2	0	5.74448	0	5.53162
L5	LINC00963	hsa-let-7b-5p	FAM50A	0	5.54391	0	5.29279
L5	A2M-AS1	hsa-miR-1-3p	CYBRD1	0	5.08581	0	5.40196
L5	C5orf56	hsa-miR-29b-2-5p	ZFYVE26	0	3.91134	0	3.74691
L5	GAS5	hsa-let-7f-5p	P4HA2	0	3.51465	0	2.4244
L5	GAS5	hsa-let-7g-5p	P4HA2	0	3.80258	0	2.92916
L5	GAS5	hsa-miR-222-3p	NFATC3	0	5.82333	0	3.62104
L5	PAXIP1-AS2	hsa-miR-222-3p	NFATC3	0	5.91839	0	4.05653
L5	AP000766.1	hsa-miR-222-3p	NFATC3	0	5.59186	0	4.11429
L5	A2M-AS1	hsa-miR-1-3p	ACADVL	0	5.31563	0	4.93436
L5	LINC00963	hsa-let-7f-5p	AP1M1	0	4.89195	0	4.11422
L5	GAS5	hsa-let-7f-5p	AP1M1	0	4.37682	0	2.75135
L5	LINC00963	hsa-let-7g-5p	AP1M1	0	4.81466	0	4.25686
L5	GAS5	hsa-let-7g-5p	AP1M1	0	4.44283	0	3.02625
L5	A2M-AS1	hsa-miR-1-3p	SCARB1	0	4.68965	0	5.56763
L5	USP3-AS1	hsa-miR-93-5p	FERMT2	0	5.84183	0	5.13725
L5	LINC02035	hsa-miR-20a-5p	NSF	0	5.22757	0	5.48395
L5	A2M-AS1	hsa-miR-1-3p	TSG101	0	4.74507	0	4.34988
L5	GAS5	hsa-let-7g-5p	ZNF532	0	6.01962	0	3.03391
L5	LINC00963	hsa-let-7d-5p	MYDGF	0	5.0775	0	5.43246
L5	LINC00963	hsa-let-7f-5p	MYDGF	0	4.86945	0	4.68594
L5	GAS5	hsa-let-7f-5p	MYDGF	0	4.57714	0	3.2794
L5	AC126474.2	hsa-miR-17-5p	TTC38	0	4.9249	0	5.08051
L5	LINC00923	hsa-miR-140-5p	CELSR1	0	3.38035	0	3.66862
L5	LINC00909	hsa-miR-122-5p	RASAL2	0	5.7336	0	5.03939
L5	LINC00963	hsa-let-7b-5p	ACTB	0	5.96637	0	4.96476
L5	LINC00963	hsa-let-7d-5p	ACTB	0	5.67046	0	4.43616
L5	LINC00963	hsa-miR-486-5p	ACTB	0	5.34429	0	3.8669
L5	A2M-AS1	hsa-miR-1-3p	SLC46A1	0	4.98733	0	5.20352
L5	GAS5	hsa-let-7g-5p	NT5C2	0	5.36979	0	4.60524
L5	A2M-AS1	hsa-miR-1-3p	TOP2B	0	5.75975	0	5.41434
L5	LINC00963	hsa-let-7d-5p	UBE2T	0	5.73871	0	5.14575
L5	LINC00963	hsa-let-7b-5p	UBE2T	0	5.02392	0	5.17986
L5	LINC00963	hsa-let-7f-5p	UBE2T	0	5.20507	0	4.34816
L5	LINC00963	hsa-let-7g-5p	UBE2T	0	5.12616	0	4.33067
L5	GAS5	hsa-miR-222-3p	ITGA8	0	5.97602	0	4.05423
L5	AC107375.1	hsa-miR-222-3p	ITGA8	0	6.06923	0	4.29598
L5	SCAMP1-AS1	hsa-miR-302a-3p	LXN	0	4.63664	0	4.24138
L5	AC000123.3	hsa-miR-302a-3p	LXN	0	6.07117	0	4.83498
L5	LINC00689	hsa-miR-93-5p	DNM2	0	4.95082	0	5.75453
L5	A2M-AS1	hsa-miR-1-3p	CRYBG3	0	6.12172	0	4.57856
L5	A2M-AS1	hsa-miR-1-3p	SMARCA2	0	5.04059	0	5.05345
L5	HCG11	hsa-miR-222-3p	CLDND1	0	5.99811	0	4.54295
L5	GAS5	hsa-miR-222-3p	CLDND1	0	5.8405	0	3.29122
L5	PAXIP1-AS2	hsa-miR-222-3p	CLDND1	0	6.01295	0	3.71776
L5	RASAL2-AS1	hsa-miR-16-5p	ARG2	0	5.43562	0	5.84898
L5	A2M-AS1	hsa-miR-1-3p	ZNF510	0	4.97302	0	4.14843
L5	GATA2-AS1	hsa-miR-222-5p	FAM135A	0	5.64368	0	4.50312
L5	LINC00689	hsa-miR-29c-3p	COL19A1	0	4.6047	0	5.48771
L5	GAS5	hsa-let-7f-5p	PALB2	0	4.73191	0	2.93783
L5	GAS5	hsa-let-7g-5p	PALB2	0	4.81726	0	3.27764
L5	LINC01278	hsa-miR-140-5p	KAT6A	0	4.31813	0	4.38378
L5	AC126474.2	hsa-miR-20a-5p	KAT6A	0	5.89042	0	4.43206
L5	LINC00963	hsa-let-7d-5p	ZNF446	0	5.25208	0	4.45696
L5	RASAL2-AS1	hsa-miR-424-5p	STARD7	0	5.44251	0	5.47723
L5	GAS5	hsa-miR-222-3p	APLP2	0	5.09131	0	4.31528
L5	PAXIP1-AS2	hsa-miR-222-3p	APLP2	0	5.55826	0	5.46539
L5	AC107375.1	hsa-miR-222-3p	APLP2	0	5.33021	0	4.87533
L5	AP000766.1	hsa-miR-222-3p	APLP2	0	4.71129	0	5.01311
L5	HCG11	hsa-miR-222-3p	TXLNA	0	5.83433	0	5.02466
L5	GAS5	hsa-miR-222-3p	TXLNA	0	5.56615	0	3.58942
L5	AC107375.1	hsa-miR-222-3p	TXLNA	0	5.8059	0	4.05836
L5	AP000766.1	hsa-miR-222-3p	TXLNA	0	5.2383	0	4.19085
L5	OLMALINC	hsa-miR-499a-5p	TXLNA	0	5.58061	0	5.41332
L5	AC004803.1	hsa-miR-499a-5p	TXLNA	0	4.84579	0	4.20728
L5	A2M-AS1	hsa-miR-1-3p	ATRX	0	6.0842	0	4.50532
L5	GAS5	hsa-miR-222-3p	CTTN	0	5.29649	0	3.00663
L5	PAXIP1-AS2	hsa-miR-222-3p	CTTN	0	5.61703	0	3.64745
L5	LINC00963	hsa-let-7b-5p	CTTN	0	5.92325	0	5.4761
L5	GAS5	hsa-let-7g-5p	CHERP	0	4.9883	0	3.30383
L5	LINC00963	hsa-let-7f-5p	ATG16L1	0	5.7714	0	4.61657
L5	GAS5	hsa-let-7f-5p	ATG16L1	0	5.2783	0	3.64092
L5	LINC00963	hsa-let-7g-5p	ATG16L1	0	5.72691	0	4.82997
L5	GAS5	hsa-let-7g-5p	ATG16L1	0	5.37711	0	3.98659
L5	LINC00963	hsa-miR-486-5p	MTMR2	0	5.85494	0	4.26275
L5	GAS5	hsa-let-7f-5p	RTRAF	0	6.13598	0	4.37399
L5	LINC00963	hsa-miR-486-5p	KLHL42	0	4.89554	0	4.29175
L5	A2M-AS1	hsa-miR-1-3p	GNA11	0	4.61633	0	5.47332
L5	AC093157.1	hsa-miR-20a-5p	TPX2	0	5.3012	0	5.13282
L5	LINC00923	hsa-miR-140-5p	COQ9	0	4.2781	0	5.78823
L5	LINC00963	hsa-let-7f-5p	FKBP1A	0	5.01242	0	4.07516
L5	GAS5	hsa-let-7f-5p	FKBP1A	0	4.64764	0	2.76655
L5	LINC00963	hsa-let-7g-5p	FKBP1A	0	4.98162	0	4.22042
L5	GAS5	hsa-let-7g-5p	FKBP1A	0	4.76013	0	3.04406
L5	AL163051.1	hsa-miR-130a-5p	DYNLL1	0	5.19603	0	5.8808
L5	A2M-AS1	hsa-miR-1-3p	DYNLL1	0	4.93524	0	4.92083
L5	A2M-AS1	hsa-miR-1-3p	SNX5	0	5.3608	0	5.5028
L5	LINC00963	hsa-let-7d-5p	SLC8B1	0	4.99838	0	4.66558
L5	AC126474.2	hsa-miR-20a-5p	TMEM230	0	5.0365	0	5.38751
L5	AC011468.1	hsa-miR-20a-5p	TMEM230	0	5.47972	0	5.84423
L5	LINC00963	hsa-let-7f-5p	GRAMD1A	0	4.45007	0	3.09964
L5	GAS5	hsa-let-7f-5p	GRAMD1A	0	3.85695	0	2.51719
L5	LINC00963	hsa-let-7g-5p	GRAMD1A	0	4.24508	0	3.14152
L5	GAS5	hsa-let-7g-5p	GRAMD1A	0	3.79527	0	2.69133
L5	A2M-AS1	hsa-miR-1-3p	CDIP1	0	5.4192	0	4.44763
L5	A2M-AS1	hsa-miR-1-3p	RBM41	0	6.06902	0	5.30479
L5	AC126474.2	hsa-miR-20a-5p	GPATCH2L	0	5.18753	0	4.85437
L5	AC011468.1	hsa-miR-20a-5p	GPATCH2L	0	4.44027	0	4.94125
L5	AC007191.1	hsa-miR-196b-5p	PAPOLA	0	4.76782	0	5.42962
L5	AC093157.1	hsa-miR-20a-5p	GOLGA3	0	4.49054	0	5.65551
L5	AC064807.1	hsa-miR-20a-5p	GOLGA3	0	5.56945	0	5.52097
L5	AC126474.2	hsa-miR-20a-5p	GOLGA3	0	5.06108	0	5.33181
L5	LINC00963	hsa-let-7f-5p	PDPR	0	5.73523	0	4.91028
L5	LINC00963	hsa-let-7g-5p	PDPR	0	5.57703	0	4.78904
L5	AC005332.6	hsa-miR-181a-5p	OSBPL8	0	5.75948	0	4.18112
L5	AC145207.5	hsa-miR-181a-5p	OSBPL8	0	5.79682	0	3.78487
L5	LINC00909	hsa-miR-122-5p	OSBPL8	0	5.87851	0	4.99747
L5	A2M-AS1	hsa-miR-1-3p	ALKBH5	0	4.68833	0	5.40331
L5	LINC00689	hsa-miR-93-5p	SUCO	0	5.47414	0	5.79294
L5	A2M-AS1	hsa-miR-1-3p	MAP3K1	0	4.69773	0	3.62085
L5	LINC00923	hsa-miR-140-5p	ARCN1	0	3.30829	0	5.47256
L5	LINC01278	hsa-miR-140-5p	ARCN1	0	3.27104	0	5.37155
L5	AC126474.2	hsa-miR-17-5p	ARCN1	0	4.58087	0	5.65723
L5	AC126474.2	hsa-miR-20a-5p	ARCN1	0	4.77276	0	5.77131
L5	USP3-AS1	hsa-miR-93-5p	ARCN1	0	4.59963	0	5.2131
L5	GAS5	hsa-let-7g-5p	ARCN1	0	4.77109	0	3.38288
L5	USP3-AS1	hsa-miR-93-5p	BAMBI	0	4.97688	0	5.25724
L5	LINC00662	hsa-miR-126-5p	HIVEP1	0	2.76488	0	4.16755
L5	AC092828.1	hsa-miR-126-5p	HIVEP1	0	3.64361	0	5.68386
L5	SNHG3	hsa-miR-1908-5p	FBXL19	0	4.41864	0	5.55656
L5	SNHG12	hsa-miR-1908-5p	FBXL19	0	4.62673	0	4.71028
L5	GAS5	hsa-miR-1908-5p	FBXL19	0	5.8368	0	4.97448
L5	AL137127.1	hsa-miR-1908-5p	CEP170B	0	5.00162	0	4.41606
L5	SNHG12	hsa-miR-1908-5p	CEP170B	0	3.56628	0	4.52266
L5	GAS5	hsa-miR-1908-5p	CEP170B	0	4.98648	0	4.50804
L5	A2M-AS1	hsa-miR-1-3p	POLDIP3	0	4.6784	0	4.69913
L5	AL137127.1	hsa-miR-1908-5p	SBF1	0	5.85037	0	3.89254
L5	SNHG12	hsa-miR-1908-5p	SBF1	0	4.91606	0	4.80543
L5	GAS5	hsa-miR-1908-5p	SBF1	0	5.76446	0	4.78084
L5	LINC00963	hsa-let-7f-5p	THOC5	0	5.56183	0	4.96131
L5	GAS5	hsa-let-7f-5p	THOC5	0	4.79996	0	3.97868
L5	LINC00963	hsa-let-7g-5p	THOC5	0	5.43146	0	5.00662
L5	GAS5	hsa-let-7g-5p	THOC5	0	4.81289	0	4.15625
L5	LINC00963	hsa-let-7b-5p	TTLL12	0	5.93419	0	5.53659
L5	LINC00963	hsa-let-7d-5p	ZBED4	0	5.05413	0	5.1982
L5	LINC00963	hsa-let-7f-5p	ZBED4	0	4.699	0	4.44232
L5	GAS5	hsa-let-7f-5p	ZBED4	0	4.14612	0	2.86522
L5	LINC00963	hsa-let-7g-5p	ZBED4	0	4.88707	0	5.0033
L5	GAS5	hsa-let-7g-5p	ZBED4	0	4.47749	0	3.55846
L5	LINC00689	hsa-miR-93-5p	PRMT5	0	4.66816	0	3.94469
L5	A2M-AS1	hsa-miR-1-3p	NIN	0	4.94731	0	4.83816
L5	A2M-AS1	hsa-miR-1-3p	GALNT16	0	5.4467	0	5.5597
L5	SNHG5	hsa-miR-2355-3p	DICER1	0	4.36029	0	5.07452
L5	USP3-AS1	hsa-miR-93-5p	GSKIP	0	4.9826	0	4.54947
L5	LINC00963	hsa-let-7g-5p	APEX1	0	5.78596	0	4.96647
L5	GAS5	hsa-let-7g-5p	APEX1	0	5.91651	0	4.80806
L5	LINC00963	hsa-let-7d-5p	RAE1	0	5.36532	0	4.80997
L5	LINC00963	hsa-let-7f-5p	RAE1	0	4.83495	0	3.82251
L5	GAS5	hsa-let-7f-5p	RAE1	0	4.15088	0	2.58931
L5	LINC00963	hsa-let-7g-5p	RAE1	0	4.87491	0	3.99939
L5	GAS5	hsa-let-7g-5p	RAE1	0	4.33414	0	2.89845
L5	C5orf56	hsa-miR-29b-2-5p	PRELID3B	0	4.66875	0	4.41943
L5	LINC00923	hsa-miR-140-5p	RPRD1B	0	4.19391	0	5.56501
L5	AC126474.2	hsa-miR-20a-5p	TBL1X	0	5.09285	0	5.23035
L5	LINC00689	hsa-miR-93-5p	MID1	0	4.45916	0	3.99671
L5	A2M-AS1	hsa-miR-1-3p	STAG2	0	4.86232	0	4.82473
L5	A2M-AS1	hsa-miR-1-3p	CD99L2	0	4.9745	0	5.61403
L5	LINC02035	hsa-miR-20a-5p	CDK16	0	5.95452	0	5.31356
L5	A2M-AS1	hsa-miR-1-3p	HTATSF1	0	5.51139	0	4.45257
L5	LINC00963	hsa-let-7b-5p	TIMP1	0	5.77216	0	4.62634
L5	SCAMP1-AS1	hsa-miR-302a-3p	RBM3	0	5.83722	0	4.50514
L5	AC126474.2	hsa-miR-20a-5p	ARMCX3	0	5.29518	0	5.21374
L5	AL137127.1	hsa-miR-1908-5p	ARHGEF7	0	4.72156	0	4.16534
L5	GAS5	hsa-miR-1908-5p	ARHGEF7	0	4.94301	0	4.33485
L5	AP000766.1	hsa-miR-222-3p	NUP93	0	4.42026	0	4.10544
L5	AC007342.7	hsa-miR-424-5p	PSMD7	0	5.56448	0	5.6301
L5	LINC00689	hsa-miR-29c-3p	PSMD7	0	5.55755	0	5.17514
L5	GAS5	hsa-let-7g-5p	SLC38A7	0	4.59481	0	3.09302
L5	GAS5	hsa-let-7f-5p	MON1B	0	4.63306	0	2.01556
L5	GAS5	hsa-let-7g-5p	MON1B	0	4.60503	0	2.28879
L5	GAS5	hsa-let-7f-5p	HMOX2	0	5.73597	0	3.70836
L5	AC002480.2	hsa-miR-361-3p	MAZ	0	3.5222	0	3.39418
L5	A2M-AS1	hsa-miR-1-3p	CCP110	0	5.21971	0	4.44513
L5	LINC00689	hsa-miR-29b-2-5p	AAGAB	0	6.13779	0	5.13174
L5	LINC00923	hsa-miR-140-5p	HERC1	0	3.33299	0	5.50157
L5	PARD6G-AS1	hsa-miR-130a-5p	TJP1	0	6.01053	0	5.83509
L5	A2M-AS1	hsa-miR-1-3p	TJP1	0	6.01759	0	5.68966
L5	LINC00689	hsa-miR-29c-3p	EIF3J	0	4.37432	0	3.9145
L5	AC126474.2	hsa-miR-17-5p	ZFAND1	0	5.32082	0	5.40451
L5	LINC01278	hsa-miR-362-5p	ZFAND1	0	3.94966	0	4.65196
L5	GAS5	hsa-miR-222-3p	EIF3E	0	5.92284	0	2.51909
L5	A2M-AS1	hsa-miR-1-3p	TRPS1	0	5.54253	0	5.6292
L5	A2M-AS1	hsa-miR-1-3p	NCALD	0	5.49928	0	5.38875
L5	A2M-AS1	hsa-miR-1-3p	LEPROTL1	0	5.0114	0	5.7015
L5	A2M-AS1	hsa-miR-1-3p	TNFRSF10A	0	6.12193	0	5.0187
L5	AL137127.1	hsa-miR-1908-5p	PPP6R1	0	4.29101	0	3.1485
L5	SNHG12	hsa-miR-1908-5p	PPP6R1	0	2.84496	0	3.87342
L5	GAS5	hsa-miR-1908-5p	PPP6R1	0	4.03995	0	3.67579
L5	LINC00963	hsa-let-7f-5p	AKAP8	0	5.67226	0	4.66235
L5	GAS5	hsa-let-7f-5p	AKAP8	0	5.37483	0	3.89421
L5	LINC00963	hsa-let-7g-5p	AKAP8	0	5.57455	0	4.88467
L5	GAS5	hsa-let-7g-5p	AKAP8	0	5.42042	0	4.24878
L5	A2M-AS1	hsa-miR-1-3p	RPS16	0	5.32624	0	5.41238
L5	LINC00963	hsa-let-7d-5p	FBL	0	4.36235	0	5.22704
L5	LINC00963	hsa-let-7f-5p	FBL	0	4.06315	0	4.47705
L5	GAS5	hsa-let-7f-5p	FBL	0	3.62646	0	4.01338
L5	LINC00963	hsa-let-7g-5p	FBL	0	3.98419	0	4.60044
L5	GAS5	hsa-let-7g-5p	FBL	0	3.6908	0	4.26903
L5	A2M-AS1	hsa-miR-1-3p	PRKD2	0	4.67043	0	4.93641
L5	LINC00963	hsa-let-7b-5p	KDELR1	0	5.65565	0	5.51882
L5	LINC00963	hsa-let-7d-5p	KDELR1	0	5.68005	0	5.18962
L5	LINC00963	hsa-let-7f-5p	KDELR1	0	5.21539	0	4.25127
L5	GAS5	hsa-let-7f-5p	KDELR1	0	4.55392	0	2.79901
L5	LINC00963	hsa-let-7g-5p	KDELR1	0	5.25735	0	4.53899
L5	GAS5	hsa-let-7g-5p	KDELR1	0	4.73917	0	3.21898
L5	LINC00662	hsa-miR-126-5p	CDK6	0	3.72477	0	4.29612
L5	SLC16A1-AS1	hsa-miR-126-5p	CDK6	0	5.38558	0	5.50148
L5	AC092828.1	hsa-miR-126-5p	CDK6	0	4.86725	0	5.41934
L5	USP3-AS1	hsa-miR-20b-5p	ITGB8	0	3.52372	0	5.53728
L5	GAS5	hsa-miR-222-3p	CAV2	0	5.96977	0	4.00288
L5	SNHG3	hsa-miR-671-5p	SSBP1	0	2.45658	0	5.62379
L5	USP3-AS1	hsa-miR-93-5p	FKBP14	0	4.08009	0	3.48393
L5	GAS5	hsa-let-7g-5p	GARS	0	5.52746	0	3.94139
L5	LINC01278	hsa-miR-140-5p	GARS	0	4.09778	0	4.78526
L5	AC011468.1	hsa-miR-20a-5p	GARS	0	6.03182	0	5.65182
L5	AC126474.2	hsa-miR-20a-5p	ZNF862	0	4.80919	0	5.32409
L5	AC011468.1	hsa-miR-20a-5p	ZNF862	0	4.87991	0	5.55375
L5	A2M-AS1	hsa-miR-1-3p	ANKMY2	0	5.20634	0	5.71601
L5	LINC00689	hsa-miR-29b-2-5p	LIMK1	0	4.22181	0	4.96848
L5	C5orf56	hsa-miR-29b-2-5p	LIMK1	0	4.04442	0	4.78544
L5	GAS5	hsa-let-7g-5p	FKTN	0	4.4667	0	3.32944
L5	A2M-AS1	hsa-miR-1-3p	CNTNAP3	0	6.06259	0	5.88031
L5	ZBED3-AS1	hsa-miR-338-5p	GATA3	0	5.87413	0	5.70715
L5	OLMALINC	hsa-miR-499a-5p	MINPP1	0	5.72849	0	4.46223
L5	A2M-AS1	hsa-miR-1-3p	CPEB3	0	4.92962	0	5.90127
L5	A2M-AS1	hsa-miR-1-3p	SUFU	0	4.38722	0	4.56549
L5	AC126474.2	hsa-miR-20a-5p	PITRM1	0	4.98501	0	4.86055
L5	AC011468.1	hsa-miR-20a-5p	PITRM1	0	4.48121	0	5.16405
L5	A2M-AS1	hsa-miR-1-3p	CCNY	0	4.606	0	5.16932
L5	LINC00963	hsa-miR-486-5p	RPL28	0	5.65506	0	3.7177
L5	GAS5	hsa-miR-30b-3p	RPL19	0	4.4892	0	2.75148
L5	A2M-AS1	hsa-miR-1-3p	CBX1	0	4.7757	0	5.15475
L5	LINC00923	hsa-miR-140-5p	MED13	0	3.77139	0	5.26655
L5	LINC00963	hsa-let-7b-5p	PFN1	0	4.88178	0	4.66736
L5	LINC00963	hsa-let-7d-5p	PFN1	0	4.61244	0	4.39146
L5	LINC00963	hsa-let-7f-5p	PFN1	0	4.4141	0	3.66435
L5	GAS5	hsa-let-7f-5p	PFN1	0	3.83683	0	2.42272
L5	LINC00963	hsa-let-7g-5p	PFN1	0	4.1379	0	3.63965
L5	GAS5	hsa-let-7g-5p	PFN1	0	3.70393	0	2.53028
L5	AL137127.1	hsa-miR-1908-5p	PFN1	0	4.65316	0	3.82341
L5	SNHG12	hsa-miR-1908-5p	PFN1	0	3.15959	0	4.28101
L5	GAS5	hsa-miR-1908-5p	PFN1	0	4.1626	0	4.16071
L5	FBXL19-AS1	hsa-miR-1908-5p	PFN1	0	3.13773	0	5.51575
L5	AC002480.2	hsa-miR-361-3p	RAI1	0	4.37983	0	4.39366
L5	LINC02035	hsa-miR-20a-5p	RAB5C	0	5.11773	0	4.54593
L5	AC126474.2	hsa-miR-20a-5p	RAB5C	0	4.78791	0	4.22435
L5	AC011468.1	hsa-miR-20a-5p	RAB5C	0	4.72234	0	5.00644
L5	A2M-AS1	hsa-miR-1-3p	VAT1	0	4.37573	0	4.21225
L5	GAS5	hsa-let-7f-5p	LRRC59	0	3.99463	0	2.58852
L5	GAS5	hsa-let-7g-5p	LRRC59	0	4.2392	0	3.06789
L5	GAS5	hsa-let-7f-5p	EFTUD2	0	5.70778	0	3.8937
L5	GAS5	hsa-let-7g-5p	EFTUD2	0	5.85013	0	4.30771
L5	LINC00963	hsa-let-7f-5p	TNFAIP1	0	5.82855	0	4.67199
L5	LINC00963	hsa-let-7g-5p	TNFAIP1	0	5.80727	0	4.66998
L5	AC007342.7	hsa-miR-424-5p	TNFAIP1	0	5.01426	0	5.23618
L5	LINC00689	hsa-miR-93-5p	TNFAIP1	0	5.2772	0	4.39168
L5	LINC00689	hsa-miR-29c-3p	TNFAIP1	0	5.2195	0	5.07735
L5	GAS5	hsa-let-7g-5p	PMP22	0	4.36804	0	2.86273
L5	AC011468.1	hsa-miR-20a-5p	SLAIN2	0	5.15093	0	5.89945
L5	GAS5	hsa-let-7g-5p	UBE2D3	0	5.13756	0	4.04238
L5	A2M-AS1	hsa-miR-1-3p	GAB1	0	5.09456	0	3.62587
L5	A2M-AS1	hsa-miR-1-3p	CLCN3	0	5.39998	0	3.5839
L5	LINC00963	hsa-let-7b-5p	HTATIP2	0	4.965	0	4.67133
L5	LINC00963	hsa-let-7f-5p	HTATIP2	0	4.70284	0	3.40431
L5	LINC00963	hsa-let-7g-5p	HTATIP2	0	4.26349	0	3.33698
L5	LINC00963	hsa-let-7f-5p	HSPA8	0	5.88386	0	5.29211
L5	GAS5	hsa-let-7f-5p	HSPA8	0	5.55251	0	4.30235
L5	LINC00963	hsa-let-7g-5p	HSPA8	0	5.80316	0	5.41265
L5	GAS5	hsa-let-7g-5p	HSPA8	0	5.61511	0	4.55514
L5	AP000766.1	hsa-miR-222-3p	HSPA8	0	5.63098	0	4.82193
L5	A2M-AS1	hsa-miR-1-3p	KMT5B	0	4.02909	0	4.7554
L5	A2M-AS1	hsa-miR-1-3p	HIPK3	0	6.03111	0	5.77572
L5	AC093157.1	hsa-miR-20a-5p	HPS5	0	4.19579	0	5.6812
L5	AC126474.2	hsa-miR-20a-5p	HPS5	0	5.26793	0	5.39105
L5	RASAL2-AS1	hsa-miR-16-5p	PPFIBP1	0	4.81651	0	4.8554
L5	LINC00963	hsa-let-7d-5p	KCTD10	0	5.29487	0	4.55733
L5	GAS5	hsa-let-7f-5p	SLC11A2	0	5.89457	0	3.75486
L5	GAS5	hsa-let-7g-5p	SLC11A2	0	6.05972	0	4.19887
L5	HCG11	hsa-miR-222-3p	MLEC	0	6.04207	0	4.29962
L5	GAS5	hsa-miR-222-3p	MLEC	0	6.01009	0	3.17259
L5	PAXIP1-AS2	hsa-miR-222-3p	MLEC	0	6.05554	0	3.42678
L5	AC107375.1	hsa-miR-222-3p	MLEC	0	5.76129	0	3.43398
L5	AP000766.1	hsa-miR-222-3p	MLEC	0	5.4333	0	3.41427
L5	AP000766.1	hsa-miR-222-3p	CREBL2	0	5.59443	0	4.86494
L5	AC126474.2	hsa-miR-20a-5p	CDK2AP1	0	4.53683	0	5.18053
L5	AC011468.1	hsa-miR-20a-5p	CDK2AP1	0	4.75452	0	5.65909
L5	HCG11	hsa-miR-222-3p	COPZ1	0	5.82208	0	4.23331
L5	AC107375.1	hsa-miR-222-3p	COPZ1	0	5.3915	0	3.01588
L5	AP000766.1	hsa-miR-222-3p	COPZ1	0	4.97643	0	3.19679
L5	GAS5	hsa-miR-222-3p	CAND1	0	5.6594	0	3.11003
L5	PAXIP1-AS2	hsa-miR-222-3p	CAND1	0	5.99427	0	3.53024
L5	AC107375.1	hsa-miR-222-3p	CAND1	0	6.108	0	3.50627
L5	AP000766.1	hsa-miR-222-3p	CAND1	0	5.29099	0	3.65532
L5	SNHG3	hsa-miR-1908-5p	ATN1	0	2.59245	0	4.82368
L5	SNHG12	hsa-miR-1908-5p	ATN1	0	2.75281	0	4.06969
L5	GAS5	hsa-miR-1908-5p	ATN1	0	3.67903	0	3.91399
L5	AC005261.1	hsa-miR-577	ATN1	0	4.03394	0	4.74046
L5	SNHG3	hsa-miR-671-5p	ATN1	0	1.65674	0	4.57878
L5	A2M-AS1	hsa-miR-1-3p	FRK	0	6.09426	0	5.29252
L5	USP3-AS1	hsa-miR-93-5p	PAK1IP1	0	4.11678	0	3.84709
L5	OLMALINC	hsa-miR-499a-5p	MAN1A1	0	5.7602	0	5.0429
L5	AC004803.1	hsa-miR-499a-5p	MAN1A1	0	4.65386	0	3.87717
L5	LINC00689	hsa-miR-93-5p	SOD2	0	6.09469	0	5.40103
L5	A2M-AS1	hsa-miR-1-3p	ZNF451	0	4.88415	0	4.43131
L5	GAS5	hsa-let-7f-5p	E2F3	0	5.14889	0	3.24455
L5	GAS5	hsa-let-7g-5p	E2F3	0	5.30948	0	3.82256
L5	LINC00909	hsa-miR-122-5p	E2F3	0	5.48141	0	5.48551
L5	AC126474.2	hsa-miR-17-5p	E2F3	0	5.01172	0	5.26603
L5	AL137127.1	hsa-miR-1908-5p	E2F3	0	5.48966	0	4.46376
L5	SNHG12	hsa-miR-1908-5p	E2F3	0	4.27701	0	4.99518
L5	GAS5	hsa-miR-1908-5p	E2F3	0	5.34734	0	4.9354
L5	AC126474.2	hsa-miR-20a-5p	E2F3	0	5.05119	0	5.24391
L5	AC011468.1	hsa-miR-20a-5p	E2F3	0	5.10664	0	5.6296
L5	LINC01278	hsa-miR-140-5p	GMNN	0	3.71632	0	4.55559
L5	A2M-AS1	hsa-miR-1-3p	HBS1L	0	5.63531	0	5.22006
L5	GAS5	hsa-let-7g-5p	ZBTB24	0	5.00435	0	2.66359
L5	A2M-AS1	hsa-miR-1-3p	ADGRG6	0	5.57892	0	5.25265
L5	A2M-AS1	hsa-miR-1-3p	SLC29A1	0	4.80695	0	5.20372
L5	A2M-AS1	hsa-miR-1-3p	MAN2A1	0	4.20394	0	4.80106
L5	LINC00963	hsa-let-7d-5p	TMCO6	0	4.53535	0	5.41719
L5	AC126474.2	hsa-miR-20a-5p	FAF2	0	4.85603	0	5.69737
L5	A2M-AS1	hsa-miR-1-3p	CNOT6	0	5.01793	0	4.75565
L5	AC011468.1	hsa-miR-20a-5p	GOLPH3	0	4.39508	0	5.83402
L5	LINC00689	hsa-miR-93-5p	GOLPH3	0	4.46199	0	4.98929
L5	GAS5	hsa-let-7f-5p	SLC12A7	0	5.45173	0	4.0631
L5	GAS5	hsa-let-7g-5p	SLC12A7	0	5.52319	0	4.27555
L5	SCAMP1-AS1	hsa-miR-302a-3p	SLC12A7	0	5.05011	0	5.17177
L5	AC000123.3	hsa-miR-302a-3p	SLC12A7	0	5.38724	0	5.65372
L5	AC027279.1	hsa-miR-302a-3p	SLC12A7	0	6.02466	0	5.88869
L5	AC027279.1	hsa-miR-302b-3p	SLC12A7	0	5.79627	0	5.5814
L5	MUC20-OT1	hsa-miR-302d-3p	SLC12A7	0	5.70602	0	5.8805
L5	AC027279.1	hsa-miR-302d-3p	SLC12A7	0	5.91652	0	5.74443
L5	SNHG20	hsa-miR-302d-3p	SLC12A7	0	5.68207	0	5.86608
L5	A2M-AS1	hsa-miR-1-3p	NR3C1	0	5.54335	0	5.68249
L5	A2M-AS1	hsa-miR-1-3p	C5orf15	0	4.77474	0	4.52993
L5	LINC01278	hsa-miR-362-5p	ZNF346	0	4.06772	0	4.36075
L5	LINC00963	hsa-let-7b-5p	ZNF346	0	5.10496	0	4.81763
L5	A2M-AS1	hsa-miR-1-3p	TFDP2	0	4.96685	0	4.51348
L5	HCG11	hsa-miR-222-3p	GNAI2	0	5.80503	0	3.89381
L5	GAS5	hsa-miR-222-3p	GNAI2	0	5.48696	0	2.30736
L5	PAXIP1-AS2	hsa-miR-222-3p	GNAI2	0	6.13064	0	3.06972
L5	AC107375.1	hsa-miR-222-3p	GNAI2	0	6.13553	0	3.13402
L5	A2M-AS1	hsa-miR-1-3p	ATP6V1A	0	4.41851	0	3.71705
L5	LINC00963	hsa-let-7f-5p	PODXL2	0	5.4108	0	4.32338
L5	GAS5	hsa-let-7f-5p	PODXL2	0	5.21891	0	3.60305
L5	LINC00963	hsa-let-7g-5p	PODXL2	0	5.28295	0	4.30163
L5	GAS5	hsa-let-7g-5p	PODXL2	0	5.23436	0	3.71356
L5	LINC00689	hsa-miR-93-5p	MRPL3	0	5.19861	0	5.31761
L5	LINC01278	hsa-miR-140-5p	EIF4G1	0	4.4427	0	5.70902
L5	LINC00689	hsa-miR-93-5p	EIF4G1	0	5.94184	0	5.03719
L5	LINC02035	hsa-miR-20a-5p	MOB1A	0	5.01833	0	5.71288
L5	AC126474.2	hsa-miR-20a-5p	MOB1A	0	4.85956	0	5.41319
L5	LINC00689	hsa-miR-29c-3p	PIKFYVE	0	5.20265	0	3.72233
L5	LINC00689	hsa-miR-93-5p	PIKFYVE	0	5.41224	0	3.95614
L5	C5orf56	hsa-miR-29b-2-5p	SLC35F5	0	4.55211	0	3.89509
L5	LINC00963	hsa-let-7f-5p	ACTR3	0	4.81103	0	3.85076
L5	GAS5	hsa-let-7f-5p	ACTR3	0	4.29875	0	3.16527
L5	LINC00963	hsa-let-7g-5p	ACTR3	0	4.94923	0	4.17724
L5	GAS5	hsa-let-7g-5p	ACTR3	0	4.58025	0	3.624
L5	GAS5	hsa-miR-222-3p	SF3B6	0	5.70276	0	2.34218
L5	A2M-AS1	hsa-miR-1-3p	GPD2	0	5.69832	0	4.61849
L5	A2M-AS1	hsa-miR-1-3p	ACVR1	0	4.87275	0	4.50456
L5	LINC00923	hsa-miR-140-5p	MPV17	0	4.72781	0	5.15397
L5	LINC01278	hsa-miR-140-5p	MPV17	0	5.24329	0	5.69261
L5	C5orf56	hsa-miR-29b-2-5p	GTF3C2	0	3.72221	0	3.80413
L5	LINC00689	hsa-miR-93-5p	PPM1G	0	4.95409	0	4.52066
L5	USP3-AS1	hsa-miR-93-5p	PPM1G	0	5.14599	0	4.99818
L5	LINC00963	hsa-let-7d-5p	AUP1	0	5.22827	0	4.22102
L5	AL137127.1	hsa-miR-1908-5p	RTN4	0	5.15433	0	4.32337
L5	SNHG12	hsa-miR-1908-5p	RTN4	0	3.75615	0	4.87808
L5	GAS5	hsa-miR-1908-5p	RTN4	0	4.48738	0	4.91085
L5	C5orf56	hsa-miR-29b-2-5p	PAPOLG	0	5.15048	0	4.37908
L5	RASAL2-AS1	hsa-miR-16-5p	IL1R1	0	4.6003	0	5.08134
L5	AC007191.1	hsa-miR-196b-5p	NOL10	0	4.5066	0	5.59142
L5	FAM201A	hsa-miR-19a-3p	PLCL1	0	4.2108	0	4.82723
L5	AC126474.2	hsa-miR-17-5p	NFE2L2	0	5.19646	0	5.71536
L5	AC126474.2	hsa-miR-20a-5p	NFE2L2	0	5.33133	0	5.82883
L5	LINC01278	hsa-miR-362-5p	NFE2L2	0	4.15428	0	5.52613
L5	LINC00963	hsa-let-7b-5p	SPR	0	5.55945	0	5.49329
L5	AC126474.2	hsa-miR-20a-5p	EPHA4	0	4.91279	0	5.82571
L5	AC126474.2	hsa-miR-17-5p	ALMS1	0	5.35088	0	5.47453
L5	AC126474.2	hsa-miR-20a-5p	MARK1	0	5.29062	0	5.10275
L5	HCG11	hsa-miR-222-3p	MARK1	0	5.98181	0	4.3408
L5	GAS5	hsa-miR-222-3p	MARK1	0	5.83818	0	3.1425
L5	AP000766.1	hsa-miR-222-3p	MARK1	0	5.81829	0	3.89109
L5	A2M-AS1	hsa-miR-1-3p	CACYBP	0	4.631	0	4.8353
L5	A2M-AS1	hsa-miR-1-3p	RALGPS2	0	5.73323	0	5.88696
L5	A2M-AS1	hsa-miR-1-3p	FAM20B	0	4.47636	0	3.86508
L5	A2M-AS1	hsa-miR-1-3p	DOCK7	0	4.69311	0	3.92988
L5	LINC00963	hsa-let-7f-5p	SRM	0	4.73752	0	3.67037
L5	GAS5	hsa-let-7f-5p	SRM	0	4.20576	0	2.66916
L5	LINC00963	hsa-let-7g-5p	SRM	0	4.68556	0	3.73364
L5	GAS5	hsa-let-7g-5p	SRM	0	4.2971	0	2.86469
L5	LINC00923	hsa-miR-140-5p	SMG7	0	3.96605	0	4.53661
L5	LINC01278	hsa-miR-140-5p	SMG7	0	4.00934	0	5.35541
L5	AC093157.1	hsa-miR-20a-5p	SMG7	0	5.09018	0	5.047
L5	AC064807.1	hsa-miR-20a-5p	SMG7	0	5.79102	0	4.70669
L5	A2M-AS1	hsa-miR-1-3p	WLS	0	5.62555	0	5.16336
L5	LINC00963	hsa-let-7f-5p	PLEKHM2	0	4.58047	0	3.65109
L5	GAS5	hsa-let-7f-5p	PLEKHM2	0	4.13451	0	2.53875
L5	LINC00963	hsa-let-7g-5p	PLEKHM2	0	4.59369	0	3.63613
L5	GAS5	hsa-let-7g-5p	PLEKHM2	0	4.29102	0	2.65604
L5	GAS5	hsa-miR-30b-3p	RGS4	0	5.45137	0	4.55268
L5	LINC02035	hsa-miR-20a-5p	SSX2IP	0	6.05259	0	4.78391
L5	AC011468.1	hsa-miR-20a-5p	SSX2IP	0	5.58107	0	5.19342
L5	AC145207.5	hsa-miR-181a-5p	PIK3R3	0	5.58904	0	4.24827
L5	LINC00689	hsa-miR-29c-3p	PIK3R3	0	4.78356	0	4.60489
L5	RASAL2-AS1	hsa-miR-16-5p	TMED5	0	5.11094	0	5.14896
L5	GAS5	hsa-let-7f-5p	PRDX6	0	5.7578	0	3.26613
L5	AC126474.2	hsa-miR-17-5p	DHDDS	0	5.38467	0	5.39877
L5	LINC02035	hsa-miR-20a-5p	DHDDS	0	5.09563	0	5.14818
L5	AC126474.2	hsa-miR-20a-5p	DHDDS	0	5.43084	0	5.35567
L5	AC011468.1	hsa-miR-20a-5p	DHDDS	0	4.93453	0	5.31415
L5	LINC00689	hsa-miR-93-5p	MESD	0	4.89866	0	5.76689
L5	C5orf56	hsa-miR-29b-2-5p	RCN2	0	4.87823	0	3.38433
L5	OLMALINC	hsa-miR-499a-5p	RCN2	0	5.80128	0	4.2163
L5	A2M-AS1	hsa-miR-1-3p	B4GALT6	0	5.87677	0	5.56568
L5	A2M-AS1	hsa-miR-1-3p	HMGN3	0	5.72871	0	4.96983
L5	AC126474.2	hsa-miR-20a-5p	ANKRD13C	0	4.65019	0	5.06034
L5	AC011468.1	hsa-miR-20a-5p	ANKRD13C	0	4.52858	0	5.32316
L5	SCAMP1-AS1	hsa-miR-302a-3p	RAB32	0	4.72762	0	3.30402
L5	AC027279.1	hsa-miR-302a-3p	RAB32	0	5.23869	0	4.30235
L5	SLC16A1-AS1	hsa-miR-301a-3p	SLC16A7	0	5.64205	0	5.84607
L5	SLC26A4-AS1	hsa-miR-301a-3p	SLC16A7	0	4.5854	0	4.44876
L5	GAS5	hsa-let-7f-5p	RPN2	0	4.41461	0	2.41078
L5	GAS5	hsa-let-7g-5p	RPN2	0	4.67008	0	2.805
L5	LINC00689	hsa-miR-29c-3p	CPSF3	0	3.91725	0	3.51189
L5	RASAL2-AS1	hsa-miR-16-5p	HEATR1	0	4.98236	0	4.79484
L5	HCG11	hsa-miR-222-3p	PTBP3	0	5.52844	0	3.93421
L5	PAXIP1-AS2	hsa-miR-222-3p	PTBP3	0	5.20339	0	3.09264
L5	AC107375.1	hsa-miR-222-3p	PTBP3	0	5.51519	0	2.91386
L5	AP000766.1	hsa-miR-222-3p	PTBP3	0	5.06462	0	3.22958
L5	SNHG3	hsa-miR-671-5p	RAD23B	0	2.3947	0	4.72145
L5	HCG11	hsa-miR-222-3p	PPP6C	0	5.78201	0	4.75398
L5	GAS5	hsa-miR-222-3p	PPP6C	0	5.64244	0	3.17124
L5	PAXIP1-AS2	hsa-miR-222-3p	PPP6C	0	5.91687	0	3.90187
L5	AC107375.1	hsa-miR-222-3p	PPP6C	0	6.10848	0	3.81655
L5	OLMALINC	hsa-miR-499a-5p	PPP6C	0	5.93575	0	5.12064
L5	AC004803.1	hsa-miR-499a-5p	PPP6C	0	5.11833	0	3.93455
L5	AC004803.1	hsa-miR-499a-5p	YLPM1	0	5.50778	0	5.13112
L5	AC126474.2	hsa-miR-20a-5p	TMEM214	0	4.60353	0	4.64453
L5	AC011468.1	hsa-miR-20a-5p	TMEM214	0	4.91564	0	5.10311
L5	MUC20-OT1	hsa-miR-302a-3p	MXI1	0	5.12732	0	5.30824
L5	AC027279.1	hsa-miR-302a-3p	MXI1	0	5.03258	0	5.23261
L5	AC245140.2	hsa-miR-302a-3p	MXI1	0	5.35702	0	5.42596
L5	AC011468.1	hsa-miR-20a-5p	CD274	0	5.63082	0	5.74945
L5	LINC00963	hsa-let-7b-5p	SLC10A7	0	4.84303	0	5.14638
L5	LINC00923	hsa-miR-140-5p	PROSER1	0	3.87392	0	4.44782
L5	LINC01278	hsa-miR-140-5p	PROSER1	0	4.19667	0	4.83183
L5	AC126474.2	hsa-miR-20a-5p	PROSER1	0	5.53422	0	4.4624
L5	AC011468.1	hsa-miR-20a-5p	PROSER1	0	5.65566	0	4.60598
L5	LINC00963	hsa-let-7b-5p	ALG5	0	4.97792	0	5.32038
L5	GAS5	hsa-let-7f-5p	ETF1	0	4.93544	0	2.57259
L5	HCG11	hsa-miR-222-3p	FAM53C	0	6.08893	0	4.17869
L5	GAS5	hsa-miR-222-3p	FAM53C	0	5.65535	0	2.658
L5	PAXIP1-AS2	hsa-miR-222-3p	FAM53C	0	5.88145	0	3.39605
L5	AC107375.1	hsa-miR-222-3p	FAM53C	0	5.96961	0	3.11737
L5	AP000766.1	hsa-miR-222-3p	FAM53C	0	5.28236	0	3.35436
L5	A2M-AS1	hsa-miR-1-3p	KDM3B	0	5.42778	0	5.15581
L5	AC093157.1	hsa-miR-20a-5p	ARL1	0	3.84592	0	4.83433
L5	AC064807.1	hsa-miR-20a-5p	ARL1	0	4.57591	0	4.68182
L5	AC126474.2	hsa-miR-20a-5p	ARL1	0	4.64587	0	4.92343
L5	LINC00963	hsa-let-7b-5p	WASHC3	0	6.12669	0	5.2244
L5	LINC00963	hsa-let-7d-5p	TNFRSF10B	0	5.19519	0	5.12545
L5	LINC00963	hsa-miR-486-5p	TNFRSF10B	0	5.00804	0	4.38383
L5	USP3-AS1	hsa-miR-93-5p	MAPK8IP1	0	5.29869	0	5.2783
L5	ZBED3-AS1	hsa-miR-338-5p	ZMYM2	0	3.9834	0	4.37271
L5	A2M-AS1	hsa-miR-1-3p	TRMT13	0	5.79838	0	5.45811
L5	A2M-AS1	hsa-miR-1-3p	RWDD3	0	5.60428	0	5.86778
L5	A2M-AS1	hsa-miR-1-3p	RPAP2	0	5.65622	0	5.1311
L5	AL137127.1	hsa-miR-1908-5p	ZMIZ2	0	4.67201	0	3.79199
L5	SNHG12	hsa-miR-1908-5p	ZMIZ2	0	3.37666	0	4.3346
L5	GAS5	hsa-miR-1908-5p	ZMIZ2	0	4.42173	0	3.83922
L5	A2M-AS1	hsa-miR-1-3p	FAM126A	0	4.79126	0	3.8027
L5	A2M-AS1	hsa-miR-1-3p	NT5C3A	0	4.74598	0	4.68246
L5	AC126474.2	hsa-miR-20a-5p	ARL4A	0	4.2798	0	5.47221
L5	USP3-AS1	hsa-miR-93-5p	CHST3	0	4.81466	0	5.49619
L5	LINC00963	hsa-let-7f-5p	RBM19	0	4.65086	0	4.47457
L5	GAS5	hsa-let-7f-5p	RBM19	0	4.10693	0	4.05907
L5	LINC00963	hsa-let-7g-5p	RBM19	0	4.55786	0	4.56939
L5	GAS5	hsa-let-7g-5p	RBM19	0	4.15723	0	4.28615
L5	LINC00923	hsa-miR-140-5p	RASSF8	0	3.27356	0	4.75369
L5	LINC01278	hsa-miR-140-5p	RASSF8	0	3.67361	0	5.04674
L5	AC126474.2	hsa-miR-20a-5p	RASSF8	0	4.99793	0	4.95441
L5	AC011468.1	hsa-miR-20a-5p	RASSF8	0	5.26854	0	5.75781
L5	A2M-AS1	hsa-miR-1-3p	WWP1	0	5.63146	0	5.29267
L5	LINC00963	hsa-let-7f-5p	TRIR	0	5.23563	0	3.88069
L5	GAS5	hsa-let-7f-5p	TRIR	0	4.66483	0	2.67246
L5	LINC00963	hsa-let-7g-5p	CDK2	0	5.04544	0	4.63737
L5	GAS5	hsa-let-7g-5p	CDK2	0	4.51128	0	3.69163
L5	LINC00689	hsa-miR-93-5p	NDUFAF4	0	6.07975	0	5.29335
L5	A2M-AS1	hsa-miR-1-3p	BAZ2B	0	5.6342	0	5.55867
L5	A2M-AS1	hsa-miR-1-3p	KCNJ2	0	5.62396	0	5.12933
L5	LINC00622	hsa-miR-18b-5p	AGO2	0	5.56572	0	5.05537
L5	USP3-AS1	hsa-miR-20b-5p	AGO2	0	3.41214	0	4.69197
L5	AC040162.3	hsa-miR-223-3p	AGO2	0	2.70176	0	3.64251
L5	LINC00689	hsa-miR-93-5p	AGO2	0	4.63923	0	3.66744
L5	USP3-AS1	hsa-miR-93-5p	AGO2	0	4.49641	0	3.76886
L5	LINC00963	hsa-let-7b-5p	PREX1	0	6.09207	0	5.56637
L5	LINC00963	hsa-let-7f-5p	PREX1	0	5.72109	0	4.42506
L5	GAS5	hsa-let-7f-5p	PREX1	0	4.91919	0	2.98841
L5	LINC00963	hsa-let-7g-5p	PREX1	0	5.51464	0	4.38626
L5	GAS5	hsa-let-7g-5p	PREX1	0	4.85603	0	3.08188
L5	LINC02035	hsa-miR-20a-5p	PREX1	0	5.95614	0	5.32178
L5	AC126474.2	hsa-miR-20a-5p	PREX1	0	5.42438	0	5.31453
L5	AC011468.1	hsa-miR-20a-5p	PREX1	0	5.4686	0	5.91172
L5	AC145207.5	hsa-miR-181a-5p	PARD6B	0	5.90206	0	4.51712
L5	AC002480.2	hsa-miR-361-3p	PARD6B	0	5.78693	0	5.08994
L5	AC126474.2	hsa-miR-20a-5p	RAB22A	0	4.18076	0	5.85332
L5	A2M-AS1	hsa-miR-1-3p	PMEPA1	0	5.10988	0	5.53965
L5	A2M-AS1	hsa-miR-1-3p	MTRR	0	6.06101	0	5.10318
L5	AP000766.1	hsa-miR-222-3p	STAMBP	0	5.96112	0	4.7187
L5	GATA2-AS1	hsa-miR-222-5p	SNRPC	0	5.81096	0	5.06957
L5	LINC02035	hsa-miR-20a-5p	MAD2L1BP	0	5.01939	0	5.03924
L5	AC126474.2	hsa-miR-20a-5p	MAD2L1BP	0	4.77706	0	4.98329
L5	AC011468.1	hsa-miR-20a-5p	MAD2L1BP	0	5.02817	0	5.74449
L5	LINC02035	hsa-miR-20a-5p	MEA1	0	4.73638	0	4.89721
L5	AC126474.2	hsa-miR-20a-5p	MEA1	0	4.21172	0	4.32992
L5	AC011468.1	hsa-miR-20a-5p	MEA1	0	4.49088	0	5.38727
L5	LINC00963	hsa-let-7f-5p	CDKN1A	0	5.90659	0	4.4645
L5	LINC00963	hsa-let-7g-5p	CDKN1A	0	5.63516	0	4.32537
L5	LINC00909	hsa-miR-122-5p	CPNE5	0	5.00171	0	4.50829
L5	HCG11	hsa-miR-222-3p	RREB1	0	5.09702	0	4.32681
L5	PAXIP1-AS2	hsa-miR-222-3p	RREB1	0	4.67771	0	3.60302
L5	AC107375.1	hsa-miR-222-3p	RREB1	0	4.98811	0	3.94247
L5	AP000766.1	hsa-miR-222-3p	RREB1	0	4.70793	0	3.76967
L5	AC126474.2	hsa-miR-20a-5p	SSR1	0	5.27789	0	5.90204
L5	RASAL2-AS1	hsa-miR-16-5p	ABCC4	0	4.34469	0	5.06422
L5	A2M-AS1	hsa-miR-1-3p	THOC2	0	6.10552	0	5.41222
L5	AC093157.1	hsa-miR-20a-5p	MED1	0	5.47726	0	5.48011
L5	AC093157.1	hsa-miR-20a-5p	OPA3	0	5.44597	0	5.58329
L5	AC126474.2	hsa-miR-20a-5p	CD93	0	5.19788	0	5.2501
L5	LINC00963	hsa-let-7b-5p	NRSN2	0	5.14215	0	5.74068
L5	AC126474.2	hsa-miR-20a-5p	TBC1D20	0	5.31727	0	5.24872
L5	AC011468.1	hsa-miR-20a-5p	HNRNPR	0	4.47518	0	5.83297
L5	LINC00963	hsa-let-7b-5p	PSMB2	0	4.92085	0	5.74615
L5	LINC00963	hsa-let-7f-5p	PSMB2	0	4.6852	0	4.87235
L5	LINC00963	hsa-let-7g-5p	PSMB2	0	4.56958	0	4.99853
L5	SNHG3	hsa-miR-671-5p	HECTD3	0	1.9295	0	5.39845
L5	LINC00963	hsa-let-7b-5p	TUBGCP3	0	4.96614	0	5.59766
L5	LINC00963	hsa-let-7d-5p	TUBGCP3	0	5.25375	0	5.3463
L5	LINC00963	hsa-let-7f-5p	TUBGCP3	0	4.77115	0	4.31904
L5	GAS5	hsa-let-7f-5p	TUBGCP3	0	4.12507	0	3.02841
L5	LINC00963	hsa-let-7g-5p	TUBGCP3	0	4.5691	0	4.40329
L5	GAS5	hsa-let-7g-5p	TUBGCP3	0	4.06633	0	3.24491
L5	C5orf56	hsa-miR-29b-2-5p	HIP1	0	4.29293	0	4.62052
L5	PTOV1-AS1	hsa-miR-2355-3p	GNAI1	0	4.86497	0	5.10621
L5	GAS5	hsa-miR-222-3p	YWHAH	0	4.81979	0	2.92143
L5	GAS5	hsa-let-7f-5p	ATF4	0	5.75372	0	3.47446
L5	GAS5	hsa-let-7g-5p	ATF4	0	5.67522	0	3.69813
L5	LINC00689	hsa-miR-93-5p	DOCK4	0	5.67161	0	3.73714
L5	LINC00909	hsa-miR-122-5p	STRIP2	0	5.89995	0	5.31165
L5	RASAL2-AS1	hsa-miR-16-5p	DNAJB9	0	4.40384	0	5.29537
L5	LINC00963	hsa-miR-486-5p	MYO1B	0	5.92158	0	5.11665
L5	AL163051.1	hsa-miR-130a-5p	TMOD2	0	6.03438	0	5.2422
L5	A2M-AS1	hsa-miR-1-3p	TMOD2	0	5.94939	0	4.45456
L5	LINC00963	hsa-let-7f-5p	MBD4	0	5.68139	0	3.45742
L5	LINC00963	hsa-let-7g-5p	MBD4	0	5.51419	0	3.43372
L5	AC007191.1	hsa-miR-196b-5p	COPB1	0	4.63466	0	5.89982
L5	LINC00689	hsa-miR-29b-2-5p	SPCS3	0	5.61385	0	5.18661
L5	AL137127.1	hsa-miR-1908-5p	TMEM8A	0	4.35001	0	3.75671
L5	SNHG12	hsa-miR-1908-5p	TMEM8A	0	3.25622	0	4.46122
L5	GAS5	hsa-miR-1908-5p	TMEM8A	0	4.33752	0	4.37429
L5	LINC00963	hsa-let-7f-5p	SAT1	0	5.17566	0	3.66462
L5	GAS5	hsa-let-7f-5p	SAT1	0	4.42349	0	2.62973
L5	LINC00963	hsa-let-7g-5p	SAT1	0	4.85229	0	3.65755
L5	GAS5	hsa-let-7g-5p	SAT1	0	4.24341	0	2.75492
L5	C5orf56	hsa-miR-29b-2-5p	GNL3L	0	4.99381	0	5.22008
L5	LINC00963	hsa-let-7d-5p	NECTIN2	0	5.58442	0	5.32396
L5	LINC00963	hsa-miR-486-5p	COLGALT1	0	5.71908	0	3.87777
L5	A2M-AS1	hsa-miR-1-3p	RTN4IP1	0	5.10207	0	5.0332
L5	GAS5	hsa-miR-30b-3p	PXDN	0	4.40367	0	4.02685
L5	LINC00963	hsa-let-7b-5p	SSBP4	0	5.06054	0	5.49939
L5	GAS5	hsa-let-7g-5p	CAMSAP1	0	5.37296	0	2.99462
L5	C5orf56	hsa-miR-29b-2-5p	ATXN10	0	4.20097	0	4.28875
L5	AC126474.2	hsa-miR-17-5p	ZNF337	0	5.89141	0	5.64103
L5	AC126474.2	hsa-miR-20a-5p	ZNF337	0	6.06665	0	5.86741
L5	AC005261.1	hsa-miR-577	TAF4	0	5.38992	0	4.76851
L5	LINC00963	hsa-let-7b-5p	MAP3K10	0	5.74031	0	5.26281
L5	A2M-AS1	hsa-miR-1-3p	RGN	0	5.36625	0	4.44233
L5	A2M-AS1	hsa-miR-1-3p	SYNE1	0	4.92635	0	5.10832
L5	C5orf56	hsa-miR-29b-2-5p	PSME3	0	4.58185	0	4.27818
L5	GAS5	hsa-let-7g-5p	PPFIA1	0	5.6878	0	2.96315
L5	RASAL2-AS1	hsa-miR-16-5p	MAP1B	0	4.32427	0	5.57111
L5	LINC00689	hsa-miR-93-5p	MAP1B	0	4.74661	0	4.65649
L5	LINC00963	hsa-let-7b-5p	IL13RA1	0	5.54656	0	5.624
L5	GATA2-AS1	hsa-miR-222-5p	RARA	0	5.90385	0	4.52323
L5	AC007342.7	hsa-miR-424-5p	SELENOS	0	5.13545	0	5.67019
L5	AC002480.2	hsa-miR-361-3p	GCH1	0	5.67216	0	2.77597
L5	AC011468.1	hsa-miR-20a-5p	PPARG	0	5.93862	0	5.73832
L5	LINC02035	hsa-miR-20a-5p	HSD17B7	0	6.02278	0	5.11997
L5	AC126474.2	hsa-miR-20a-5p	HSD17B7	0	5.48639	0	4.50817
L5	AC011468.1	hsa-miR-20a-5p	HSD17B7	0	5.49562	0	5.11464
L5	LINC00963	hsa-let-7b-5p	TRIM47	0	5.37889	0	5.56027
L5	A2M-AS1	hsa-miR-1-3p	BTBD3	0	4.6817	0	4.44275
L5	OLMALINC	hsa-miR-499a-5p	POLR3F	0	5.07104	0	4.49157
L5	AC027279.1	hsa-miR-302b-3p	POMP	0	6.00597	0	4.69123
L5	GAS5	hsa-let-7f-5p	ATP13A3	0	5.75294	0	4.07732
L5	GAS5	hsa-let-7g-5p	ATP13A3	0	5.87263	0	4.26054
L5	USP3-AS1	hsa-miR-93-5p	ATP13A3	0	4.89651	0	4.44879
L5	LINC00963	hsa-let-7b-5p	SBF2	0	5.91863	0	4.92405
L5	GAS5	hsa-let-7g-5p	MEN1	0	4.64981	0	3.46605
L5	A2M-AS1	hsa-miR-1-3p	NUMB	0	4.33338	0	4.01653
L5	A2M-AS1	hsa-miR-1-3p	NAPG	0	5.42912	0	5.0126
L5	A2M-AS1	hsa-miR-1-3p	KIDINS220	0	4.88049	0	5.25671
L5	LINC02035	hsa-miR-20a-5p	NARS	0	4.64725	0	5.27369
L5	AC126474.2	hsa-miR-20a-5p	NARS	0	5.04299	0	5.63079
L5	A2M-AS1	hsa-miR-1-3p	DHX34	0	4.67988	0	4.59234
L5	LINC00963	hsa-let-7b-5p	TMEM165	0	5.78219	0	5.71485
L5	LINC00963	hsa-let-7f-5p	TMEM165	0	5.70181	0	4.7098
L5	GAS5	hsa-let-7f-5p	TMEM165	0	5.20844	0	3.57743
L5	LINC00963	hsa-let-7g-5p	TMEM165	0	5.62752	0	4.87824
L5	GAS5	hsa-let-7g-5p	TMEM165	0	5.27745	0	3.87812
L5	A2M-AS1	hsa-miR-1-3p	PDGFRA	0	5.15359	0	4.00986
L5	GAS5	hsa-let-7f-5p	COL4A2	0	3.86148	0	3.13808
L5	GAS5	hsa-let-7g-5p	COL4A2	0	3.90638	0	3.53052
L5	A2M-AS1	hsa-miR-1-3p	DZIP1	0	5.42201	0	5.0626
L5	LINC00963	hsa-let-7d-5p	CTSL	0	5.69768	0	5.15895
L5	HCG11	hsa-miR-222-3p	P2RX4	0	5.34348	0	3.59336
L5	PAXIP1-AS2	hsa-miR-222-3p	P2RX4	0	5.432	0	2.95261
L5	AC107375.1	hsa-miR-222-3p	P2RX4	0	5.92702	0	3.58961
L5	AP000766.1	hsa-miR-222-3p	P2RX4	0	4.97602	0	3.24509
L5	A2M-AS1	hsa-miR-1-3p	DTX1	0	3.84582	0	5.17597
L5	A2M-AS1	hsa-miR-1-3p	CEP162	0	5.03449	0	5.49586
L5	GAS5	hsa-let-7g-5p	SYNCRIP	0	4.84812	0	3.16301
L5	OLMALINC	hsa-miR-499a-5p	MAP3K7	0	5.07794	0	4.86591
L5	A2M-AS1	hsa-miR-1-3p	PRR5L	0	5.10045	0	5.58211
L5	GAS5	hsa-miR-30b-3p	ACVR1B	0	4.30024	0	2.33385
L5	GAS5	hsa-let-7f-5p	CD164	0	3.9286	0	1.91232
L5	GAS5	hsa-let-7g-5p	CD164	0	4.16267	0	2.37805
L5	AC126474.2	hsa-miR-20a-5p	CD164	0	4.46304	0	4.54501
L5	AC011468.1	hsa-miR-20a-5p	CD164	0	4.38584	0	5.05454
L5	LINC01278	hsa-miR-362-5p	CD164	0	4.07746	0	4.48452
L5	USP3-AS1	hsa-miR-93-5p	CD164	0	4.17992	0	4.21533
L5	FAM201A	hsa-miR-19a-3p	STX11	0	5.35594	0	4.5663
L5	FAM201A	hsa-miR-101-3p	STX11	0	5.07196	0	4.48555
L5	AC126474.2	hsa-miR-20a-5p	CCT7	0	4.40414	0	5.38154
L5	SLC26A4-AS1	hsa-miR-19a-3p	USP37	0	5.2544	0	4.23252
L5	AL049840.4	hsa-miR-19a-3p	USP37	0	5.19635	0	4.63032
L5	AC079781.5	hsa-miR-545-5p	DNAJB2	0	5.94464	0	4.38192
L5	GAS5	hsa-let-7f-5p	EIF4E2	0	3.35625	0	2.99622
L5	GAS5	hsa-let-7g-5p	EIF4E2	0	3.68514	0	3.48205
L5	GATA2-AS1	hsa-miR-222-5p	TGFBRAP1	0	6.01064	0	4.26539
L5	AC126474.2	hsa-miR-20a-5p	LRCH1	0	4.77946	0	5.16588
L5	AC011468.1	hsa-miR-20a-5p	LRCH1	0	4.90977	0	5.55958
L5	LINC00963	hsa-let-7f-5p	RAC1	0	4.8268	0	3.35172
L5	GAS5	hsa-let-7f-5p	RAC1	0	4.1132	0	1.90741
L5	LINC00963	hsa-let-7g-5p	RAC1	0	4.65268	0	3.47228
L5	GAS5	hsa-let-7g-5p	RAC1	0	4.08239	0	2.16022
L5	SNHG3	hsa-miR-1908-5p	ANP32B	0	3.23504	0	5.05936
L5	SNHG12	hsa-miR-1908-5p	ANP32B	0	3.92141	0	4.66191
L5	GAS5	hsa-miR-1908-5p	ANP32B	0	4.33693	0	4.28252
L5	HCG11	hsa-miR-222-3p	ANP32B	0	5.18856	0	4.99248
L5	GAS5	hsa-miR-222-3p	ANP32B	0	4.99285	0	3.45143
L5	LINC00963	hsa-let-7b-5p	ARHGEF39	0	5.58361	0	5.44371
L5	AC126474.2	hsa-miR-20a-5p	SLC22A23	0	5.71545	0	5.50797
L5	AC012513.3	hsa-miR-499a-5p	RNF121	0	5.75209	0	5.35736
L5	OLMALINC	hsa-miR-499a-5p	RNF121	0	4.52471	0	3.69513
L5	AC126474.2	hsa-miR-17-5p	RAB1A	0	5.79516	0	5.47403
L5	LINC02035	hsa-miR-20a-5p	RAB1A	0	5.82387	0	5.53064
L5	AC126474.2	hsa-miR-20a-5p	RAB1A	0	5.80646	0	5.34609
L5	AC011468.1	hsa-miR-20a-5p	RAB1A	0	5.53158	0	5.398
L5	GAS5	hsa-miR-222-3p	RAB1A	0	6.13086	0	3.02805
L5	AP000766.1	hsa-miR-222-3p	RAB1A	0	5.9004	0	3.57714
L5	LINC00689	hsa-miR-29b-2-5p	RAB1A	0	5.28675	0	4.77007
L5	C5orf56	hsa-miR-29b-2-5p	RAB1A	0	4.9774	0	3.71763
L5	LINC00963	hsa-let-7f-5p	PREB	0	4.56462	0	5.22125
L5	GAS5	hsa-let-7f-5p	PREB	0	4.05059	0	3.73118
L5	LINC00963	hsa-let-7g-5p	PREB	0	4.85262	0	5.38619
L5	GAS5	hsa-let-7g-5p	PREB	0	4.48189	0	4.02838
L5	LINC01278	hsa-miR-362-5p	PREB	0	3.89482	0	5.12096
L5	AC011468.1	hsa-miR-20a-5p	FBXO11	0	6.01482	0	4.87786
L5	AC126474.2	hsa-miR-20a-5p	ACTR1A	0	5.30465	0	4.88575
L5	AC011468.1	hsa-miR-20a-5p	ACTR1A	0	5.43399	0	5.45046
L5	C5orf56	hsa-miR-29b-2-5p	ACTR1A	0	5.03869	0	3.91502
L5	A2M-AS1	hsa-miR-1-3p	DNAJC13	0	5.17909	0	5.05503
L5	LINC00963	hsa-let-7f-5p	DNA2	0	6.04318	0	4.64544
L5	GAS5	hsa-let-7f-5p	DNA2	0	5.48862	0	3.37332
L5	LINC00963	hsa-let-7g-5p	DNA2	0	6.08504	0	4.99917
L5	GAS5	hsa-let-7g-5p	DNA2	0	5.67378	0	3.8593
L5	A2M-AS1	hsa-miR-1-3p	SMARCAL1	0	4.15757	0	4.03519
L5	A2M-AS1	hsa-miR-1-3p	NAB1	0	4.94159	0	5.53586
L5	A2M-AS1	hsa-miR-1-3p	PPIG	0	5.17074	0	4.9363
L5	GAS5	hsa-let-7g-5p	RAP1GDS1	0	5.02723	0	3.13823
L5	LINC00294	hsa-miR-1306-5p	C1RL	0	2.80509	0	4.18258
L5	A2M-AS1	hsa-miR-1-3p	NDUFA9	0	5.78494	0	5.35619
L5	A2M-AS1	hsa-miR-1-3p	SCAF11	0	5.08093	0	5.54021
L5	A2M-AS1	hsa-miR-1-3p	NEDD1	0	5.62349	0	4.53575
L5	GATA2-AS1	hsa-miR-222-5p	ESYT1	0	6.04849	0	4.33666
L5	HCG11	hsa-miR-222-3p	SETD1B	0	5.57036	0	4.90433
L5	GAS5	hsa-miR-222-3p	SETD1B	0	4.76913	0	3.46985
L5	PAXIP1-AS2	hsa-miR-222-3p	SETD1B	0	5.073	0	3.67825
L5	AC107375.1	hsa-miR-222-3p	SETD1B	0	5.26255	0	3.93376
L5	AP000766.1	hsa-miR-222-3p	SETD1B	0	4.79347	0	4.07944
L5	GATA2-AS1	hsa-miR-29c-5p	SETD1B	0	4.90491	0	4.12063
L5	GAS5	hsa-let-7f-5p	VPS33A	0	6.00496	0	3.88562
L5	GAS5	hsa-let-7g-5p	VPS33A	0	6.06407	0	4.02044
L5	RASAL2-AS1	hsa-miR-16-5p	RAB15	0	4.62471	0	5.30663
L5	LINC00963	hsa-let-7b-5p	NIPA2	0	5.87703	0	5.17517
L5	HCG11	hsa-miR-222-3p	TCF12	0	5.92371	0	5.36598
L5	GAS5	hsa-miR-222-3p	TCF12	0	5.59303	0	4.19318
L5	PAXIP1-AS2	hsa-miR-222-3p	TCF12	0	5.87356	0	4.55629
L5	AC107375.1	hsa-miR-222-3p	TCF12	0	5.98993	0	4.70762
L5	AP000766.1	hsa-miR-222-3p	TCF12	0	5.41161	0	4.97666
L5	LINC00963	hsa-let-7b-5p	ZSCAN29	0	5.80783	0	4.64166
L5	GAS5	hsa-miR-30b-3p	WDR61	0	4.39331	0	2.93399
L5	LINC00689	hsa-miR-29c-3p	ARRDC4	0	5.28705	0	4.57097
L5	FAM157C	hsa-miR-210-3p	ARRDC4	0	6.04176	0	5.87508
L5	LINC00963	hsa-let-7b-5p	BBS4	0	5.6941	0	5.81405
L5	LINC02035	hsa-miR-20a-5p	CRTC3	0	5.63205	0	5.52302
L5	AC126474.2	hsa-miR-20a-5p	CRTC3	0	5.4384	0	5.63795
L5	LINC00963	hsa-let-7b-5p	CRTC3	0	6.05607	0	5.13509
L5	AC126474.2	hsa-miR-17-5p	ZFHX3	0	4.31082	0	5.31926
L5	AC064807.1	hsa-miR-20a-5p	ZFHX3	0	4.90764	0	5.79968
L5	AC126474.2	hsa-miR-20a-5p	ZFHX3	0	4.55906	0	5.59064
L5	HCG11	hsa-miR-222-3p	ZCCHC14	0	5.03025	0	3.7313
L5	GAS5	hsa-miR-222-3p	ZCCHC14	0	5.16629	0	2.60586
L5	PAXIP1-AS2	hsa-miR-222-3p	ZCCHC14	0	5.60014	0	2.98155
L5	AC107375.1	hsa-miR-222-3p	ZCCHC14	0	5.30246	0	3.15444
L5	AP000766.1	hsa-miR-222-3p	ZCCHC14	0	5.07211	0	3.33963
L5	AC126474.2	hsa-miR-20a-5p	PDPK1	0	5.1131	0	5.00498
L5	AP000766.1	hsa-miR-222-3p	SLC39A6	0	5.75817	0	4.43305
L5	GATA2-AS1	hsa-miR-29c-5p	SLC39A6	0	5.97085	0	4.77368
L5	RASAL2-AS1	hsa-miR-424-5p	GAREM1	0	5.25504	0	4.0683
L5	AC007342.7	hsa-miR-424-5p	GAREM1	0	5.39504	0	4.04479
L5	HCG11	hsa-miR-222-3p	MINK1	0	4.98563	0	5.01886
L5	GAS5	hsa-miR-222-3p	MINK1	0	4.67941	0	3.78783
L5	PAXIP1-AS2	hsa-miR-222-3p	MINK1	0	5.20084	0	4.14007
L5	AC107375.1	hsa-miR-222-3p	MINK1	0	5.33469	0	4.56372
L5	AP000766.1	hsa-miR-222-3p	MINK1	0	4.86699	0	4.75525
L5	LINC01278	hsa-miR-362-5p	TP53	0	5.15329	0	5.78376
L5	LINC00689	hsa-miR-93-5p	TP53	0	5.16714	0	4.91266
L5	GAS5	hsa-let-7f-5p	ARHGDIA	0	4.8277	0	3.27469
L5	GAS5	hsa-let-7g-5p	ARHGDIA	0	5.07205	0	3.75783
L5	AL137127.1	hsa-miR-1908-5p	CSNK1D	0	5.34693	0	4.35849
L5	SNHG12	hsa-miR-1908-5p	CSNK1D	0	3.99258	0	4.34078
L5	GAS5	hsa-miR-1908-5p	CSNK1D	0	5.34699	0	4.37566
L5	LINC00963	hsa-let-7f-5p	CSNK1D	0	5.85417	0	4.17216
L5	GAS5	hsa-let-7f-5p	CSNK1D	0	5.45369	0	2.73714
L5	LINC00963	hsa-let-7g-5p	CSNK1D	0	5.75252	0	4.42661
L5	GAS5	hsa-let-7g-5p	CSNK1D	0	5.49534	0	3.12385
L5	GAS5	hsa-let-7f-5p	FOXK2	0	5.79568	0	3.3807
L5	GAS5	hsa-let-7g-5p	FOXK2	0	5.88507	0	3.92278
L5	LINC00689	hsa-miR-93-5p	FOXK2	0	4.78771	0	5.05041
L5	A2M-AS1	hsa-miR-1-3p	CBX8	0	5.31671	0	4.21196
L5	LINC00963	hsa-let-7b-5p	NT5C3B	0	5.10624	0	4.9024
L5	LINC00963	hsa-let-7d-5p	NT5C3B	0	5.28536	0	4.6902
L5	LINC00963	hsa-let-7f-5p	NT5C3B	0	5.0357	0	3.88194
L5	GAS5	hsa-let-7f-5p	NT5C3B	0	4.53978	0	2.52689
L5	LINC00963	hsa-let-7g-5p	NT5C3B	0	4.94293	0	4.02391
L5	GAS5	hsa-let-7g-5p	NT5C3B	0	4.5903	0	2.80112
L5	GAS5	hsa-miR-222-3p	NFIC	0	5.29301	0	5.28307
L5	PAXIP1-AS2	hsa-miR-222-3p	NFIC	0	5.51339	0	5.90873
L5	AC107375.1	hsa-miR-222-3p	NFIC	0	5.51744	0	5.34335
L5	AP000766.1	hsa-miR-222-3p	NFIC	0	5.20894	0	5.8021
L5	AC011468.1	hsa-miR-20a-5p	DPP9	0	4.91571	0	5.46475
L5	LINC00963	hsa-let-7b-5p	IFITM3	0	5.38157	0	5.26146
L5	SNHG3	hsa-miR-1908-5p	AKT1	0	3.93514	0	5.64993
L5	SCAMP1-AS1	hsa-miR-302a-3p	SAE1	0	4.92505	0	2.93768
L5	AC000123.3	hsa-miR-302a-3p	SAE1	0	6.05929	0	3.68444
L5	AL137127.1	hsa-miR-1908-5p	ZNF787	0	5.28051	0	4.76542
L5	SNHG12	hsa-miR-1908-5p	ZNF787	0	4.8534	0	5.20887
L5	LINC00689	hsa-miR-29b-2-5p	ZNF787	0	5.06618	0	5.0996
L5	C5orf56	hsa-miR-29b-2-5p	ZNF787	0	5.12498	0	4.58856
L5	LINC00963	hsa-let-7b-5p	ZNF787	0	6.10857	0	5.39934
L5	HCG11	hsa-miR-222-3p	CARM1	0	5.86637	0	5.12683
L5	GAS5	hsa-miR-222-3p	CARM1	0	5.49577	0	3.43301
L5	AP000766.1	hsa-miR-222-3p	CARM1	0	5.5675	0	4.33402
L5	LINC00963	hsa-let-7b-5p	ZNF473	0	5.34644	0	5.17906
L5	AC126474.2	hsa-miR-17-5p	ZNF473	0	5.78197	0	5.35693
L5	GAS5	hsa-miR-30b-3p	RPS11	0	4.62334	0	2.69773
L5	LINC00963	hsa-let-7f-5p	EFHD2	0	5.36822	0	3.76881
L5	GAS5	hsa-let-7f-5p	EFHD2	0	4.71425	0	2.44408
L5	LINC00963	hsa-let-7g-5p	EFHD2	0	5.21615	0	3.88687
L5	GAS5	hsa-let-7g-5p	EFHD2	0	4.70548	0	2.6944
L5	GAS5	hsa-miR-30b-3p	PGD	0	4.17182	0	2.87549
L5	LINC00963	hsa-let-7f-5p	GPN2	0	5.72302	0	4.35945
L5	GAS5	hsa-let-7f-5p	GPN2	0	5.45095	0	3.12362
L5	LINC00963	hsa-let-7g-5p	GPN2	0	5.68331	0	4.55629
L5	GAS5	hsa-let-7g-5p	GPN2	0	5.55453	0	3.45272
L5	GATA2-AS1	hsa-miR-222-5p	PRUNE1	0	5.67515	0	4.94103
L5	A2M-AS1	hsa-miR-1-3p	SNX27	0	5.3638	0	5.61451
L5	LINC00963	hsa-let-7b-5p	CERS2	0	5.70397	0	5.40513
L5	LINC00963	hsa-let-7d-5p	CERS2	0	5.84737	0	5.20119
L5	LINC00963	hsa-let-7f-5p	CERS2	0	5.40259	0	4.14075
L5	GAS5	hsa-let-7f-5p	CERS2	0	4.75171	0	3.15748
L5	LINC00963	hsa-let-7g-5p	CERS2	0	5.55919	0	4.58917
L5	GAS5	hsa-let-7g-5p	CERS2	0	5.05161	0	3.73815
L5	LINC00689	hsa-miR-29b-2-5p	CERS2	0	5.15788	0	5.46757
L5	AC126474.2	hsa-miR-17-5p	CERS2	0	4.69437	0	5.39015
L5	LINC00963	hsa-miR-378c	CERS2	0	4.68111	0	4.34683
L5	LINC00689	hsa-miR-93-5p	CERS2	0	4.83486	0	4.97336
L5	HCG11	hsa-miR-222-3p	TP53BP2	0	5.44799	0	4.6803
L5	GAS5	hsa-miR-222-3p	TP53BP2	0	5.35997	0	3.68654
L5	PAXIP1-AS2	hsa-miR-222-3p	TP53BP2	0	6.07397	0	4.21647
L5	AC107375.1	hsa-miR-222-3p	TP53BP2	0	5.74315	0	4.08705
L5	AP000766.1	hsa-miR-222-3p	TP53BP2	0	5.22655	0	4.32984
L5	AC126474.2	hsa-miR-20a-5p	UBAP2L	0	4.88827	0	5.77736
L5	C5orf56	hsa-miR-29b-2-5p	UBAP2L	0	4.44809	0	4.66286
L5	AC126474.2	hsa-miR-17-5p	ILF2	0	4.55136	0	5.39609
L5	HCG11	hsa-miR-222-3p	ARF1	0	6.12917	0	4.84391
L5	GAS5	hsa-miR-222-3p	ARF1	0	6.04889	0	3.21067
L5	AC107375.1	hsa-miR-222-3p	ARF1	0	6.11662	0	3.97238
L5	AP000766.1	hsa-miR-222-3p	ARF1	0	5.98592	0	4.03833
L5	HCG11	hsa-miR-222-3p	C1orf35	0	6.14328	0	4.20885
L5	GATA2-AS1	hsa-miR-222-5p	LBR	0	5.5788	0	4.71313
L5	AC000123.3	hsa-miR-302a-3p	OSR1	0	6.00904	0	4.59933
L5	AC027279.1	hsa-miR-302a-3p	OSR1	0	5.21313	0	5.10246
L5	SNHG20	hsa-miR-302a-3p	OSR1	0	5.4686	0	5.29841
L5	LINC00622	hsa-miR-18b-5p	CALM2	0	5.52495	0	5.74406
L5	AC126474.2	hsa-miR-20a-5p	AMMECR1L	0	5.20137	0	4.94377
L5	AC011468.1	hsa-miR-20a-5p	AMMECR1L	0	4.82881	0	5.10086
L5	LINC00909	hsa-miR-122-5p	PHOSPHO2	0	6.00828	0	4.89988
L5	OLMALINC	hsa-miR-499a-5p	RHBDD1	0	5.21174	0	4.77572
L5	AC004803.1	hsa-miR-499a-5p	RHBDD1	0	4.73325	0	3.36994
L5	A2M-AS1	hsa-miR-1-3p	ACKR3	0	5.10217	0	5.07905
L5	AC126474.2	hsa-miR-17-5p	ATG3	0	4.95752	0	5.60715
L5	AC126474.2	hsa-miR-20a-5p	ATG3	0	5.033	0	5.74034
L5	LINC00963	hsa-let-7f-5p	EIF2A	0	5.22155	0	5.33009
L5	GAS5	hsa-let-7f-5p	EIF2A	0	5.13948	0	4.64701
L5	LINC00963	hsa-let-7g-5p	EIF2A	0	5.13844	0	5.56335
L5	GAS5	hsa-let-7g-5p	EIF2A	0	5.19967	0	5.01252
L5	LINC00689	hsa-miR-93-5p	DCAF1	0	5.04761	0	3.88724
L5	LINC00689	hsa-miR-29b-2-5p	SPATA5	0	4.05824	0	5.6866
L5	GAS5	hsa-let-7f-5p	SKP2	0	4.12426	0	2.7209
L5	LINC00689	hsa-miR-93-5p	OSMR	0	5.02462	0	5.40019
L5	HCG11	hsa-miR-222-3p	LHFPL2	0	5.25854	0	3.78758
L5	GAS5	hsa-miR-222-3p	LHFPL2	0	5.13811	0	2.35564
L5	PAXIP1-AS2	hsa-miR-222-3p	LHFPL2	0	5.38197	0	3.00098
L5	AC107375.1	hsa-miR-222-3p	LHFPL2	0	5.63333	0	2.90519
L5	AP000766.1	hsa-miR-222-3p	LHFPL2	0	5.01963	0	3.23374
L5	A2M-AS1	hsa-miR-1-3p	GIN1	0	5.5817	0	4.87026
L5	GAS5	hsa-let-7g-5p	YIPF5	0	5.3805	0	3.23267
L5	A2M-AS1	hsa-miR-1-3p	FARS2	0	4.71738	0	4.75268
L5	A2M-AS1	hsa-miR-1-3p	PHIP	0	5.47795	0	4.49541
L5	GAS5	hsa-let-7g-5p	PM20D2	0	5.72293	0	3.35389
L5	HCG11	hsa-miR-222-3p	RARS2	0	4.43089	0	3.83209
L5	GAS5	hsa-miR-222-3p	RARS2	0	4.17711	0	2.37372
L5	AP000766.1	hsa-miR-222-3p	RARS2	0	3.97009	0	3.1109
L5	A2M-AS1	hsa-miR-1-3p	PSPH	0	4.81811	0	4.49324
L5	AC005261.1	hsa-miR-577	ZNF92	0	4.76323	0	4.13732
L5	MUC20-OT1	hsa-miR-302a-3p	MAP11	0	6.07202	0	4.53743
L5	SCAMP1-AS1	hsa-miR-302a-3p	MAP11	0	5.34151	0	4.30927
L5	AC000123.3	hsa-miR-302a-3p	MAP11	0	6.0296	0	4.51559
L5	SNHG20	hsa-miR-302a-3p	MAP11	0	5.55985	0	4.72486
L5	LINC00923	hsa-miR-140-5p	MSN	0	2.92315	0	5.06538
L5	LINC01278	hsa-miR-140-5p	MSN	0	3.00955	0	5.27757
L5	GAS5	hsa-let-7f-5p	MSN	0	3.91847	0	2.88664
L5	GAS5	hsa-let-7g-5p	MSN	0	4.1426	0	3.23907
L5	RASAL2-AS1	hsa-miR-16-5p	CHST7	0	4.76412	0	5.91508
L5	A2M-AS1	hsa-miR-1-3p	CHMP7	0	5.1809	0	4.45446
L5	LINC00923	hsa-miR-140-5p	VLDLR	0	4.93283	0	5.64515
L5	USP3-AS1	hsa-miR-93-5p	VLDLR	0	5.20801	0	5.73045
L5	LINC00963	hsa-let-7b-5p	SIGMAR1	0	5.60854	0	4.32517
L5	LINC00963	hsa-let-7d-5p	SIGMAR1	0	5.52975	0	3.85195
L5	LINC00923	hsa-miR-140-5p	ASB6	0	4.01427	0	5.06149
L5	LINC01278	hsa-miR-140-5p	ASB6	0	4.28009	0	5.06882
L5	LINC00963	hsa-let-7b-5p	NRBF2	0	5.61022	0	4.30964
L5	LINC00963	hsa-let-7f-5p	NRBF2	0	5.38062	0	3.1314
L5	GAS5	hsa-let-7f-5p	NRBF2	0	4.72226	0	1.87195
L5	LINC00963	hsa-let-7g-5p	NRBF2	0	5.18033	0	3.21584
L5	GAS5	hsa-let-7g-5p	NRBF2	0	4.66527	0	2.08865
L5	A2M-AS1	hsa-miR-1-3p	FRA10AC1	0	4.20222	0	5.17489
L5	ZBED3-AS1	hsa-miR-338-5p	ADD3	0	4.22052	0	4.47089
L5	A2M-AS1	hsa-miR-1-3p	ADD3	0	5.11764	0	4.67401
L5	HCG11	hsa-miR-222-3p	EIF4EBP2	0	6.12831	0	5.30431
L5	PAXIP1-AS2	hsa-miR-222-3p	EIF4EBP2	0	6.08651	0	4.8632
L5	AC107375.1	hsa-miR-222-3p	EIF4EBP2	0	5.9943	0	4.47161
L5	AC126474.2	hsa-miR-20a-5p	MKI67	0	5.65131	0	5.11079
L5	AL117209.1	hsa-miR-296-5p	GSTO1	0	4.569	0	4.03595
L5	AC138028.6	hsa-miR-296-5p	GSTO1	0	5.0603	0	3.41279
L5	LINC00963	hsa-let-7f-5p	SSRP1	0	4.80595	0	4.04891
L5	GAS5	hsa-let-7f-5p	SSRP1	0	4.31087	0	3.54162
L5	LINC00963	hsa-let-7g-5p	SSRP1	0	4.83422	0	4.28878
L5	GAS5	hsa-let-7g-5p	SSRP1	0	4.48244	0	3.91375
L5	GAS5	hsa-let-7g-5p	SERPINH1	0	5.19028	0	2.97022
L5	LINC02035	hsa-miR-20a-5p	LAMTOR1	0	5.14225	0	5.15036
L5	AC126474.2	hsa-miR-20a-5p	LAMTOR1	0	4.86258	0	4.53998
L5	AC011468.1	hsa-miR-20a-5p	LAMTOR1	0	4.77511	0	5.40587
L5	LINC00963	hsa-let-7b-5p	B3GAT3	0	5.72264	0	5.26297
L5	LINC00689	hsa-miR-93-5p	MPZL2	0	4.73843	0	3.42321
L5	FAM201A	hsa-miR-126-5p	ADGRL3	0	4.64159	0	4.93434
L5	A2M-AS1	hsa-miR-1-3p	PDCD4	0	5.16951	0	5.11322
L5	AC004803.1	hsa-miR-499a-5p	CD226	0	4.01563	0	4.78116
L5	AC126474.2	hsa-miR-17-5p	CCT5	0	4.68427	0	5.21319
L5	LINC00689	hsa-miR-93-5p	CCT5	0	4.53685	0	4.31507
L5	GAS5	hsa-let-7f-5p	PLBD2	0	4.09556	0	1.83042
L5	GAS5	hsa-let-7g-5p	PLBD2	0	4.25748	0	2.14481
L5	GAS5	hsa-let-7f-5p	ADAMTS12	0	4.90029	0	1.7942
L5	A2M-AS1	hsa-miR-1-3p	NEK7	0	5.0773	0	5.44784
L5	A2M-AS1	hsa-miR-1-3p	NR3C2	0	5.06842	0	4.20847
L5	GAS5	hsa-miR-222-3p	AKR1C2	0	6.14117	0	3.23285
L5	AC107375.1	hsa-miR-222-3p	AKR1C2	0	6.13332	0	3.82165
L5	A2M-AS1	hsa-miR-1-3p	ASAP2	0	5.05736	0	4.42071
L5	LINC00923	hsa-miR-140-5p	SACS	0	5.30051	0	5.06061
L5	LINC01278	hsa-miR-140-5p	SACS	0	5.48303	0	5.22142
L5	LINC01278	hsa-miR-362-5p	SACS	0	5.89599	0	5.24883
L5	GATA2-AS1	hsa-miR-222-5p	TMEM267	0	5.70206	0	4.45729
L5	LINC02035	hsa-miR-20a-5p	BAG3	0	5.5194	0	5.37565
L5	AC126474.2	hsa-miR-20a-5p	BAG3	0	5.39462	0	5.54631
L5	AC011468.1	hsa-miR-20a-5p	BAG3	0	5.49725	0	5.68027
L5	AC126474.2	hsa-miR-20a-5p	GPATCH11	0	5.95399	0	5.59429
L5	AC126474.2	hsa-miR-20a-5p	JMY	0	6.08435	0	5.30465
L5	GAS5	hsa-let-7g-5p	USP12	0	5.00174	0	3.57843
L5	USP3-AS1	hsa-miR-93-5p	USP12	0	3.52041	0	4.79256
L5	A2M-AS1	hsa-miR-1-3p	GJA1	0	5.32171	0	4.63808
L5	SCAMP1-AS1	hsa-miR-1306-5p	PANK1	0	4.15378	0	3.19653
L5	LINC00294	hsa-miR-1306-5p	PANK1	0	4.69003	0	3.71661
L5	A2M-AS1	hsa-miR-1-3p	HHEX	0	5.33633	0	5.22836
L5	LINC00963	hsa-let-7b-5p	ASAP1	0	6.05553	0	5.11158
L5	LINC00963	hsa-let-7f-5p	ASAP1	0	6.12585	0	4.14518
L5	LINC00963	hsa-let-7g-5p	ASAP1	0	6.08475	0	4.23495
L5	GAS5	hsa-let-7g-5p	KCTD15	0	4.86734	0	3.71702
L5	LINC00689	hsa-miR-29c-3p	KCTD15	0	5.05883	0	5.07324
L5	LINC00963	hsa-let-7b-5p	THY1	0	6.08374	0	5.61385
L5	LINC01278	hsa-miR-362-5p	TBCEL	0	4.64721	0	4.81219
L5	USP3-AS1	hsa-miR-93-5p	TBCEL	0	4.63683	0	4.44892
L5	GAS5	hsa-let-7f-5p	TBRG1	0	5.35128	0	3.02715
L5	GAS5	hsa-let-7g-5p	TBRG1	0	5.43008	0	3.45025
L5	AC126474.2	hsa-miR-17-5p	SH3RF1	0	5.47184	0	5.5976
L5	OLMALINC	hsa-miR-499a-5p	SH3RF1	0	5.56588	0	4.85409
L5	GATA2-AS1	hsa-miR-222-5p	RABGEF1	0	6.14449	0	4.05647
L5	LINC00963	hsa-let-7b-5p	DPH3	0	5.63523	0	5.11758
L5	LINC00963	hsa-let-7f-5p	DPH3	0	5.46449	0	3.99845
L5	GAS5	hsa-let-7f-5p	DPH3	0	4.80346	0	3.12728
L5	LINC00963	hsa-let-7g-5p	DPH3	0	5.47384	0	4.21972
L5	GAS5	hsa-let-7g-5p	DPH3	0	4.95611	0	3.4808
L5	LINC01278	hsa-miR-140-5p	ANKRD40	0	4.08111	0	5.82127
L5	LINC02035	hsa-miR-20a-5p	CYP2U1	0	5.33035	0	5.79594
L5	AC126474.2	hsa-miR-20a-5p	CYP2U1	0	4.93426	0	5.91237
L5	A2M-AS1	hsa-miR-1-3p	MED7	0	5.82313	0	5.66537
L5	A2M-AS1	hsa-miR-1-3p	GNAQ	0	4.92514	0	4.35382
L5	AC005261.1	hsa-miR-577	SCAF4	0	4.74366	0	5.39333
L5	LINC00689	hsa-miR-29c-3p	CDK20	0	3.1236	0	3.09151
L5	A2M-AS1	hsa-miR-1-3p	PTDSS1	0	6.14983	0	5.80081
L5	AC005332.6	hsa-miR-181a-5p	UTP14A	0	5.34913	0	4.52827
L5	C5orf56	hsa-miR-29b-2-5p	GATAD1	0	3.97514	0	4.1068
L5	AP000766.1	hsa-miR-222-3p	KIT	0	5.85536	0	4.67213
L5	SNHG3	hsa-miR-671-5p	TMEM164	0	3.86313	0	5.27133
L5	AC027279.1	hsa-miR-302a-3p	CREB3L1	0	5.77215	0	5.53398
L5	GAS5	hsa-let-7g-5p	UBN2	0	5.13962	0	3.88329
L5	HCG11	hsa-miR-222-3p	UBN2	0	5.8942	0	4.65624
L5	GAS5	hsa-miR-222-3p	UBN2	0	5.75999	0	3.63273
L5	AP000766.1	hsa-miR-222-3p	UBN2	0	5.2515	0	3.9051
L5	AL117209.1	hsa-miR-296-5p	GPRASP2	0	5.02648	0	4.7141
L5	AC138028.6	hsa-miR-296-5p	GPRASP2	0	5.73969	0	5.03504
L5	A2M-AS1	hsa-miR-1-3p	NIT1	0	4.90037	0	4.93671
L5	LINC02035	hsa-miR-20a-5p	DEDD	0	4.79764	0	5.02292
L5	AC011468.1	hsa-miR-20a-5p	DEDD	0	4.41401	0	5.703
L5	AC126474.2	hsa-miR-20a-5p	IFNGR2	0	4.85559	0	5.16325
L5	A2M-AS1	hsa-miR-1-3p	PTMS	0	4.95916	0	4.14672
L5	AC126474.2	hsa-miR-20a-5p	ADIPOR1	0	5.44799	0	5.13044
L5	AC011468.1	hsa-miR-20a-5p	ADIPOR1	0	5.80331	0	5.52856
L5	GAS5	hsa-miR-30b-3p	C1R	0	4.1578	0	2.87412
L5	LINC00963	hsa-let-7b-5p	MED8	0	5.94596	0	5.01322
L5	LINC00963	hsa-let-7g-5p	MED8	0	5.3023	0	3.57063
L5	GAS5	hsa-let-7f-5p	RSPRY1	0	4.92417	0	3.2201
L5	GAS5	hsa-let-7g-5p	RSPRY1	0	5.00597	0	3.59765
L5	LINC00963	hsa-let-7b-5p	NAE1	0	5.39917	0	5.8286
L5	A2M-AS1	hsa-miR-1-3p	ABR	0	4.48069	0	5.16233
L5	GAS5	hsa-miR-30b-3p	VMA21	0	3.9568	0	3.5915
L5	AC005332.6	hsa-miR-181a-5p	WDR4	0	5.18698	0	5.75439
L5	USP3-AS1	hsa-miR-20b-5p	RRP1B	0	3.72336	0	4.96658
L5	LINC00689	hsa-miR-93-5p	RRP1B	0	4.36331	0	4.05161
L5	USP3-AS1	hsa-miR-93-5p	RRP1B	0	4.56782	0	3.95353
L5	LINC00963	hsa-let-7b-5p	G6PD	0	5.81304	0	5.51265
L5	LINC00963	hsa-let-7f-5p	G6PD	0	5.37133	0	4.41562
L5	GAS5	hsa-let-7f-5p	G6PD	0	4.75737	0	3.04296
L5	LINC00963	hsa-let-7g-5p	G6PD	0	5.21396	0	4.53206
L5	GAS5	hsa-let-7g-5p	G6PD	0	4.7433	0	3.29165
L5	GAS5	hsa-let-7g-5p	FAM189B	0	4.36424	0	2.85536
L5	HCG11	hsa-miR-222-3p	SQSTM1	0	5.97978	0	5.59462
L5	USP3-AS1	hsa-miR-93-5p	PCYT1A	0	3.97847	0	4.61095
L5	AL117209.1	hsa-miR-296-5p	ALDH16A1	0	4.84944	0	4.845
L5	AC138028.6	hsa-miR-296-5p	ALDH16A1	0	5.87797	0	5.26268
L5	A2M-AS1	hsa-miR-1-3p	RACGAP1	0	5.41544	0	5.25653
L5	A2M-AS1	hsa-miR-1-3p	RAVER1	0	5.28169	0	5.46177
L5	LINC00963	hsa-let-7b-5p	TTC9C	0	5.64117	0	5.89687
L5	USP3-AS1	hsa-miR-93-5p	COA7	0	5.06731	0	4.87302
L5	AL137127.1	hsa-miR-1908-5p	SELENON	0	4.53393	0	4.24219
L5	SNHG12	hsa-miR-1908-5p	SELENON	0	2.98695	0	4.70627
L5	GAS5	hsa-miR-1908-5p	SELENON	0	3.96507	0	4.64109
L5	FBXL19-AS1	hsa-miR-1908-5p	SELENON	0	2.90845	0	5.76532
L5	AC012513.3	hsa-miR-499a-5p	RBBP4	0	5.95434	0	5.22771
L5	OLMALINC	hsa-miR-499a-5p	RBBP4	0	5.14713	0	3.77216
L5	OLMALINC	hsa-miR-499a-5p	USP1	0	5.40834	0	4.8388
L5	A2M-AS1	hsa-miR-1-3p	EXTL2	0	3.83905	0	4.92111
L5	GAS5	hsa-let-7g-5p	SLC30A7	0	4.25611	0	3.45733
L5	A2M-AS1	hsa-miR-1-3p	CNST	0	5.73335	0	5.52571
L5	LINC00689	hsa-miR-93-5p	PDLIM5	0	5.18873	0	4.90488
L5	USP3-AS1	hsa-miR-93-5p	PDLIM5	0	5.03097	0	5.59369
L5	A2M-AS1	hsa-miR-1-3p	ABRAXAS1	0	4.49695	0	4.89734
L5	LINC00963	hsa-let-7d-5p	CCT3	0	5.79639	0	5.4177
L5	LINC00963	hsa-let-7b-5p	IFI16	0	5.16689	0	4.51693
L5	LINC00963	hsa-let-7f-5p	RPL22L1	0	5.23082	0	5.24625
L5	GAS5	hsa-let-7f-5p	RPL22L1	0	4.58864	0	4.14895
L5	LINC00963	hsa-let-7g-5p	RPL22L1	0	5.05723	0	5.18038
L5	GAS5	hsa-let-7g-5p	RPL22L1	0	4.55835	0	4.21533
L5	A2M-AS1	hsa-miR-1-3p	U2SURP	0	5.11046	0	4.87761
L5	LINC00963	hsa-let-7b-5p	IFT122	0	6.00606	0	5.21587
L5	LINC00963	hsa-let-7f-5p	IFT122	0	5.78128	0	4.08575
L5	GAS5	hsa-let-7f-5p	IFT122	0	5.39245	0	3.54663
L5	LINC00963	hsa-let-7g-5p	IFT122	0	5.81712	0	4.429
L5	GAS5	hsa-let-7g-5p	IFT122	0	5.57159	0	4.02214
L5	A2M-AS1	hsa-miR-1-3p	UBXN7	0	5.2959	0	5.45652
L5	GATA2-AS1	hsa-miR-222-5p	ERMAP	0	6.00024	0	4.79499
L5	LINC00963	hsa-let-7b-5p	ERMAP	0	5.84099	0	5.40708
L5	RASAL2-AS1	hsa-miR-16-5p	SLC9B2	0	4.25011	0	5.30752
L5	A2M-AS1	hsa-miR-1-3p	C4orf3	0	4.28622	0	4.68228
L5	AC005261.1	hsa-miR-577	FBXO8	0	4.04157	0	4.71244
[truncated: 899 more rows]

## Sheet: Level6
Summary of LMM-CTs in L6
0：nonsignificant dysregulated LMM-CTs in this disease ； 1：significant dysregulated LMM-CTs in this disease
Level	lncRNA	miR	mRNA	ICM	Dysregulated score in ICM	DCM	Dysregulated score in DCM
L6	AC069222.1	hsa-miR-30b-5p	NCK2	1	6.25589	1	6.48545
L6	RN7SL832P	hsa-miR-378a-3p	DNM2	1	6.23191	1	6.0409
L6	RN7SL832P	hsa-miR-150-5p	MET	1	7.39564	1	6.64163
L6	AC016065.1	hsa-miR-150-5p	MET	1	6.85966	1	6.25693
L6	AC055822.1	hsa-miR-139-5p	EIF4G1	1	6.99238	1	6.63809
L6	RN7SL832P	hsa-miR-150-5p	HEATR1	1	6.53187	1	6.05887
L6	SLC16A1-AS1	hsa-miR-301b-3p	SKIDA1	1	7.53398	1	5.91807
L6	AC007191.1	hsa-miR-183-5p	RNF41	1	6.28455	1	6.36961
L6	MALAT1	hsa-miR-497-3p	C6orf132	1	7.23655	1	7.44755
L6	MALAT1	hsa-miR-24-3p	MTRNR2L8	1	6.70336	1	6.8957
L6	MALAT1	hsa-miR-155-5p	MTRNR2L8	1	6.78922	1	7.29195
L6	RN7SL832P	hsa-miR-150-5p	TP53	1	6.35197	1	6.18409
L6	RN7SL832P	hsa-miR-150-5p	SLC1A5	1	6.85167	1	7.16705
L6	AC055822.1	hsa-miR-150-5p	SLC1A5	1	6.27564	1	6.31707
L6	SLC16A1-AS1	hsa-miR-301b-3p	KLRD1	1	7.71714	1	6.58668
L6	MALAT1	hsa-miR-9-3p	MTRNR2L8	1	7.30866	1	5.98795
L6	H19	hsa-miR-10a-5p	SIX4	1	6.18167	1	7.09083
L6	H19	hsa-miR-10a-5p	CTSD	1	6.16161	1	6.75065
L6	LINC00963	hsa-let-7a-5p	PLIN2	1	6.26652	1	6.12141
L6	H19	hsa-miR-10a-5p	DVL1	1	6.24409	1	7.2184
L6	H19	hsa-miR-33a-3p	TGFBR2	1	6.30758	1	7.23821
L6	PVT1	hsa-miR-30c-5p	RAI14	0	4.77357	1	6.09484
L6	H19	hsa-miR-10a-5p	RFC2	0	5.72807	1	6.78095
L6	LINC00265	hsa-miR-30c-5p	NCK2	0	4.25801	1	6.30054
L6	H19	hsa-miR-10a-3p	MYDGF	0	4.78394	1	6.43731
L6	FBXL19-AS1	hsa-miR-193a-5p	EIF4G3	0	3.35018	1	6.45586
L6	H19	hsa-miR-33a-3p	IL4R	0	5.97127	1	6.81749
L6	SNHG3	hsa-miR-99a-3p	KCNK6	0	4.33429	1	6.40017
L6	PVT1	hsa-miR-30c-5p	PSMB5	0	4.98469	1	6.89808
L6	SNHG3	hsa-miR-423-5p	STK24	0	3.24611	1	6.12189
L6	RN7SL832P	hsa-miR-150-5p	NUP93	0	4.95833	1	6.12711
L6	RN7SL832P	hsa-miR-150-5p	LRRC59	0	5.45744	1	6.04566
L6	AL392172.1	hsa-miR-26b-5p	SOD2	0	5.94514	1	6.34722
L6	SNHG3	hsa-miR-423-5p	SOD2	0	5.25093	1	6.48359
L6	PVT1	hsa-miR-423-5p	IL1R1	0	3.62869	1	5.93942
L6	RN7SL832P	hsa-miR-150-5p	MESD	0	6.04077	1	7.24698
L6	AC055822.1	hsa-miR-150-5p	MESD	0	5.64757	1	6.59681
L6	H19	hsa-miR-10a-3p	RDH10	0	4.22186	1	6.42412
L6	PVT1	hsa-miR-423-5p	CDKN1A	0	3.49246	1	6.10253
L6	PVT1	hsa-miR-30c-5p	MYO1B	0	4.62216	1	6.38703
L6	SNHG4	hsa-miR-423-5p	COL4A2	0	4.15171	1	6.01842
L6	MALAT1	hsa-miR-155-5p	MRPS9	0	5.76588	1	7.72871
L6	SNHG4	hsa-miR-423-5p	ARHGDIA	0	4.81215	1	5.94211
L6	PVT1	hsa-miR-193a-5p	THY1	0	3.77286	1	6.38047
L6	H19	hsa-miR-10a-5p	SLC9B2	0	5.91077	1	6.71399
L6	AL392172.1	hsa-miR-26b-5p	BACE2	0	4.43217	1	6.48413
L6	MALAT1	hsa-miR-21-5p	CDK6	0	5.85084	1	6.31922
L6	SNHG3	hsa-miR-423-5p	STRIP2	0	4.24984	1	6.38313
L6	H19	hsa-miR-10a-5p	B3GNT5	0	5.62384	1	6.8376
L6	HCG18	hsa-miR-373-3p	HADHB	0	4.92463	1	6.37356
L6	H19	hsa-miR-10a-3p	IGF1	0	5.71095	1	6.72952
L6	HCG18	hsa-miR-373-3p	ELOC	0	5.10739	1	6.29906
L6	RN7SL832P	hsa-miR-150-5p	PLAAT3	0	5.73278	1	6.3692
L6	AC016065.1	hsa-miR-150-5p	PLAAT3	0	5.30238	1	6.12126
L6	AC092384.3	hsa-miR-483-5p	BACE2	0	4.75895	1	6.32621
L6	COX10-AS1	hsa-miR-374a-3p	PLCL1	0	4.75678	1	5.95173
L6	AC055822.1	hsa-miR-139-5p	PSME3	0	5.6583	1	5.96461
L6	SNHG3	hsa-miR-148a-3p	FGFRL1	0	4.56809	1	6.208
L6	FBXL19-AS1	hsa-miR-193a-5p	SLC6A6	0	4.30333	1	6.72055
L6	H19	hsa-miR-10a-3p	TES	0	4.18922	1	6.38998
L6	SNHG3	hsa-miR-148a-3p	MEIS1	0	5.02225	1	6.83034
L6	SNHG3	hsa-miR-148a-3p	DAG1	0	4.15524	1	6.19317
L6	H19	hsa-miR-10a-3p	TMEM45A	0	5.25756	1	6.04813
L6	H19	hsa-miR-33a-3p	CA13	0	5.64768	1	6.55808
L6	SNHG3	hsa-miR-138-5p	KANK2	0	5.36174	1	6.49671
L6	SNHG3	hsa-miR-5000-3p	CDK2AP2	0	3.26407	1	6.04456
L6	SNHG3	hsa-miR-138-5p	GRID1	0	4.6396	1	6.73688
L6	H19	hsa-miR-10a-5p	CHDH	0	5.86164	1	7.36655
L6	FBXL19-AS1	hsa-miR-193a-5p	PLCXD2	0	4.51636	1	6.05205
L6	AC022150.4	hsa-miR-221-3p	PSMB5	1	6.65736	0	5.56961
L6	RN7SL832P	hsa-miR-378a-3p	MET	1	7.43661	0	5.76352
L6	RN7SL832P	hsa-miR-378a-3p	PPRC1	1	6.32936	0	4.57628
L6	SNHG8	hsa-miR-193b-5p	SERPINH1	1	6.24479	0	4.54777
L6	LINC00963	hsa-let-7a-5p	USP32	1	6.74006	0	5.08638
L6	LINC00963	hsa-miR-98-5p	USP32	1	6.16029	0	3.9339
L6	RN7SL832P	hsa-miR-378a-3p	BACE2	1	6.28396	0	5.8998
L6	SLC16A1-AS1	hsa-miR-34c-5p	NAT8L	1	6.80176	0	5.28895
L6	LINC00963	hsa-let-7a-5p	PNP	1	6.57888	0	5.34313
L6	AC055822.1	hsa-miR-150-5p	TP53	1	6.2523	0	5.4352
L6	RN7SL832P	hsa-miR-150-5p	ADIPOR2	1	6.66481	0	5.8954
L6	MALAT1	hsa-miR-539-3p	MTRNR2L8	1	6.75071	0	5.41105
L6	LINC00963	hsa-miR-378a-3p	CXCL12	1	6.24012	0	4.08068
L6	AC007191.1	hsa-miR-183-5p	CANX	1	6.50304	0	5.71831
L6	AC092828.1	hsa-miR-1277-5p	TBX20	1	6.20815	0	5.24797
L6	AC007191.1	hsa-miR-183-5p	RPS15A	1	6.2433	0	5.26648
L6	AL392172.1	hsa-miR-26b-5p	ADIPOR2	0	4.48615	0	5.04547
L6	LINC00265	hsa-miR-30c-5p	ADIPOR2	0	5.24377	0	4.59489
L6	SNHG3	hsa-miR-423-5p	ADIPOR2	0	4.02959	0	5.18134
L6	SNHG4	hsa-miR-423-5p	ADIPOR2	0	4.86782	0	5.35973
L6	LINC00265	hsa-miR-30c-5p	ELOVL5	0	3.78617	0	4.22034
L6	PVT1	hsa-miR-30c-5p	ELOVL5	0	3.538	0	4.6827
L6	LINC00265	hsa-miR-30c-5p	PGM3	0	3.93406	0	5.09494
L6	PVT1	hsa-miR-30c-5p	PGM3	0	3.64699	0	5.81308
L6	LINC00963	hsa-let-7a-5p	YIPF1	0	4.52942	0	4.32803
L6	LINC00963	hsa-miR-98-5p	YIPF1	0	4.00575	0	3.00801
L6	SNHG15	hsa-miR-483-3p	ME1	0	3.90089	0	3.47548
L6	LIFR-AS1	hsa-miR-30c-5p	NCK2	0	5.21309	0	5.48281
L6	LINC00265	hsa-miR-30c-5p	MYDGF	0	3.42549	0	5.19281
L6	PVT1	hsa-miR-30c-5p	MYDGF	0	3.07757	0	5.49187
L6	SNHG3	hsa-miR-423-5p	MYDGF	0	2.6509	0	5.29828
L6	SNHG4	hsa-miR-423-5p	MYDGF	0	4.11621	0	5.72773
L6	PVT1	hsa-miR-423-5p	MYDGF	0	2.50419	0	5.44424
L6	LINC01278	hsa-miR-193a-5p	EIF4G3	0	4.12938	0	5.62361
L6	LINC00963	hsa-let-7a-5p	ACTB	0	5.80215	0	4.63462
L6	LINC00963	hsa-let-7a-5p	UBE2T	0	4.97158	0	5.06159
L6	LINC00963	hsa-miR-378a-3p	DNM2	0	5.84578	0	5.43103
L6	SNHG4	hsa-miR-423-5p	ATG16L1	0	4.57949	0	4.86092
L6	AL392172.1	hsa-miR-26b-5p	SH3GLB1	0	4.14441	0	5.43052
L6	LINC00265	hsa-miR-30c-5p	PSMB5	0	5.05348	0	5.65958
L6	LINC00265	hsa-miR-30c-5p	SLC1A5	0	4.42436	0	5.39883
L6	PVT1	hsa-miR-30c-5p	SLC1A5	0	4.09902	0	5.79464
L6	PVT1	hsa-miR-423-5p	SLC1A5	0	3.44467	0	5.8659
L6	MALAT1	hsa-miR-26a-2-3p	CDK6	0	5.45343	0	5.47219
L6	SLC16A1-AS1	hsa-miR-34c-5p	CDK6	0	5.74911	0	5.41847
L6	SLC16A1-AS1	hsa-miR-550a-5p	CDK6	0	5.43535	0	4.98825
L6	LINC00963	hsa-let-7a-5p	PFN1	0	4.74544	0	4.52344
L6	LINC00963	hsa-miR-98-5p	PFN1	0	3.93672	0	3.19088
L6	AC092384.3	hsa-miR-483-5p	RAB5C	0	3.6548	0	4.74609
L6	AC016065.1	hsa-miR-150-5p	LRRC59	0	4.70313	0	5.43362
L6	AC055822.1	hsa-miR-150-5p	LRRC59	0	4.81449	0	5.12162
L6	AC015802.4	hsa-miR-331-3p	TNFAIP1	0	4.19512	0	5.66178
L6	LINC00963	hsa-let-7a-5p	HTATIP2	0	4.91261	0	4.43667
L6	LINC00963	hsa-miR-98-5p	HTATIP2	0	4.43345	0	3.19492
L6	LINC00963	hsa-miR-378a-3p	HSPA8	0	5.90449	0	5.3651
L6	FBXL19-AS1	hsa-miR-193a-5p	CDK2AP1	0	3.04348	0	5.72888
L6	LINC01278	hsa-miR-193a-5p	CDK2AP1	0	3.50663	0	4.70543
L6	AC022167.2	hsa-miR-1343-3p	UST	0	4.35583	0	4.18436
L6	VPS9D1-AS1	hsa-miR-1343-3p	UST	0	3.67244	0	4.70831
L6	AC087501.4	hsa-miR-1343-3p	UST	0	4.32303	0	4.39086
L6	LINC00265	hsa-miR-30c-5p	E2F3	0	4.06115	0	4.54105
L6	SNHG4	hsa-miR-423-5p	E2F3	0	4.51361	0	5.33174
L6	SNHG3	hsa-miR-423-5p	GOLPH3	0	2.47907	0	4.981
L6	SNHG3	hsa-miR-423-5p	PODXL2	0	2.97547	0	4.48469
L6	SNHG4	hsa-miR-423-5p	PODXL2	0	4.74364	0	4.65168
L6	H19	hsa-miR-10a-3p	PIKFYVE	0	5.32501	0	5.53916
L6	LINC00265	hsa-miR-30c-5p	MESD	0	3.67751	0	5.38514
L6	LINC00963	hsa-miR-378a-3p	SGK1	0	5.39745	0	5.89637
L6	AC016065.1	hsa-miR-150-5p	HEATR1	0	5.86931	0	5.4176
L6	LINC00265	hsa-miR-30c-5p	TNFRSF10B	0	2.78548	0	4.10194
L6	LINC00963	hsa-miR-378a-3p	TNFRSF10B	0	4.43276	0	4.55407
L6	LINC00265	hsa-miR-30c-5p	ARL4A	0	3.51349	0	4.83016
L6	LINC00963	hsa-let-7a-5p	PREX1	0	6.14379	0	5.52198
L6	LINC00265	hsa-miR-30c-5p	PREX1	0	4.55527	0	5.14711
L6	LIFR-AS1	hsa-miR-30c-5p	PREX1	0	5.38647	0	4.55042
L6	PVT1	hsa-miR-30c-5p	PREX1	0	4.18469	0	5.66801
L6	SNHG4	hsa-miR-423-5p	CDKN1A	0	4.96172	0	5.8699
L6	AL121832.3	hsa-miR-423-5p	CDKN1A	0	5.50347	0	4.38161
L6	LINC00963	hsa-miR-378a-3p	ABCC4	0	6.12695	0	4.26932
L6	RN7SL832P	hsa-miR-378a-3p	ABCC4	0	6.14061	0	4.52757
L6	AC068870.2	hsa-miR-27b-3p	DNAJB9	0	5.45564	0	4.62098
L6	LINC00265	hsa-miR-30c-5p	MYO1B	0	4.62895	0	5.58657
L6	AL392172.1	hsa-miR-26b-5p	DAD1	0	3.88563	0	5.13695
L6	RN7SL832P	hsa-miR-378a-3p	MAP1B	0	5.68472	0	5.24936
L6	SNHG3	hsa-miR-423-5p	MAP1B	0	3.29843	0	5.24764
L6	AC055822.1	hsa-miR-139-5p	MAP1B	0	5.69952	0	5.84011
L6	LINC00265	hsa-miR-30c-5p	PPARG	0	4.67172	0	4.77303
L6	AL392172.1	hsa-miR-26b-5p	TMEM165	0	3.72834	0	5.60159
L6	SNHG3	hsa-miR-423-5p	TMEM165	0	3.36063	0	5.24808
L6	SNHG4	hsa-miR-423-5p	TMEM165	0	4.54772	0	5.83766
L6	PVT1	hsa-miR-423-5p	TMEM165	0	3.41576	0	5.59564
L6	AL121832.3	hsa-miR-423-5p	TMEM165	0	5.20447	0	3.99926
L6	PVT1	hsa-miR-423-5p	COL4A2	0	2.27505	0	5.5893
L6	AL121832.3	hsa-miR-423-5p	COL4A2	0	4.4779	0	4.25123
L6	LINC00265	hsa-miR-30c-5p	RAC1	0	3.93644	0	4.22572
L6	LINC00265	hsa-miR-30c-5p	RAB1A	0	4.59427	0	4.53384
L6	PVT1	hsa-miR-30c-5p	RAB1A	0	4.23281	0	5.16609
L6	LINC00963	hsa-miR-378a-3p	RAB1A	0	5.72814	0	4.69622
L6	RN7SL832P	hsa-miR-378a-3p	RAB1A	0	5.88723	0	4.90745
L6	LINC00265	hsa-miR-30c-5p	VPS33A	0	5.82459	0	5.17023
L6	PVT1	hsa-miR-30c-5p	VPS33A	0	5.22789	0	5.59066
L6	LINC00265	hsa-miR-30c-5p	ZSCAN29	0	4.5223	0	4.03631
L6	PVT1	hsa-miR-30c-5p	ZSCAN29	0	4.03584	0	4.19206
L6	SNHG3	hsa-miR-423-5p	ARHGDIA	0	3.24994	0	5.36246
L6	AL161772.1	hsa-miR-181d-5p	AKT1	0	5.92079	0	5.4584
L6	LINC00265	hsa-miR-30c-5p	SAE1	0	4.32576	0	4.12115
L6	AC016747.3	hsa-miR-149-5p	ACKR3	0	4.55468	0	4.5015
L6	FBXL19-AS1	hsa-miR-193a-5p	RAB5A	0	3.61947	0	5.51865
L6	LINC01278	hsa-miR-193a-5p	RAB5A	0	4.48196	0	4.96417
L6	LINC00963	hsa-miR-98-5p	OSMR	0	5.04659	0	4.56924
L6	LINC00963	hsa-let-7a-5p	SIGMAR1	0	5.50811	0	4.0267
L6	LINC00963	hsa-miR-378a-3p	SIGMAR1	0	4.80866	0	3.38359
L6	LINC00265	hsa-miR-30c-5p	SIGMAR1	0	3.60291	0	3.6819
L6	LINC00265	hsa-miR-30c-5p	NRBF2	0	4.01514	0	4.22169
L6	LINC00963	hsa-miR-378a-3p	PPRC1	0	5.56413	0	3.76082
L6	LINC00963	hsa-miR-98-5p	PPRC1	0	5.27788	0	2.87433
L6	AC092384.3	hsa-miR-483-5p	LAMTOR1	0	4.6236	0	5.13513
L6	LINC01278	hsa-miR-193a-5p	AHCTF1	0	4.94919	0	5.41046
L6	LINC01278	hsa-miR-193a-5p	THY1	0	4.14012	0	5.16433
L6	SNHG3	hsa-miR-148a-3p	TMEM164	0	4.91487	0	4.94511
L6	AL392172.1	hsa-miR-26b-5p	IFNGR2	0	3.56219	0	5.27338
L6	LINC00963	hsa-let-7a-5p	MED8	0	5.69971	0	4.66154
L6	LINC00963	hsa-miR-98-5p	MED8	0	5.05417	0	3.13882
L6	LINC00265	hsa-miR-30c-5p	NAE1	0	4.52454	0	4.60689
L6	PVT1	hsa-miR-30c-5p	NAE1	0	3.94623	0	5.27733
L6	LINC00265	hsa-miR-30c-5p	VMA21	0	3.37609	0	4.45698
L6	SNHG4	hsa-miR-423-5p	CCNF	0	5.12006	0	4.99394
L6	AC016747.3	hsa-miR-149-5p	C1orf115	0	4.27414	0	5.2398
L6	OGFRP1	hsa-miR-149-5p	C1orf115	0	3.62547	0	5.4461
L6	LINC00963	hsa-let-7a-5p	RPL22L1	0	5.1521	0	5.86221
L6	LINC00963	hsa-miR-378a-3p	RPL22L1	0	4.4834	0	5.12257
L6	RN7SL832P	hsa-miR-378a-3p	RPL22L1	0	4.78728	0	5.81352
L6	LINC00265	hsa-miR-30c-5p	SPINDOC	0	3.61082	0	4.43298
L6	LINC00963	hsa-let-7a-5p	TAP1	0	4.71334	0	5.14299
L6	AL392172.1	hsa-miR-26b-5p	TAP1	0	2.72451	0	5.40941
L6	LINC00963	hsa-miR-98-5p	TAP1	0	4.32698	0	3.84708
L6	SNHG8	hsa-miR-193b-5p	STIP1	0	5.19527	0	4.43173
L6	AL392172.1	hsa-miR-26b-5p	ADAM9	0	5.00966	0	5.56977
L6	SNHG3	hsa-miR-423-5p	HNRNPF	0	2.13483	0	4.93318
L6	SNHG4	hsa-miR-423-5p	HNRNPF	0	3.54569	0	5.18759
L6	LINC00963	hsa-let-7a-5p	NLGN2	0	5.0895	0	4.41497
L6	AL392172.1	hsa-miR-26b-5p	TMED10	0	4.91603	0	5.64352
L6	SNHG3	hsa-miR-148a-3p	GPR27	0	5.48377	0	5.39867
L6	LINC00963	hsa-let-7a-5p	RNF26	0	6.02417	0	5.04212
L6	LINC00963	hsa-miR-98-5p	RNF26	0	5.40652	0	3.55947
L6	AC055855.1	hsa-miR-98-5p	RNF26	0	4.76447	0	3.28256
L6	SNHG4	hsa-miR-423-5p	MLXIP	0	4.24738	0	5.51966
L6	SNHG3	hsa-miR-148a-3p	C3orf38	0	3.38744	0	4.73875
L6	SNHG3	hsa-miR-423-5p	AEN	0	3.36003	0	5.82884
L6	AL121832.3	hsa-miR-423-5p	AEN	0	5.60662	0	4.86778
L6	SNHG8	hsa-miR-193b-5p	NPM1	0	5.24525	0	4.85038
L6	LINC00963	hsa-miR-378a-3p	BACE2	0	6.01262	0	5.18894
L6	AC022150.4	hsa-miR-221-3p	PGBD4	0	5.91802	0	4.45512
L6	LINC00265	hsa-miR-30c-5p	NPLOC4	0	4.08023	0	4.86244
L6	ZNF337-AS1	hsa-miR-494-3p	ACTG1	0	5.213	0	5.3411
L6	LINC00265	hsa-miR-30c-5p	XPOT	0	3.0796	0	3.82155
L6	SNHG3	hsa-miR-423-5p	NAP1L1	0	2.82042	0	5.13811
L6	AC069222.1	hsa-miR-30b-5p	NAP1L1	0	5.8026	0	4.50951
L6	LINC00265	hsa-miR-30c-5p	NAP1L1	0	3.71753	0	4.07417
L6	LINC00963	hsa-miR-378a-3p	PTMA	0	5.0448	0	4.34992
L6	LINC00265	hsa-miR-30c-5p	AP2A1	0	3.08958	0	4.85751
L6	LINC00265	hsa-miR-30c-5p	MAFG	0	4.02436	0	3.55814
L6	FAM201A	hsa-miR-1277-5p	ITSN2	0	5.82547	0	5.29662
L6	LINC00265	hsa-miR-30c-5p	E2F4	0	4.38358	0	5.57092
L6	LIFR-AS1	hsa-miR-30c-5p	E2F4	0	5.26495	0	4.70658
L6	PVT1	hsa-miR-30c-5p	E2F4	0	3.87535	0	5.86146
L6	SNHG4	hsa-miR-423-5p	E2F4	0	4.42346	0	5.508
L6	PVT1	hsa-miR-423-5p	E2F4	0	3.01598	0	5.47726
L6	SNHG3	hsa-miR-423-5p	PSMB3	0	4.05197	0	5.45096
L6	SNHG4	hsa-miR-423-5p	PSMB3	0	5.05143	0	5.78149
L6	AL121832.3	hsa-miR-423-5p	PSMB3	0	5.51144	0	4.13031
L6	MIR22HG	hsa-miR-25-3p	PRMT5	0	5.08232	0	5.06127
L6	SNHG3	hsa-miR-423-5p	PTMA	0	2.78512	0	4.46365
L6	LINC00963	hsa-miR-378a-3p	ACTB	0	5.24913	0	3.95221
L6	LINC00963	hsa-miR-378a-3p	NLGN2	0	4.6347	0	3.59169
L6	RN7SL832P	hsa-miR-378a-3p	NLGN2	0	5.0871	0	4.03559
L6	LINC00265	hsa-miR-30c-5p	HNRNPDL	0	3.82906	0	3.63357
L6	LINC00265	hsa-miR-30c-5p	DDOST	0	4.82506	0	3.77671
L6	LINC00265	hsa-miR-30c-5p	PFN1	0	3.1345	0	4.46958
L6	LIFR-AS1	hsa-miR-30c-5p	PFN1	0	3.97427	0	3.88365
L6	PVT1	hsa-miR-30c-5p	PFN1	0	2.77962	0	4.79101
L6	AL392172.1	hsa-miR-26b-5p	MAP1B	0	3.9025	0	5.56259
L6	LINC00265	hsa-miR-30c-5p	CCNF	0	5.2196	0	4.64172
L6	AP001505.1	hsa-miR-373-3p	HADHB	0	5.02506	0	5.56327
L6	AP001505.1	hsa-miR-373-3p	ELOC	0	4.18754	0	5.21579
L6	SNHG8	hsa-miR-193b-5p	RNF19B	0	5.8895	0	4.70838
L6	AC055822.1	hsa-miR-150-5p	SLC25A44	0	5.97369	0	5.36008
L6	AL392172.1	hsa-miR-26b-5p	KDELR1	0	3.69401	0	5.57414
L6	RN7SL832P	hsa-miR-150-5p	XPOT	0	4.94879	0	5.39435
L6	AC127070.2	hsa-miR-374a-3p	PLCL1	0	4.94368	0	5.52312
L6	AL392172.1	hsa-miR-26b-5p	IGF1	0	4.1551	0	5.45327
L6	LINC01091	hsa-miR-32-3p	DAZAP2	0	5.07915	0	5.57558
L6	SNHG4	hsa-miR-423-5p	ZNF787	0	5.04007	0	5.5144
L6	PVT1	hsa-miR-423-5p	ZNF787	0	3.82674	0	5.1353
L6	AL121832.3	hsa-miR-423-5p	ZNF787	0	5.28424	0	3.64729
L6	SNHG3	hsa-miR-423-5p	FTSJ1	0	1.81772	0	4.75385
L6	SNHG3	hsa-miR-423-5p	BCL3	0	3.07098	0	4.24138
L6	AC145207.5	hsa-miR-30d-5p	PFN2	0	5.31552	0	3.16836
L6	SNHG3	hsa-miR-423-5p	GPC4	0	2.39109	0	5.48581
L6	SNHG3	hsa-miR-148a-3p	SEH1L	0	4.1131	0	5.19856
L6	LINC01278	hsa-miR-193a-5p	RANBP1	0	3.44505	0	4.75991
L6	SNHG3	hsa-miR-423-5p	FZD3	0	3.28792	0	4.3454
L6	SNHG3	hsa-miR-423-5p	ARHGAP21	0	3.571	0	5.19734
L6	LINC00963	hsa-miR-378a-3p	ZWINT	0	4.31146	0	4.30807
L6	LINC01278	hsa-miR-193a-5p	SLC6A6	0	4.60206	0	5.24796
L6	FBXL19-AS1	hsa-miR-193a-5p	AP3B1	0	4.06435	0	5.78183
L6	LINC01278	hsa-miR-193a-5p	AP3B1	0	4.45512	0	4.52429
L6	COX10-AS1	hsa-miR-374a-3p	GOLGA4	0	4.4726	0	5.22811
L6	SNHG3	hsa-miR-99a-3p	MANF	0	3.81997	0	5.66919
L6	SNHG3	hsa-miR-423-5p	MAPKAPK2	0	4.65189	0	5.66182
L6	LINC00963	hsa-miR-378a-3p	TKT	0	4.09103	0	3.58252
L6	SNHG3	hsa-miR-423-5p	TUB	0	4.48886	0	5.14631
L6	SNHG3	hsa-miR-99a-3p	TUB	0	4.63932	0	5.05823
L6	SNHG3	hsa-miR-138-5p	ATF5	0	5.18069	0	5.30207
L6	SNHG3	hsa-miR-423-5p	ATF5	0	3.06358	0	4.48853
L6	LINC00963	hsa-miR-378a-3p	TP53I11	0	4.95558	0	5.40362
L6	SNHG3	hsa-miR-148a-3p	TBL1XR1	0	3.49929	0	5.80256
L6	COX10-AS1	hsa-miR-374a-3p	ZBTB18	0	4.49668	0	5.31725
L6	LINC00963	hsa-miR-378a-3p	P4HB	0	5.54711	0	3.87498
L6	LINC01278	hsa-miR-193a-5p	INSIG1	0	3.80617	0	5.24105
L6	SNHG3	hsa-miR-423-5p	DDX54	0	2.95199	0	4.67386
L6	SNHG3	hsa-miR-423-5p	CD81	0	3.08139	0	4.48657
L6	SNHG3	hsa-miR-423-5p	YARS	0	3.28167	0	5.64661
L6	MIR17HG	hsa-miR-944	GRAMD4	0	5.47358	0	5.46357
L6	AC092828.1	hsa-miR-1277-5p	TPPP	0	5.90735	0	5.33563
L6	SNHG3	hsa-miR-5000-3p	ZNF467	0	3.7033	0	5.65039
L6	FAM201A	hsa-miR-1277-5p	SLC38A1	0	5.00216	0	3.86459
L6	SNHG3	hsa-miR-423-5p	ADAMTS14	0	4.12438	0	5.41738
L6	FAM201A	hsa-miR-1277-5p	PPIP5K2	0	5.5221	0	4.90006
L6	LINC00689	hsa-miR-5000-3p	CDK2AP2	0	5.10683	0	4.87993
L6	LINC01278	hsa-miR-193a-5p	PLCXD2	0	5.29459	0	4.9092
L6	FBXL19-AS1	hsa-miR-193a-5p	NLN	0	3.43777	0	5.61319
L6	SNHG3	hsa-miR-423-5p	PPIB	0	2.85326	0	4.12471
L6	SNHG3	hsa-miR-5000-3p	TRMT5	0	3.13173	0	5.7827

## Sheet: Level7
Summary of LMM-CTs in L7
0：nonsignificant dysregulated LMM-CTs in this disease ； 1：significant dysregulated LMM-CTs in this disease
Level	lncRNA	miR	mRNA	ICM	Dysregulated score in ICM	DCM	Dysregulated score in DCM
L7	AL161772.1	hsa-miR-181d-5p	SSR3	1	6.78875	1	6.3142
L7	MALAT1	hsa-miR-21-5p	PTGFR	1	6.44008	1	7.23941
L7	RN7SL832P	hsa-miR-378a-3p	STEAP4	1	6.69685	1	5.95314
L7	AL161772.1	hsa-miR-181d-5p	NACC2	1	7.56092	1	7.08397
L7	AL161772.1	hsa-miR-181d-5p	PLPP3	1	6.9444	1	6.36539
L7	RN7SL832P	hsa-miR-378a-3p	ZDHHC9	1	6.25697	1	5.92599
L7	AC069222.1	hsa-miR-30b-5p	GPX3	1	6.69584	1	6.0339
L7	RN7SL832P	hsa-miR-150-5p	STAT1	1	7.07973	1	6.89769
L7	AC016065.1	hsa-miR-150-5p	STAT1	1	6.46104	1	5.98586
L7	AC092384.3	hsa-miR-483-5p	NDC80	0	4.84107	1	5.99604
L7	AC015802.4	hsa-miR-331-3p	MKNK2	0	4.6503	1	6.36651
L7	AL392172.1	hsa-miR-26b-5p	MRPL18	0	4.27083	1	5.94405
L7	PVT1	hsa-miR-30c-5p	MRPL18	0	4.14973	1	5.93492
L7	AC092384.3	hsa-miR-483-5p	CENPF	0	5.29497	1	6.25201
L7	PVT1	hsa-miR-30c-5p	ELL2	0	5.19896	1	6.59126
L7	AL392172.1	hsa-miR-26b-5p	C17orf53	0	3.73779	1	6.02483
L7	AL392172.1	hsa-miR-26b-5p	PDE11A	0	5.43131	1	6.47872
L7	AL392172.1	hsa-miR-26b-5p	KCNK1	0	4.17181	1	5.92947
L7	AL392172.1	hsa-miR-26b-5p	CXCL9	0	3.5251	1	5.97637
L7	PVT1	hsa-miR-30c-5p	GUCD1	0	5.43274	1	6.50364
L7	MIR22HG	hsa-miR-25-3p	PMM2	0	5.5609	1	5.95363
L7	PVT1	hsa-miR-30c-5p	CTPS1	0	3.96536	1	6.34341
L7	AL392172.1	hsa-miR-26b-5p	C1QTNF1	0	4.35535	1	6.48598
L7	MALAT1	hsa-miR-21-5p	HDDC3	0	5.35642	1	7.14489
L7	MALAT1	hsa-miR-24-3p	HDDC3	0	4.80007	1	6.02752
L7	AC055822.1	hsa-miR-139-5p	RPS26	0	6.08008	1	6.95306
L7	HCG18	hsa-miR-373-3p	TIMM17A	0	4.75187	1	6.65828
L7	RN7SL832P	hsa-miR-150-5p	QSOX1	0	5.74355	1	6.52263
L7	PVT1	hsa-miR-30c-5p	SIX4	0	5.22693	1	6.65948
L7	AC092384.3	hsa-miR-483-5p	KREMEN1	0	4.74261	1	5.96591
L7	AC092384.3	hsa-miR-483-5p	PLIN3	0	5.47478	1	6.39801
L7	PVT1	hsa-miR-193a-5p	NLN	0	3.5479	1	6.12792
L7	LIFR-AS1	hsa-miR-30c-5p	BID	1	6.25122	0	5.13184
L7	AL161772.1	hsa-miR-181d-5p	HIGD2A	1	6.39051	0	5.79365
L7	AC068870.2	hsa-miR-27b-3p	KBTBD6	1	6.41452	0	4.2919
L7	AC069222.1	hsa-miR-30b-5p	AVEN	1	6.25807	0	5.56478
L7	AC069222.1	hsa-miR-30b-5p	CASP4	1	6.32742	0	4.95299
L7	AL161772.1	hsa-miR-181d-5p	RNF6	1	6.66286	0	5.85382
L7	RN7SL832P	hsa-miR-150-5p	TTPAL	1	6.89967	0	5.33817
L7	RN7SL832P	hsa-miR-150-5p	MCTS1	1	6.1999	0	5.64048
L7	AC069222.1	hsa-miR-30b-5p	SLC7A2	0	5.88019	0	5.33794
L7	AL392172.1	hsa-miR-26b-5p	SLC25A13	0	4.07639	0	5.74181
L7	LINC00265	hsa-miR-30c-5p	PSMB1	0	4.11744	0	3.72772
L7	LINC00265	hsa-miR-30c-5p	BID	0	5.61401	0	5.44509
L7	PVT1	hsa-miR-30c-5p	BID	0	5.13899	0	5.76221
L7	LINC00265	hsa-miR-30c-5p	PLPP1	0	4.04303	0	4.80665
L7	AC092384.3	hsa-miR-483-5p	RHOA	0	4.61587	0	5.18269
L7	AL392172.1	hsa-miR-26b-5p	RAB27A	0	3.45435	0	5.0756
L7	LINC00265	hsa-miR-30c-5p	FOSL2	0	4.22745	0	5.21857
L7	AC027601.5	hsa-miR-483-3p	FOSL2	0	3.50163	0	4.80031
L7	PVT1	hsa-miR-423-5p	TRAF4	0	3.89305	0	5.1254
L7	AL121832.3	hsa-miR-423-5p	TRAF4	0	5.53368	0	2.70791
L7	AC092384.3	hsa-miR-483-5p	PAG1	0	4.21412	0	5.31272
L7	AC055822.1	hsa-miR-139-5p	TRMT6	0	5.66874	0	4.87665
L7	AL392172.1	hsa-miR-26b-5p	CDC7	0	4.7593	0	5.56914
L7	AL392172.1	hsa-miR-26b-5p	CERK	0	4.68628	0	4.64906
L7	PVT1	hsa-miR-423-5p	HM13	0	2.16156	0	4.62228
L7	ZNF337-AS1	hsa-miR-494-3p	TSC22D1	0	4.33334	0	4.44477
L7	AC027601.5	hsa-miR-483-3p	SLC7A5	0	4.5484	0	5.44494
L7	AC087501.4	hsa-miR-1343-3p	SFRP1	0	5.82031	0	5.09243
L7	AC068870.2	hsa-miR-27b-3p	MEGF9	0	4.9153	0	3.79137
L7	AC022167.2	hsa-miR-1343-3p	VSIR	0	4.44948	0	3.41263
L7	LINC00265	hsa-miR-30c-5p	MRPL18	0	4.53937	0	5.4496
L7	AC092384.3	hsa-miR-483-5p	CUTA	0	4.87256	0	5.3155
L7	LINC00265	hsa-miR-30c-5p	BCL6	0	4.49836	0	5.32386
L7	AC068870.2	hsa-miR-27b-3p	CISH	0	5.00253	0	3.83126
L7	AC069222.1	hsa-miR-30b-5p	PSMD14	0	5.45969	0	4.61247
L7	LINC00265	hsa-miR-30c-5p	PSMD14	0	3.55254	0	3.95264
L7	LIFR-AS1	hsa-miR-30c-5p	PSMD14	0	4.4889	0	3.70689
L7	PVT1	hsa-miR-30c-5p	PSMD14	0	3.29094	0	4.68006
L7	AC069222.1	hsa-miR-30b-5p	CRYZ	0	5.69926	0	4.22182
L7	AL392172.1	hsa-miR-26b-5p	HSD11B1	0	2.5212	0	5.37932
L7	AL392172.1	hsa-miR-26b-5p	CTSD	0	4.34878	0	5.56417
L7	LIFR-AS1	hsa-miR-30c-5p	ELL2	0	6.01661	0	5.40312
L7	AC022150.4	hsa-miR-221-3p	ATL2	0	5.68974	0	4.23984
L7	LINC01091	hsa-miR-32-3p	HOXB3	0	4.8233	0	5.46611
L7	PVT1	hsa-miR-423-5p	LYPLA1	0	4.94329	0	5.56288
L7	AL392172.1	hsa-miR-26b-5p	GNL2	0	4.14023	0	5.60486
L7	PVT1	hsa-miR-423-5p	GNL2	0	3.42309	0	4.97796
L7	LINC00265	hsa-miR-30c-5p	GUCD1	0	5.72601	0	5.84092
L7	AL392172.1	hsa-miR-26b-5p	TAF4B	0	3.2292	0	4.76974
L7	SNHG4	hsa-miR-423-5p	P3H4	0	5.36628	0	5.1433
L7	PVT1	hsa-miR-423-5p	P3H4	0	3.92732	0	5.1875
L7	AC092384.3	hsa-miR-483-5p	SH3BGRL3	0	4.42213	0	5.02753
L7	AL392172.1	hsa-miR-26b-5p	CNIH4	0	3.38508	0	4.85595
L7	AL392172.1	hsa-miR-26b-5p	OSBPL11	0	4.49219	0	5.28676
L7	LIFR-AS1	hsa-miR-30c-5p	LYAR	0	4.42941	0	3.3529
L7	PVT1	hsa-miR-30c-5p	LYAR	0	3.75114	0	4.83145
L7	LINC00265	hsa-miR-30c-5p	TMEM181	0	4.13622	0	4.81975
L7	AL392172.1	hsa-miR-26b-5p	ROM1	0	4.56847	0	4.7624
L7	ST20-AS1	hsa-miR-30d-5p	RABGAP1L	0	4.63272	0	4.73862
L7	OGFRP1	hsa-miR-149-5p	PTPRK	0	4.69213	0	4.62067
L7	LINC00265	hsa-miR-30c-5p	CMIP	0	4.70439	0	5.81581
L7	AC069222.1	hsa-miR-30b-5p	RAPGEF6	0	5.81297	0	4.63834
L7	SNHG4	hsa-miR-423-5p	RUNX1	0	5.11998	0	5.48944
L7	SNHG4	hsa-miR-423-5p	CPSF4	0	3.93824	0	5.07836
L7	LINC00265	hsa-miR-30c-5p	ARPC5	0	4.05305	0	4.27456
L7	LIFR-AS1	hsa-miR-30c-5p	ARPC5	0	5.07279	0	3.90421
L7	PVT1	hsa-miR-30c-5p	ARPC5	0	3.62075	0	4.60156
L7	SNHG4	hsa-miR-423-5p	MAPKAPK2	0	5.42885	0	5.04744
L7	LINC00265	hsa-miR-30c-5p	COQ8A	0	5.30861	0	5.67373
L7	LIFR-AS1	hsa-miR-30c-5p	COQ8A	0	5.41764	0	5.13616
L7	RN7SL832P	hsa-miR-378a-3p	TKT	0	4.36584	0	3.8975
L7	SNHG8	hsa-miR-193b-5p	KIAA0895	0	5.80303	0	5.01093
L7	VPS9D1-AS1	hsa-miR-1343-3p	BTRC	0	4.3276	0	3.98353
L7	AC087501.4	hsa-miR-1343-3p	BTRC	0	4.90974	0	3.23928
L7	NFYC-AS1	hsa-miR-99a-3p	TUB	0	5.08911	0	3.6687
L7	AC016065.1	hsa-miR-150-5p	PPIB	0	5.33904	0	4.49888
L7	LINC00265	hsa-miR-30c-5p	AKTIP	0	4.81723	0	5.01293
L7	PVT1	hsa-miR-423-5p	C19orf48	0	2.49083	0	5.18983
L7	AL121832.3	hsa-miR-423-5p	C19orf48	0	4.10973	0	3.46044
L7	AC055822.1	hsa-miR-139-5p	TTC39C	0	5.41116	0	4.98446
L7	AL121832.3	hsa-miR-423-5p	ATF5	0	4.78568	0	3.69661
L7	AC092384.3	hsa-miR-483-5p	SF3B5	0	4.31157	0	5.3958
L7	AC092384.3	hsa-miR-483-5p	ALCAM	0	4.04182	0	4.32313
L7	LINC00265	hsa-miR-30c-5p	NAT1	0	3.62782	0	4.16765
L7	AL121832.3	hsa-miR-423-5p	CEBPB	0	5.30413	0	5.00345
L7	ENTPD1-AS1	hsa-miR-944	KCMF1	0	5.37616	0	5.47554
L7	DLEU1	hsa-miR-944	KCMF1	0	5.42869	0	4.95602
L7	LINC00205	hsa-miR-944	KCMF1	0	5.07412	0	5.00225
L7	AC068870.2	hsa-miR-27b-3p	GRB2	0	5.7934	0	4.35993
L7	AC092384.3	hsa-miR-483-5p	RWDD4	0	4.85494	0	4.61406
L7	VPS9D1-AS1	hsa-miR-1343-3p	LPAR5	0	3.88125	0	4.33235
L7	AC087501.4	hsa-miR-1343-3p	LPAR5	0	5.17499	0	4.25579
L7	AC092384.3	hsa-miR-483-5p	PTRHD1	0	4.99478	0	5.84793
L7	RN7SL832P	hsa-miR-378a-3p	P4HB	0	5.71876	0	3.93426
L7	AC068870.2	hsa-miR-27b-3p	IFITM1	0	5.7161	0	4.8451
L7	LINC00265	hsa-miR-30c-5p	POLR1D	0	3.67133	0	5.35699
L7	LINC00265	hsa-miR-30c-5p	DCUN1D3	0	3.2659	0	5.45377
L7	LIFR-AS1	hsa-miR-30c-5p	DCUN1D3	0	4.59514	0	5.23342
L7	NR2F1-AS1	hsa-miR-483-3p	S100A16	0	3.721	0	4.36444
L7	AC027601.5	hsa-miR-483-3p	S100A16	0	3.31546	0	4.72346
L7	SNHG15	hsa-miR-483-3p	ZDHHC9	0	2.31191	0	4.3654
L7	LINC00265	hsa-miR-30c-5p	GTF2E2	0	4.50858	0	4.79179
L7	LINC00265	hsa-miR-30c-5p	RPE	0	3.39012	0	5.30059
L7	LIFR-AS1	hsa-miR-30c-5p	RPE	0	4.43056	0	4.90548
L7	AC016747.3	hsa-miR-149-5p	SFI1	0	4.37189	0	3.75865
L7	AC055822.1	hsa-miR-139-5p	SDAD1	0	5.64074	0	5.25789
L7	AC092384.3	hsa-miR-483-5p	GLMP	0	3.81341	0	4.63121
L7	LINC00265	hsa-miR-30c-5p	GPX3	0	4.99963	0	5.61499
L7	LINC00265	hsa-miR-30c-5p	PLEKHO2	0	4.67055	0	5.06443
L7	LINC00265	hsa-miR-30c-5p	CCDC71L	0	3.90249	0	3.63248
L7	LIFR-AS1	hsa-miR-30c-5p	CCDC71L	0	4.60301	0	3.38951
L7	PVT1	hsa-miR-30c-5p	CCDC71L	0	3.43549	0	4.28343
L7	LINC00265	hsa-miR-30c-5p	RASSF5	0	4.22469	0	4.3588
L7	LIFR-AS1	hsa-miR-30c-5p	RASSF5	0	4.57573	0	4.00015
L7	PVT1	hsa-miR-30c-5p	RASSF5	0	3.63241	0	5.0798
L7	PVT1	hsa-miR-30c-5p	ITGB3	0	4.37611	0	5.79641
L7	SNHG4	hsa-miR-423-5p	FAAH	0	4.07622	0	5.22116
L7	PVT1	hsa-miR-423-5p	FAAH	0	2.8638	0	5.10421
L7	AL121832.3	hsa-miR-423-5p	FAAH	0	3.87845	0	3.40141
L7	AL121832.3	hsa-miR-423-5p	YARS	0	5.09043	0	4.09408
L7	AC015802.4	hsa-miR-331-3p	SLC50A1	0	4.97283	0	5.60075
L7	AC015802.4	hsa-miR-331-3p	RRP7A	0	4.09056	0	5.75687
L7	LINC00265	hsa-miR-30c-5p	HUS1	0	4.35069	0	4.01846
L7	LIFR-AS1	hsa-miR-30c-5p	HUS1	0	4.84046	0	3.71719
L7	PVT1	hsa-miR-30c-5p	HUS1	0	4.11785	0	4.56975
L7	LINC00265	hsa-miR-30c-5p	TKT	0	2.85927	0	4.12452
L7	LINC00265	hsa-miR-30c-5p	SDF2L1	0	4.68725	0	4.21201
L7	LIFR-AS1	hsa-miR-30c-5p	SDF2L1	0	4.58771	0	3.15015
L7	LINC00265	hsa-miR-30c-5p	DBF4	0	5.24286	0	4.43946
L7	LIFR-AS1	hsa-miR-30c-5p	DBF4	0	5.48084	0	3.93035
L7	RN7SL832P	hsa-miR-150-5p	HILPDA	0	5.24224	0	5.8491
L7	AC055822.1	hsa-miR-150-5p	HILPDA	0	5.41405	0	5.2162
L7	AC068870.2	hsa-miR-27b-3p	LPIN1	0	6.02156	0	4.87408
L7	AC092384.3	hsa-miR-483-5p	CAPZB	0	4.67981	0	5.30645
L7	AL392172.1	hsa-miR-26b-5p	CHEK2	0	3.40731	0	4.91765
L7	AC016065.1	hsa-miR-150-5p	QSOX1	0	4.80058	0	5.8266
L7	LINC00265	hsa-miR-30c-5p	SIX4	0	5.67114	0	5.71695
L7	SNHG8	hsa-miR-193b-5p	ZRANB3	0	4.52589	0	4.26154
L7	AC092384.3	hsa-miR-483-5p	LYPLA1	0	6.11186	0	5.32974
L7	AP001505.1	hsa-miR-373-3p	SH3BP5	0	4.62729	0	5.30597
L7	LINC00265	hsa-miR-30c-5p	DYNLT3	0	4.55648	0	4.53649
L7	AL392172.1	hsa-miR-26b-5p	RUNX1	0	4.31336	0	5.43095
L7	AC068870.2	hsa-miR-27b-3p	HIP1R	0	5.84139	0	5.65022
L7	AC092384.3	hsa-miR-483-5p	PGAM1	0	5.49434	0	5.16627

## Sheet: Level8
Summary of LMM-CTs in L8
0：nonsignificant dysregulated LMM-CTs in this disease ； 1：significant dysregulated LMM-CTs in this disease
Level	lncRNA	miR	mRNA	ICM	Dysregulated score in ICM	DCM	Dysregulated score in DCM
L8	MALAT1	hsa-miR-106a-5p	ITGA6	1	6.95119	1	6.73398
L8	MALAT1	hsa-miR-590-3p	ITGA6	1	6.19686	1	7.03256
L8	MALAT1	hsa-miR-873-5p	ABCB1	0	6.04824	1	6.47229
L8	TSPOAP1-AS1	hsa-miR-361-5p	FZD3	0	4.87019	0	4.79733
L8	SNHG15	hsa-miR-378i	ELL2	0	5.03208	0	5.40604
L8	AC068580.1	hsa-miR-197-3p	ZDHHC9	0	4.45782	0	3.74289
L8	AC068580.1	hsa-miR-197-3p	LYPLA1	0	5.30786	0	3.96496
L8	AC068580.1	hsa-miR-197-3p	TTPAL	0	5.26497	0	3.05425
L8	MALAT1	hsa-miR-873-5p	ALDOA	0	5.50547	0	5.26339

## Sheet: Level9
Summary of LMM-CTs in L9
0：nonsignificant dysregulated LMM-CTs in this disease ； 1：significant dysregulated LMM-CTs in this disease
Level	lncRNA	miR	mRNA	ICM	Dysregulated score in ICM	DCM	Dysregulated score in DCM
L9	AC068580.1	hsa-miR-197-3p	SEC61A1	0	4.45296	0	3.70809
L9	TSPOAP1-AS1	hsa-miR-361-5p	GOLGA5	0	6.10816	0	5.78152
L9	TSPOAP1-AS1	hsa-miR-361-5p	FNBP1L	0	5.86992	0	5.70695
L9	AC068580.1	hsa-miR-197-3p	CLPP	0	4.93309	0	4.25212
