# Supplementary material for: Time-ordered dysregulated ceRNA networks reveal disease progression and diagnostic biomarkers in ischemic and dilated cardiomyopathy
Source: Cell Death Discov. 2021 Oct 16;7:296. doi: 10.1038/s41420-021-00687-7 (PMC8520530; doi:10.1038/s41420-021-00687-7)
Supplement: Supplementary file 4 — Supplementary Table S3 [file 41420_2021_687_MOESM4_ESM.xlsx]

## Sheet: ICM_L2
Significantly enriched GO BP terms of dysregulated LMM-CTs at L2 level in ICM.
ID	Description	Adjusted_pvalue
GO:0001974	blood vessel remodeling	0.0100325
GO:0048483	autonomic nervous system development	0.0100325
GO:0070169	positive regulation of biomineral tissue development	0.0100325
GO:0120163	negative regulation of cold-induced thermogenesis	0.0100325

## Sheet: ICM_L4
Significantly enriched GO BP terms of dysregulated LMM-CTs at L4 level in ICM.
ID	Description	Adjusted_pvalue
GO:0006901	vesicle coating	0.00478906
GO:0035459	cargo loading into vesicle	0.00478906
GO:0048193	Golgi vesicle transport	0.00478906
GO:0048207	vesicle targeting, rough ER to cis-Golgi	0.00478906
GO:0048208	COPII vesicle coating	0.00478906
GO:0090110	cargo loading into COPII-coated vesicle	0.00478906
GO:0090114	COPII-coated vesicle budding	0.00478906
GO:0033157	regulation of intracellular protein transport	0.00919869
GO:0032388	positive regulation of intracellular transport	0.0228755

## Sheet: ICM_L5
Significantly enriched GO BP terms of dysregulated LMM-CTs at L5 level in ICM.
ID	Description	Adjusted_pvalue
GO:0016358	dendrite development	0.00454699
GO:0050688	regulation of defense response to virus	0.011853
GO:0016050	vesicle organization	0.0130363
GO:0009615	response to virus	0.0130363
GO:0032535	regulation of cellular component size	0.0138598
GO:0070482	response to oxygen levels	0.0245111
GO:0061919	process utilizing autophagic mechanism	0.0287736
GO:0042119	neutrophil activation	0.0287736
GO:0046685	response to arsenic-containing substance	0.0287736
GO:0006914	autophagy	0.0287736
GO:0043254	regulation of protein complex assembly	0.0341573
GO:0045947	negative regulation of translational initiation	0.0341573
GO:0002831	regulation of response to biotic stimulus	0.0404675
GO:0035329	hippo signaling	0.0404675
GO:0022604	regulation of cell morphogenesis	0.0404675
GO:0000086	G2/M transition of mitotic cell cycle	0.0404675
GO:0002446	neutrophil mediated immunity	0.0455638
GO:0007611	learning or memory	0.0465262
GO:2000049	positive regulation of cell-cell adhesion mediated by cadherin	0.0465262

## Sheet: ICM_L6
Significantly enriched GO BP terms of dysregulated LMM-CTs at L6 level in ICM.
ID	Description	Adjusted_pvalue
GO:0016049	cell growth	0.00493743
GO:0010507	negative regulation of autophagy	0.00493743
GO:2000379	positive regulation of reactive oxygen species metabolic process	0.00622682
GO:0003279	cardiac septum development	0.00622682
GO:0060560	developmental growth involved in morphogenesis	0.00622682
GO:0090101	negative regulation of transmembrane receptor protein serine/threonine kinase signaling pathway	0.00819099
GO:0048754	branching morphogenesis of an epithelial tube	0.0138789
GO:0019884	antigen processing and presentation of exogenous antigen	0.0145889
GO:0042098	T cell proliferation	0.0145889
GO:0002478	antigen processing and presentation of exogenous peptide antigen	0.0145889
GO:0048638	regulation of developmental growth	0.0145889
GO:0007369	gastrulation	0.0145889
GO:1903845	negative regulation of cellular response to transforming growth factor beta stimulus	0.0174476
GO:0045785	positive regulation of cell adhesion	0.0181014
GO:1901524	regulation of mitophagy	0.0186591
GO:0001558	regulation of cell growth	0.0186591
GO:1905276	regulation of epithelial tube formation	0.0186591
GO:0048588	developmental cell growth	0.0188147
GO:0042102	positive regulation of T cell proliferation	0.0188147
GO:2000027	regulation of animal organ morphogenesis	0.020853
GO:0000423	mitophagy	0.020853
GO:0043254	regulation of protein complex assembly	0.0212312
GO:2000637	positive regulation of gene silencing by miRNA	0.0212312
GO:0060148	positive regulation of posttranscriptional gene silencing	0.0212312
GO:0003433	chondrocyte development involved in endochondral bone morphogenesis	0.0212312
GO:0045927	positive regulation of growth	0.0214522
GO:0032943	mononuclear cell proliferation	0.0216622
GO:0043618	regulation of transcription from RNA polymerase II promoter in response to stress	0.0218071
GO:0072593	reactive oxygen species metabolic process	0.0218071
GO:0032946	positive regulation of mononuclear cell proliferation	0.0232364
GO:1903037	regulation of leukocyte cell-cell adhesion	0.0235072
GO:0010165	response to X-ray	0.0235072
GO:0009895	negative regulation of catabolic process	0.0239478
GO:0016242	negative regulation of macroautophagy	0.0250752
GO:0007159	leukocyte cell-cell adhesion	0.0305057
GO:1901861	regulation of muscle tissue development	0.031603
GO:0072583	clathrin-dependent endocytosis	0.0323362
GO:0030098	lymphocyte differentiation	0.0328468
GO:1900117	regulation of execution phase of apoptosis	0.033082
GO:0001666	response to hypoxia	0.0338266
GO:2001242	regulation of intrinsic apoptotic signaling pathway	0.0338644
GO:0099054	presynapse assembly	0.0341483
GO:0045619	regulation of lymphocyte differentiation	0.0344805
GO:0006986	response to unfolded protein	0.0359163
GO:0099172	presynapse organization	0.0359163
GO:0007416	synapse assembly	0.0359163
GO:1905330	regulation of morphogenesis of an epithelium	0.0362743
GO:0007528	neuromuscular junction development	0.0362743
GO:0061912	selective autophagy	0.0373948
GO:0010639	negative regulation of organelle organization	0.0376176
GO:0006413	translational initiation	0.0403356
GO:0099504	synaptic vesicle cycle	0.0405109
GO:0048488	synaptic vesicle endocytosis	0.0421476
GO:0140238	presynaptic endocytosis	0.0421476
GO:0060043	regulation of cardiac muscle cell proliferation	0.0428757
GO:0099003	vesicle-mediated transport in synapse	0.0447069
GO:0070059	intrinsic apoptotic signaling pathway in response to endoplasmic reticulum stress	0.0461247
GO:0006979	response to oxidative stress	0.0469844
GO:0030032	lamellipodium assembly	0.0471983
GO:0050803	regulation of synapse structure or activity	0.0489879
GO:0060038	cardiac muscle cell proliferation	0.0489879
GO:0061371	determination of heart left/right asymmetry	0.0489879
GO:1904888	cranial skeletal system development	0.0489879
