# Supplementary material for: Time-ordered dysregulated ceRNA networks reveal disease progression and diagnostic biomarkers in ischemic and dilated cardiomyopathy
Source: Cell Death Discov. 2021 Oct 16;7:296. doi: 10.1038/s41420-021-00687-7 (PMC8520530; doi:10.1038/s41420-021-00687-7)
Supplement: Supplementary file 5 — Supplementary Table S4 [file 41420_2021_687_MOESM5_ESM.xlsx]

## Sheet: DCM_L3
Significantly enriched GO BP terms of dysregulated LMM-CTs at L3 level in DCM.
ID	Description	Adjusted_pvalue
GO:0034333	adherens junction assembly	0.0268566
GO:0006626	protein targeting to mitochondrion	0.0268566
GO:0051052	regulation of DNA metabolic process	0.0268566
GO:0034332	adherens junction organization	0.0272473

## Sheet: DCM_L4
Significantly enriched GO BP terms of dysregulated LMM-CTs at L4 level in DCM.
ID	Description	Adjusted_pvalue
GO:0031331	positive regulation of cellular catabolic process	0.00017072
GO:0009896	positive regulation of catabolic process	0.00017072
GO:1903311	regulation of mRNA metabolic process	0.0077374
GO:0006446	regulation of translational initiation	0.0180606
GO:0061028	establishment of endothelial barrier	0.0192779
GO:0045732	positive regulation of protein catabolic process	0.0471579

## Sheet: DCM_L5
Significantly enriched GO BP terms of dysregulated LMM-CTs at L5 level in DCM.
ID	Description	Adjusted_pvalue
GO:0009896	positive regulation of catabolic process	0.00035115
GO:0031331	positive regulation of cellular catabolic process	0.0119709
GO:0002698	negative regulation of immune effector process	0.0304039
GO:0045732	positive regulation of protein catabolic process	0.0314367
GO:0061919	process utilizing autophagic mechanism	0.0314367
GO:0032922	circadian regulation of gene expression	0.0314367
GO:0043112	receptor metabolic process	0.0314367
GO:0006914	autophagy	0.0314367
GO:0034620	cellular response to unfolded protein	0.03787
GO:0051865	protein autoubiquitination	0.0455293
GO:0006986	response to unfolded protein	0.0460539
GO:0043161	proteasome-mediated ubiquitin-dependent protein catabolic process	0.0473967
GO:0042692	muscle cell differentiation	0.0473967
GO:0032148	activation of protein kinase B activity	0.0473967
GO:1905459	regulation of vascular associated smooth muscle cell apoptotic process	0.0473967
GO:0050994	regulation of lipid catabolic process	0.0473967
GO:0006900	vesicle budding from membrane	0.0473967
GO:1903202	negative regulation of oxidative stress-induced cell death	0.0473967
GO:0048194	Golgi vesicle budding	0.0473967
GO:0048511	rhythmic process	0.0473967
GO:1905288	vascular associated smooth muscle cell apoptotic process	0.0473967
GO:0010498	proteasomal protein catabolic process	0.0473967
GO:1900408	negative regulation of cellular response to oxidative stress	0.0473967

## Sheet: DCM_L6
Significantly enriched GO BP terms of dysregulated LMM-CTs at L6 level in DCM.
ID	Description	Adjusted_pvalue
GO:2000045	regulation of G1/S transition of mitotic cell cycle	0.00236887
GO:1902806	regulation of cell cycle G1/S phase transition	0.00236887
GO:2000379	positive regulation of reactive oxygen species metabolic process	0.00590023
GO:0000082	G1/S transition of mitotic cell cycle	0.00631448
GO:0045785	positive regulation of cell adhesion	0.00631448
GO:0031099	regeneration	0.00631448
GO:0044843	cell cycle G1/S phase transition	0.00631448
GO:0043618	regulation of transcription from RNA polymerase II promoter in response to stress	0.00631448
GO:0007568	aging	0.00684246
GO:1903706	regulation of hemopoiesis	0.00816472
GO:0051668	localization within membrane	0.00816472
GO:0048754	branching morphogenesis of an epithelial tube	0.00816472
GO:0042246	tissue regeneration	0.00816472
GO:0010165	response to X-ray	0.00856271
GO:0048145	regulation of fibroblast proliferation	0.00856271
GO:0060218	hematopoietic stem cell differentiation	0.00856271
GO:0010507	negative regulation of autophagy	0.00856271
GO:0048144	fibroblast proliferation	0.00856271
GO:0072593	reactive oxygen species metabolic process	0.0142189
GO:0040019	positive regulation of embryonic development	0.0155817
GO:0060541	respiratory system development	0.017853
GO:0048701	embryonic cranial skeleton morphogenesis	0.0183428
GO:0050870	positive regulation of T cell activation	0.0185422
GO:0007265	Ras protein signal transduction	0.0187876
GO:0007528	neuromuscular junction development	0.0195711
GO:0042110	T cell activation	0.0199682
GO:0051251	positive regulation of lymphocyte activation	0.0199682
GO:0071496	cellular response to external stimulus	0.0207937
GO:0016049	cell growth	0.0215514
GO:0048638	regulation of developmental growth	0.0215514
GO:0050803	regulation of synapse structure or activity	0.0215514
GO:0010823	negative regulation of mitochondrion organization	0.0215514
GO:0043113	receptor clustering	0.0215514
GO:0032946	positive regulation of mononuclear cell proliferation	0.0222319
GO:0060560	developmental growth involved in morphogenesis	0.0225962
GO:0031669	cellular response to nutrient levels	0.0225962
GO:0001836	release of cytochrome c from mitochondria	0.0225962
GO:0031102	neuron projection regeneration	0.0225962
GO:0045843	negative regulation of striated muscle tissue development	0.0225962
GO:0033002	muscle cell proliferation	0.0225962
GO:1901862	negative regulation of muscle tissue development	0.0249258
GO:1904888	cranial skeletal system development	0.0279447
GO:0048863	stem cell differentiation	0.0279447
GO:0034504	protein localization to nucleus	0.0293483
GO:0070482	response to oxygen levels	0.0293483
GO:0071479	cellular response to ionizing radiation	0.0304357
GO:0032943	mononuclear cell proliferation	0.0312894
GO:0048660	regulation of smooth muscle cell proliferation	0.034888
GO:0090398	cellular senescence	0.034888
GO:0006110	regulation of glycolytic process	0.034888
GO:0006446	regulation of translational initiation	0.034888
GO:0001933	negative regulation of protein phosphorylation	0.0350668
GO:0060044	negative regulation of cardiac muscle cell proliferation	0.0351947
GO:1902473	regulation of protein localization to synapse	0.0351947
GO:0030512	negative regulation of transforming growth factor beta receptor signaling pathway	0.0356701
GO:0030811	regulation of nucleotide catabolic process	0.0356701
GO:0002478	antigen processing and presentation of exogenous peptide antigen	0.0358339
GO:0000423	mitophagy	0.03655
GO:1903845	negative regulation of cellular response to transforming growth factor beta stimulus	0.03655
GO:0050821	protein stabilization	0.03655
GO:0051099	positive regulation of binding	0.03655
GO:1905330	regulation of morphogenesis of an epithelium	0.03655
GO:0034599	cellular response to oxidative stress	0.03655
GO:2000637	positive regulation of gene silencing by miRNA	0.03655
GO:0006979	response to oxidative stress	0.0374104
GO:0060148	positive regulation of posttranscriptional gene silencing	0.0380287
GO:0043470	regulation of carbohydrate catabolic process	0.0380287
GO:0097194	execution phase of apoptosis	0.0380287
GO:0062012	regulation of small molecule metabolic process	0.0393066
GO:0042326	negative regulation of phosphorylation	0.0424749
GO:0051196	regulation of coenzyme metabolic process	0.0444416
GO:0002825	regulation of T-helper 1 type immune response	0.044776
GO:0010660	regulation of muscle cell apoptotic process	0.044776
GO:2001169	regulation of ATP biosynthetic process	0.044776
GO:0002691	regulation of cellular extravasation	0.0469719
GO:0022604	regulation of cell morphogenesis	0.0469719
GO:0007159	leukocyte cell-cell adhesion	0.0477298
GO:0070498	interleukin-1-mediated signaling pathway	0.0477298
GO:0070723	response to cholesterol	0.0477298
GO:0071456	cellular response to hypoxia	0.0478331
GO:0010721	negative regulation of cell development	0.0494714
GO:0031667	response to nutrient levels	0.0498925
