# Supplementary material for: Time-ordered dysregulated ceRNA networks reveal disease progression and diagnostic biomarkers in ischemic and dilated cardiomyopathy
Source: Cell Death Discov. 2021 Oct 16;7:296. doi: 10.1038/s41420-021-00687-7 (PMC8520530; doi:10.1038/s41420-021-00687-7)
Supplement: Supplementary file 6 — Supplementary Table S5 [file 41420_2021_687_MOESM6_ESM.xlsx]

## Sheet: GSE46224
RNA-seq Sample ID	miRNA-seq Sample ID	Sample	Sex	Age	Diagnosis/Cause of Death
GSM1126612	GSM1126652	non-heart failure(NF)	Male	58	stroke
GSM1126613	GSM1126653	non-heart failure(NF)	Male	53	gunshot wound
GSM1126614	GSM1126654	non-heart failure(NF)	Male	53	stroke
GSM1126615	GSM1126655	non-heart failure(NF)	Male	51	anoxia
GSM1126616	GSM1126656	non-heart failure(NF)	Female	58	stroke
GSM1126617	GSM1126657	non-heart failure(NF)	Male	60	stroke
GSM1126618	GSM1126658	non-heart failure(NF)	Male	52	blunt head trauma
GSM1126619	GSM1126659	non-heart failure(NF)	Male	54	anoxia
GSM1126628	GSM1126668	DCM	Female	65	Dilated Cardiomyopathy
GSM1126629	GSM1126669	DCM	Male	48	Dilated Cardiomyopathy
GSM1126630	GSM1126670	DCM	Female	35	Dilated Cardiomyopathy
GSM1126631	GSM1126671	DCM	Male	53	Dilated Cardiomyopathy
GSM1126632	GSM1126672	DCM	Male	58	Dilated Cardiomyopathy
GSM1126633	GSM1126673	DCM	Male	60	Dilated Cardiomyopathy
GSM1126634	GSM1126674	DCM	Female	55	Dilated Cardiomyopathy
GSM1126635	GSM1126675	DCM	Male	64	Dilated Cardiomyopathy
GSM1126620	GSM1126660	ICM	Male	54	Ischemic Cardiomyopathy
GSM1126621	GSM1126661	ICM	Male	55	Ischemic Cardiomyopathy
GSM1126622	GSM1126662	ICM	Male	63	Ischemic Cardiomyopathy
GSM1126623	GSM1126663	ICM	Male	65	Ischemic Cardiomyopathy
GSM1126624	GSM1126664	ICM	Male	65	Ischemic Cardiomyopathy
GSM1126625	GSM1126665	ICM	Male	67	Ischemic Cardiomyopathy
GSM1126626	GSM1126666	ICM	Male	62	Ischemic Cardiomyopathy
GSM1126627	GSM1126667	ICM	Male	66	Ischemic Cardiomyopathy

## Sheet: GSE116250
Sample ID	Sample	Sex	Age	Diagnosis/Cause of Death
GSM3219558	non-heart failure(NF)	Male	43	Hanging, Suicide
GSM3219559	non-heart failure(NF)	Male	54	CVA
GSM3219560	non-heart failure(NF)	Female	41	Anoxia, seizure
GSM3219561	non-heart failure(NF)	Female	56	Intercranial Hemorrhage/Stroke
GSM3219562	non-heart failure(NF)	Female	58	Cerebrovascular Stroke
GSM3219563	non-heart failure(NF)	Male	60	CVA
GSM3219564	non-heart failure(NF)	Male	52	Gun shot wound
GSM3219565	non-heart failure(NF)	Male	46	Subarachnoid hemorrhage
GSM3219566	non-heart failure(NF)	Male	60	Respiratory Arrest
GSM3219567	non-heart failure(NF)	Male	46	CVA
GSM3219568	non-heart failure(NF)	Male	40	Blunt head trauma
GSM3219569	non-heart failure(NF)	Male	54	CVA
GSM3219570	non-heart failure(NF)	Male	31	CVA
GSM3219571	non-heart failure(NF)	Male	46	CVA
GSM3219572	DCM	Male	38	Dilated Cardiomyopathy
GSM3219573	DCM	Male	66	Dilated Cardiomyopathy
GSM3219574	DCM	Male	26	Dilated Cardiomyopathy
GSM3219575	DCM	Female	66	Dilated Cardiomyopathy
GSM3219576	DCM	Male	57	Dilated Cardiomyopathy
GSM3219577	DCM	Female	59	Dilated Cardiomyopathy
GSM3219578	DCM	Male	51	Dilated Cardiomyopathy
GSM3219579	DCM	Male	27	Dilated Cardiomyopathy
GSM3219580	DCM	Male	47	Dilated Cardiomyopathy
GSM3219581	DCM	Female	51	Dilated Cardiomyopathy
GSM3219582	DCM	Male	49	Dilated Cardiomyopathy
GSM3219583	DCM	Male	29	Dilated Cardiomyopathy
GSM3219584	DCM	Male	57	Dilated Cardiomyopathy
GSM3219585	DCM	Male	45	Dilated Cardiomyopathy
GSM3219586	DCM	Male	52	Dilated Cardiomyopathy
GSM3219587	DCM	Male	65	Dilated Cardiomyopathy
GSM3219588	DCM	Male	63	Dilated Cardiomyopathy
GSM3219589	DCM	Male	39	Dilated Cardiomyopathy
GSM3219590	DCM	Male	43	Dilated Cardiomyopathy
GSM3219591	DCM	Male	41	Dilated Cardiomyopathy
GSM3219592	DCM	Male	20	Dilated Cardiomyopathy
GSM3219593	DCM	Male	21	Dilated Cardiomyopathy
GSM3219594	DCM	Male	64	Dilated Cardiomyopathy
GSM3219595	DCM	Male	59	Dilated Cardiomyopathy
GSM3219596	DCM	Female	57	Dilated Cardiomyopathy
GSM3219597	DCM	Male	52	Dilated Cardiomyopathy
GSM3219598	DCM	Male	65	Dilated Cardiomyopathy
GSM3219599	DCM	Male	28	Dilated Cardiomyopathy
GSM3219600	DCM	Male	66	Dilated Cardiomyopathy
GSM3219601	DCM	Female	46	Dilated Cardiomyopathy
GSM3219602	DCM	Male	61	Dilated Cardiomyopathy
GSM3219603	DCM	Male	49	Dilated Cardiomyopathy
GSM3219604	DCM	Male	55	Dilated Cardiomyopathy
GSM3219605	DCM	Female	43	Dilated Cardiomyopathy
GSM3219606	DCM	Male	47	Dilated Cardiomyopathy
GSM3219607	DCM	Male	44	Dilated Cardiomyopathy
GSM3219608	DCM	Female	57	Dilated Cardiomyopathy
GSM3219609	ICM	Male	63	Ischemic Cardiomyopathy
GSM3219610	ICM	Male	56	Ischemic Cardiomyopathy
GSM3219611	ICM	Male	55	Ischemic Cardiomyopathy
GSM3219612	ICM	Male	49	Ischemic Cardiomyopathy
GSM3219613	ICM	Male	54	Ischemic Cardiomyopathy
GSM3219614	ICM	Female	56	Ischemic Cardiomyopathy
GSM3219615	ICM	Female	60	Ischemic Cardiomyopathy
GSM3219616	ICM	Male	56	Ischemic Cardiomyopathy
GSM3219617	ICM	Male	62	Ischemic Cardiomyopathy
GSM3219618	ICM	Male	49	Ischemic Cardiomyopathy
GSM3219619	ICM	Male	61	Ischemic Cardiomyopathy
GSM3219620	ICM	Female	55	Ischemic Cardiomyopathy
GSM3219621	ICM	Male	58	Ischemic Cardiomyopathy
	Showing 36 to 64 of 64 entries

## Sheet: GSE53080
Sample ID	Sample	Sex	Age	Diagnosis/Cause of Death				Note: "/" represents the information is not available.
GSM1281707	non-heart failure(NF)	Male	60	/
GSM1281708	non-heart failure(NF)	Male	60	/
GSM1281709	non-heart failure(NF)	Male	56	/
GSM1281710	non-heart failure(NF)	Male	56	/
GSM1281711	non-heart failure(NF)	Male	40	/
GSM1281712	non-heart failure(NF)	Male	2	/
GSM1281713	non-heart failure(NF)	Male	80	/
GSM1281714	non-heart failure(NF)	/	/	/
GSM1281715	non-heart failure(NF)	/	/	/
GSM1281716	non-heart failure(NF)	/	/	/
GSM1281744	DCM	Male	72	Dilated Cardiomyopathy
GSM1281746	DCM	Male	44	Dilated Cardiomyopathy
GSM1281748	DCM	Male	58	Dilated Cardiomyopathy
GSM1281749	DCM	Male	44	Dilated Cardiomyopathy
GSM1281750	DCM	Male	44	Dilated Cardiomyopathy
GSM1281753	DCM	Male	61	Dilated Cardiomyopathy
GSM1281761	DCM	Male	52	Dilated Cardiomyopathy
GSM1281766	DCM	Male	46	Dilated Cardiomyopathy
GSM1281767	DCM	Male	62	Dilated Cardiomyopathy
GSM1281768	DCM	Male	48	Dilated Cardiomyopathy
GSM1281769	DCM	Male	65	Dilated Cardiomyopathy
GSM1281770	DCM	Male	57	Dilated Cardiomyopathy
GSM1281771	DCM	Male	78	Dilated Cardiomyopathy
GSM1281774	DCM	Male	51	Dilated Cardiomyopathy
GSM1281777	DCM	Male	74	Dilated Cardiomyopathy
GSM1281779	DCM	Male	72	Dilated Cardiomyopathy
GSM1281781	DCM	Male	66	Dilated Cardiomyopathy
GSM1281786	DCM	Male	40	Dilated Cardiomyopathy
GSM1281787	DCM	Male	70	Dilated Cardiomyopathy
GSM1281788	DCM	Male	33	Dilated Cardiomyopathy
GSM1281792	DCM	Female	45	Dilated Cardiomyopathy
GSM1281794	DCM	Male	61	Dilated Cardiomyopathy
GSM1281814	ICM	Male	51	Ischemic Cardiomyopathy
GSM1281816	ICM	Male	62	Ischemic Cardiomyopathy
GSM1281819	ICM	Male	78	Ischemic Cardiomyopathy
GSM1281821	ICM	Female	70	Ischemic Cardiomyopathy
GSM1281827	ICM	Male	66	Ischemic Cardiomyopathy
GSM1281828	ICM	Male	66	Ischemic Cardiomyopathy
GSM1281836	ICM	Male	54	Ischemic Cardiomyopathy
GSM1281841	ICM	Male	73	Ischemic Cardiomyopathy
GSM1281843	ICM	Male	66	Ischemic Cardiomyopathy
GSM1281847	ICM	Male	67	Ischemic Cardiomyopathy
GSM1281852	ICM	Male	67	Ischemic Cardiomyopathy
GSM1281858	ICM	Male	64	Ischemic Cardiomyopathy
GSM1281869	ICM	Male	68	Ischemic Cardiomyopathy
GSM1281870	ICM	Male	69	Ischemic Cardiomyopathy

## Sheet: GSE1145
Sample ID	Sample	Sex	Age	Diagnosis/Cause of Death				Note: "/" represents the information is not available.
GSM18442	non-heart failure(NF)	/	/	/
GSM18443	non-heart failure(NF)	/	/	/
GSM18444	non-heart failure(NF)	/	/	/
GSM18445	non-heart failure(NF)	/	/	/
GSM18446	non-heart failure(NF)	/	/	/
GSM18447	non-heart failure(NF)	/	/	/
GSM18448	non-heart failure(NF)	/	/	/
GSM18449	non-heart failure(NF)	/	/	/
GSM18450	non-heart failure(NF)	/	/	/
GSM18451	non-heart failure(NF)	/	/	/
GSM18452	non-heart failure(NF)	/	/	/
GSM18422	DCM	/	/	Dilated Cardiomyopathy
GSM18423	DCM	/	/	Dilated Cardiomyopathy
GSM18424	DCM	/	/	Dilated Cardiomyopathy
GSM18425	DCM	/	/	Dilated Cardiomyopathy
GSM18426	DCM	/	/	Dilated Cardiomyopathy
GSM18427	DCM	/	/	Dilated Cardiomyopathy
GSM18428	DCM	/	/	Dilated Cardiomyopathy
GSM18429	DCM	/	/	Dilated Cardiomyopathy
GSM18430	DCM	/	/	Dilated Cardiomyopathy
GSM18431	DCM	/	/	Dilated Cardiomyopathy
GSM18432	DCM	/	/	Dilated Cardiomyopathy
GSM18433	DCM	/	/	Dilated Cardiomyopathy
GSM18434	DCM	/	/	Dilated Cardiomyopathy
GSM18435	DCM	/	/	Dilated Cardiomyopathy
GSM18436	DCM	/	/	Dilated Cardiomyopathy
GSM25801	DCM	/	/	Dilated Cardiomyopathy
GSM25802	DCM	/	/	Dilated Cardiomyopathy
GSM25803	DCM	/	/	Dilated Cardiomyopathy
GSM25804	DCM	/	/	Dilated Cardiomyopathy
GSM25805	DCM	/	/	Dilated Cardiomyopathy
GSM25806	DCM	/	/	Dilated Cardiomyopathy
GSM25807	DCM	/	/	Dilated Cardiomyopathy
GSM25808	DCM	/	/	Dilated Cardiomyopathy
GSM25809	DCM	/	/	Dilated Cardiomyopathy
GSM25810	DCM	/	/	Dilated Cardiomyopathy
GSM25811	DCM	/	/	Dilated Cardiomyopathy
GSM25812	DCM	/	/	Dilated Cardiomyopathy
GSM18477	ICM	/	/	Ischemic Cardiomyopathy
GSM18478	ICM	/	/	Ischemic Cardiomyopathy
GSM18479	ICM	/	/	Ischemic Cardiomyopathy
GSM18480	ICM	/	/	Ischemic Cardiomyopathy
GSM18481	ICM	/	/	Ischemic Cardiomyopathy
GSM18482	ICM	/	/	Ischemic Cardiomyopathy
GSM18483	ICM	/	/	Ischemic Cardiomyopathy
GSM18484	ICM	/	/	Ischemic Cardiomyopathy
GSM18485	ICM	/	/	Ischemic Cardiomyopathy
GSM18486	ICM	/	/	Ischemic Cardiomyopathy
GSM18487	ICM	/	/	Ischemic Cardiomyopathy
GSM25828	ICM	/	/	Ischemic Cardiomyopathy
GSM25829	ICM	/	/	Ischemic Cardiomyopathy
GSM25830	ICM	/	/	Ischemic Cardiomyopathy
GSM25831	ICM	/	/	Ischemic Cardiomyopathy
GSM25832	ICM	/	/	Ischemic Cardiomyopathy
GSM25833	ICM	/	/	Ischemic Cardiomyopathy
GSM25834	ICM	/	/	Ischemic Cardiomyopathy
GSM25835	ICM	/	/	Ischemic Cardiomyopathy
GSM25836	ICM	/	/	Ischemic Cardiomyopathy
GSM25837	ICM	/	/	Ischemic Cardiomyopathy
GSM25838	ICM	/	/	Ischemic Cardiomyopathy
GSM25839	ICM	/	/	Ischemic Cardiomyopathy
GSM25840	ICM	/	/	Ischemic Cardiomyopathy
GSM25841	ICM	/	/	Ischemic Cardiomyopathy
GSM25842	ICM	/	/	Ischemic Cardiomyopathy
GSM25843	ICM	/	/	Ischemic Cardiomyopathy
GSM25844	ICM	/	/	Ischemic Cardiomyopathy
GSM25845	ICM	/	/	Ischemic Cardiomyopathy
GSM25846	ICM	/	/	Ischemic Cardiomyopathy
GSM25847	ICM	/	/	Ischemic Cardiomyopathy
